# Supplementary material for: Latent resistance mechanisms of steel truss bridges after critical failures
Source: Nature. 2025 Sep 3;645(8079):101–7. doi: 10.1038/s41586-025-09300-8 (PMC12408385; doi:10.1038/s41586-025-09300-8)
Supplement: Supplementary file 6 — Source Data Fig. 2 [file 41586_2025_9300_MOESM6_ESM.xlsx]

## Sheet: Fig. 2f
% Agreement
Tests with operational load		Test upto failure
Vertical displacement	Strain at element midpoint and centroid (chords & diagonals)	Vertical displacement	Strain at element midpoint and centroid (chords & diagonals)
96.13	98.16	71.51	99.35
96.52	94.34	99.08	95.89
93.05	98.65	92.55	99.61
93.64	99.71	88.59	99.45
97.59	99.05	87.88	97.53
79.44	99.89	88.54	100
96.95	96.83	90.81	91.45
85.65	99.91	98.14	95.2
84.92	96.04	86.75	99.82
85.92	95.81	86.26	99.91
87.89	91.61	86.96	90.24
89.61	92.37	88.96	79.86
97.12	97.52	89.6	99.15
78.59	95.9	97.23	94.74
96.21	99.06	70.96	99.7
89.34	97.53	97.76	98.53
86.78	98	94.31	99.61
88.4	97.16	90.2	100
92.8	96.64	89.04	90.93
87.12	94.51	90.19	93.36
85.84	96.75	91.47	98.95
82.5	78.19	96.64	99.31
83.25	87.67	87.99	89.11
85.75	96.25	87.3	81.19
87.83	99.1	88.84	98.23
90.15	96.62	90.9	93.64
98.99	99.36	91.53	98.98
70.58	99.39	98.73	97.03
98.47	96.89	70.35	98.39
93.36	100	96.38	100
89.47	92.25	96.18	90.05
88.59	97.17	91.94	92.09
89.65	99.22	91.04	98.44
93.16	99.67	91.42	99.8
99.39	91.14	91.65	87.89
87.4	80.06	97.84	82.12
86.43	96.03	89.52	97.4
86.86	92.64	89.46	92.34
89.14	97.08	90.31	99.29
89.75	98.98	92.65	95.42
98.28	97.81	93.04	96.81
78.27	90.56	98.84	100
99.24	99.26	94.71	89.81
93.56	98.03	98.04	90.93
90.14	93.97	93.84	98.13
90.66	96.94	93.01	96.43
95.42	85.14	93.21	86.53
82.07	87.77	93.02	82.81
88.09	98.39	97.96	96.82
90.32	94.63	91.61	90.8
88.51	99.15	91.68	99.16
88.52	99.81	92.57	94.48
89.86	99.03	95.01	94.62
90.65	99.75	95.59	100
90.88	96.41	97.37	89.09
95.66	99.56	92.52	88.61
96.78	96.35	99.13	99.91
93.15	95.7	96.49	87.13
93.65	91.4	95.97	83.4
97.47	92.61	95.91	83.6
79.47	97.88	94.84	97.82
97.35	94	99.38	91.28
85.01	98.28	94.56	99.92
85.21	99.18	94.93	96.56
85.67	99.93	95.83	94.41
88.91	99.19	98.58	100
90.47	97.23	99.47	89.31
96	99.53	95.91	86.34
96.22	95.54	91.1	87.07
96.41	96.73	97.12	73.37
92.7	90.62	98.52	82.09
92.96	93.17	98.18	83.65
97.02	98.6	98.22	97.52
79.86	94.66	94.67	91.18
98.32	98.99	97.38	80.89
85.92	99.3	96.69	73.78
84.99	99.97	97.67	99.26
85.84	99.17	98.85	100
89.06	96.6	98.35	88.47
90.23	99.44	98.17	85.25
95.59	96.51	95.55	81.83
70.56	97.05	87.85	88.17
97.14	90.32	92.21	90.76
94.35	93.48	96.12	76.21
92.42	98.5	95.99	92.11
93.01	94.44	96.38	92.97
92.78	99.04	98.25	84.15
79.77	99.33	99.79	92.19
96.25	99.91	98.99	97.33
87.29	99.14	96.3	96.15
87.37	96.76	95.06	88.67
87.05	99.84	91.95	74.71
89.68	96.17	94.43	90.88
91.19	96.83	93.25	91.49
95.35	90.47		83.24
70.68	93.47		90.71
97.07	84.98		96.33
94.28	95.3		94.98
92.24	93.88		87.03
92.88	90.83		73.33
91.26	87.5		89.76
79.7	86.25		90.45
96.2	87.5		82.34
87.2	80.42		90.12
87.31	91.67		96.68
87.06	91.67		94.06
89.69	89.55		85.34
91.1	87.5		72.27
95.89	85.21		88.48
78.68	95.49		89.05
91.91	94.5		82.14
84.03	89.17		89.96
90.75	86.25		98.23
87.03	85		93.49
92.99	85		83.84
77.02	81.25		71.24
76.99	94.17		87.08
90.1	90.83		87.61
84.25	89.7		81.71
88.94	82.68		89.66
80.24	91.03		99.96
82.43	79.57		92.91
98.89	94.68		83.55
78.76	95.96		71.18
89.91	85.81		87
85.68	89.8		87.16
81.09	99.31		82.98
83.58	96.4		91.16
90.93	95.36		96.92
78.74	91.11		93.9
78.74	93.66		81.13
86.85	98.49		84.88
81.36	95		85.05
76.69	100		83.81
81.31	97.76		91.25
82.43	89.47		93.39
98.96	77.23		94.42
	93.02
	93.53
	83.6
	90.03
	97.77
	97
	90.91
	80.62
	95.07
	97.19
	85.7
	87.43
	99.11
	95.53
	90.12
	79.42
	93.96
	96.05
	85.96
	89.67
	99.51
	96.29
	89.8
	80.1
	94.21
	97.88
	86.38
	89.29
	99.96
	96.68
	88.96
	79.79
	93.22
	96.13
	86.15
	89.44
	99.09
	95.93
	89.53
	80.09
	94.49
	95.75
	85.25
	89.25
	99.97
	95.98
	84.44
	92.67
	90.71
	90.28
	85.63
	80.86
	92.29
	78.35
	75.56
	84.45
	86.14
	84.14
	83.67
	84.68
	85.95
