# Supplementary material for: Latent resistance mechanisms of steel truss bridges after critical failures
Source: Nature. 2025 Sep 3;645(8079):101–7. doi: 10.1038/s41586-025-09300-8 (PMC12408385; doi:10.1038/s41586-025-09300-8)
Supplement: Supplementary file 7 — Source Data Fig. 3 [file 41586_2025_9300_MOESM7_ESM.xlsx]

## Sheet: Fig. 3c
	ΔMyz [kN.m]			All structural memebrs (222)
				Chords
				Lower																								Upper
				South												North												South												North
	Removal scenarios of chords	Lower	South	NaN	0.0751	-0.0123	-0.0011	-0.0006	-0.0001	0	0.0004	0.0003	0.0005	0.0002	0.0003	0.004	0.0013	0.0013	0.0005	0.0006	0.0001	-0.0001	-0.0004	-0.0004	-0.0005	-0.0003	-0.0003	-0.0555	-0.003	0.0016	0.0009	-0.0003	-0.0001	0.0002	0.0003	0.0001	0.0002	0.0002	0.0006	-0.003	0.0003	0.0003	0.0001	0.0004	0.0002	-0.0002	-0.0004	-0.0002	-0.0003
				-0.034	NaN	-0.1828	0.0162	0.0191	0.0049	0.0017	0.0013	0.0009	0.0013	0.0009	0.0016	0.1105	-0.0912	-0.0804	-0.0123	-0.0192	-0.0034	-0.0017	-0.0013	-0.0008	-0.0013	-0.0009	-0.0016	0.5588	0.4415	0.1015	0.0144	0.0035	0.0037	-0.0029	0.0015	0	0.0017	0.0013	0.0043	0.056	0.0578	0.0046	0.0128	-0.0025	-0.0033	0.0029	-0.0015	0	-0.0017
				-0.0453	-0.1807	NaN	-0.3545	0.0329	-0.0149	0.0089	-0.0161	-0.0135	-0.0183	-0.01	-0.0072	0.0435	-0.1132	0.1818	0.1739	-0.1081	-0.01	-0.0088	0.0161	0.0135	0.0182	0.0099	0.0072	0.0437	0.7471	0.7597	-0.1937	0.0625	0.0272	-0.0201	-0.0248	-0.0066	-0.0082	-0.0061	-0.0118	-0.0243	0.0371	0.1838	0.1636	-0.0233	-0.0166	0.0191	0.0237	0.0069	0.0082
				-0.0575	-0.1248	-0.5025	NaN	-0.0571	0.0063	0.0139	-0.0126	-0.0102	-0.0131	-0.0061	0.002	0.0575	0.0355	0.3844	0.3845	-0.0938	-0.0113	-0.0134	0.0123	0.0102	0.0131	0.006	-0.0019	0.0426	0.2228	1.116	1.1326	0.271	0.0517	-0.0288	-0.0284	-0.0048	-0.002	-0.0014	0.0033	-0.0269	-0.0241	0.3671	0.3872	0.0521	-0.0181	0.0273	0.0262	0.0059	0.0017
				-0.0288	-0.0439	-0.1065	-0.0689	NaN	-0.6592	0.0215	-0.0613	-0.0503	-0.0677	-0.0354	-0.0224	0.029	0.0615	0.1612	0.1646	0.4151	0.4025	0.1111	0.0574	0.0501	0.0673	0.0355	0.0223	0.0243	0.0103	-0.211	1.4348	1.5313	-0.33	-0.118	-0.0626	-0.013	-0.0258	-0.0169	-0.0309	-0.0229	-0.0131	0.1178	0.2155	0.3009	0.2224	0.0896	0.1007	0.0185	0.0238
				-0.0392	-0.0861	-0.2018	-0.1562	-0.6116	NaN	-0.6191	-0.0649	-0.0553	-0.0722	-0.0359	-0.0161	0.0393	0.0779	0.1672	0.1429	0.6162	0.6466	0.3028	0.0663	0.0554	0.0726	0.036	0.0161	-0.0222	-0.0088	-0.0232	0.3955	1.8097	1.8423	-0.1659	-0.1382	0.0069	-0.0164	-0.0099	-0.0095	0.022	0.0211	0.0893	0.0553	0.5241	0.5358	0.1703	0.0978	0.0148	0.0159
				-0.0163	-0.0361	-0.072	-0.056	0.0636	-0.6186	NaN	-0.6143	-0.1558	-0.2019	-0.0858	-0.0389	0.0162	0.0362	0.0727	0.0558	0.0658	0.3016	0.6416	0.6229	0.1421	0.1676	0.0775	0.0389	-0.0097	-0.0096	-0.0163	0.0068	-0.1379	-0.1664	1.8466	1.8066	0.394	-0.0229	-0.0092	-0.022	0.0094	0.0114	0.0162	0.0144	0.0989	0.1655	0.5355	0.5229	0.0558	0.089
				-0.0223	-0.0356	-0.0674	-0.0507	-0.0603	0.0202	-0.6545	NaN	-0.0684	-0.1071	-0.0437	-0.0285	0.0223	0.0355	0.0673	0.0502	0.0573	0.1063	0.4042	0.4152	0.1641	0.1617	0.0612	0.0285	-0.031	-0.0167	-0.0257	-0.0129	-0.0619	-0.1156	-0.3299	1.5305	1.4357	-0.2122	0.0105	0.0243	0.0309	0.0176	0.0241	0.0183	0.1019	0.0889	0.222	0.3018	0.2159	0.1173
				0.002	-0.0061	-0.013	-0.0103	-0.0122	0.0134	0.0076	-0.0511	NaN	-0.5039	-0.1243	-0.0572	-0.0019	0.006	0.0131	0.0103	0.0122	-0.0131	-0.0125	-0.0964	0.3835	0.3849	0.036	0.0573	0.0032	-0.0014	-0.0018	-0.0048	-0.028	-0.0288	0.0512	0.2723	1.1327	1.1152	0.2218	0.0426	-0.0033	0.0013	0.0018	0.0058	0.0262	0.0274	-0.0182	0.0504	0.3873	0.3666
				-0.0072	-0.01	-0.0182	-0.0135	-0.0159	0.0086	-0.0155	0.033	-0.3461	NaN	-0.1762	-0.0451	0.0071	0.0099	0.0183	0.0135	0.0161	-0.0087	-0.0103	-0.1079	0.1748	0.1811	-0.1124	0.0431	-0.0118	-0.006	-0.0082	-0.0065	-0.0246	-0.02	0.0274	0.0637	-0.1929	0.7587	0.7485	0.0427	0.0119	0.0061	0.0083	0.0069	0.0238	0.0192	-0.0166	-0.0231	0.1635	0.1841
				0.0016	0.0009	0.0013	0.0008	0.0013	0.0016	0.0047	0.019	0.0159	-0.1781	NaN	-0.0332	-0.0015	-0.001	-0.0014	-0.0008	-0.0013	-0.0016	-0.0033	-0.019	-0.0122	-0.0792	-0.0908	0.1111	0.0042	0.0013	0.0016	0	0.0015	-0.0028	0.0036	0.0038	0.0141	0.1005	0.4297	0.55	-0.0042	-0.0013	-0.0016	0.0001	-0.0015	0.0029	-0.0034	-0.0024	0.0125	0.0045
				0.0003	0.0002	0.0004	0.0003	0.0003	-0.0001	-0.0001	-0.0005	-0.0012	-0.0124	0.078	NaN	-0.0003	-0.0003	-0.0004	-0.0003	-0.0004	0.0001	-0.0001	0.0005	0.0004	0.001	0.001	0.0041	0.0005	0.0002	0.0002	0.0001	0.0004	0.0001	-0.0001	-0.0004	0.001	0.0017	-0.003	-0.0569	-0.0005	-0.0002	-0.0002	-0.0001	-0.0004	-0.0001	0.0001	0.0003	0.0001	0.0003
			North	0.0039	0.0014	0.0012	0.0005	0.0006	0.0001	-0.0001	-0.0004	-0.0003	-0.0004	-0.0003	-0.0003	NaN	0.0753	-0.0123	-0.0012	-0.0006	0.0001	-0.0001	0.0004	0.0003	0.0004	0.0003	0.0002	-0.003	0.0003	0.0003	-0.0001	0.0004	0.0002	-0.0002	-0.0004	-0.0001	-0.0003	-0.0002	-0.0005	-0.0553	-0.0031	0.0017	0.001	-0.0004	-0.0001	0.0001	0.0003	0.0001	0.0002
				0.1102	-0.0908	-0.0802	-0.0123	-0.0194	-0.0035	-0.0016	-0.0012	-0.0009	-0.0014	-0.001	-0.0016	-0.0317	NaN	-0.1886	0.0161	0.019	0.0049	0.0017	0.0013	0.0009	0.0013	0.001	0.0016	0.0564	0.0579	0.0046	0.0129	-0.0024	-0.0033	0.003	-0.0015	0.0001	-0.0017	-0.0014	-0.0042	0.5595	0.4419	0.1019	0.0148	0.0035	0.0037	-0.0029	0.0015	0	0.0017
				0.0435	-0.1126	0.1841	0.1722	-0.1066	-0.0099	-0.0088	0.0162	0.0134	0.0183	0.0099	0.0072	-0.0458	-0.1718	NaN	-0.3505	0.0305	-0.0156	0.0087	-0.0159	-0.0135	-0.0184	-0.01	-0.0073	-0.0244	0.037	0.1844	0.1638	-0.0231	-0.0166	0.0192	0.0238	0.0069	0.0082	0.0061	0.0119	0.0435	0.7461	0.759	-0.1935	0.063	0.0275	-0.0201	-0.0247	-0.0066	-0.0082
				0.0577	0.035	0.3837	0.3858	-0.0935	-0.0116	-0.0134	0.0124	0.0102	0.013	0.0059	-0.002	-0.0579	-0.1268	-0.5021	NaN	-0.0679	0.0078	0.0138	-0.0125	-0.0102	-0.0133	-0.0061	0.0019	-0.0268	-0.024	0.3677	0.3874	0.0516	-0.018	0.0274	0.0263	0.0059	0.0017	0.0013	-0.0034	0.0425	0.223	1.1171	1.1336	0.2717	0.0525	-0.0288	-0.0282	-0.0048	-0.0019
				0.0287	0.0608	0.1601	0.165	0.4194	0.3998	0.1043	0.058	0.05	0.0672	0.0354	0.0223	-0.0292	-0.0442	-0.1094	-0.0675	NaN	-0.6633	0.0212	-0.061	-0.0504	-0.0678	-0.0355	-0.0224	-0.0229	-0.0131	0.1175	0.2153	0.3021	0.2226	0.0896	0.1016	0.0186	0.0241	0.0176	0.0308	0.0241	0.0103	-0.2113	1.4329	1.5293	-0.3284	-0.1173	-0.0621	-0.0129	-0.0256
				0.0391	0.0773	0.1662	0.1432	0.6151	0.6479	0.3018	0.0668	0.0556	0.0722	0.0358	0.016	-0.0394	-0.0863	-0.2028	-0.1555	-0.6129	NaN	-0.6195	-0.0649	-0.0552	-0.0727	-0.0361	-0.0163	0.0219	0.0211	0.0894	0.0549	0.5243	0.5351	0.1656	0.0997	0.0148	0.0161	0.0114	0.0093	-0.0221	-0.0088	-0.0231	0.3955	1.8106	1.8431	-0.1662	-0.1382	0.0068	-0.0163
				0.0162	0.0361	0.0719	0.0564	0.0655	0.3023	0.6441	0.6197	0.1429	0.1666	0.077	0.0387	-0.0164	-0.0362	-0.0725	-0.0556	-0.0641	-0.6222	NaN	-0.6167	-0.1552	-0.2031	-0.086	-0.0391	0.0094	0.0114	0.0159	0.0144	0.0981	0.1695	0.5354	0.5229	0.0558	0.0889	0.0212	0.0218	-0.0097	-0.0096	-0.0163	0.0068	-0.1382	-0.1667	1.8476	1.8067	0.3945	-0.0231
				0.0222	0.0355	0.0668	0.0505	0.0571	0.1081	0.4025	0.4184	0.1649	0.1604	0.0606	0.0283	-0.0224	-0.0356	-0.0677	-0.0503	-0.061	0.021	-0.6603	NaN	-0.0671	-0.1103	-0.0438	-0.0288	0.0308	0.0176	0.0238	0.0183	0.1011	0.089	0.223	0.3017	0.2154	0.1168	-0.0129	-0.023	-0.031	-0.0167	-0.0258	-0.013	-0.0623	-0.1186	-0.3283	1.5285	1.4327	-0.2126
				-0.002	0.006	0.0129	0.0105	0.012	-0.0129	-0.0116	-0.0961	0.3852	0.3842	0.0355	0.0574	0.0019	-0.0061	-0.0132	-0.0101	-0.0123	0.0139	0.0074	-0.0622	NaN	-0.5038	-0.1263	-0.0577	-0.0035	0.0013	0.0016	0.0058	0.0261	0.0274	-0.0182	0.05	0.3877	0.3672	-0.023	-0.0267	0.0034	-0.0014	-0.0018	-0.0048	-0.0283	-0.0288	0.0522	0.273	1.1337	1.1163
				0.0072	0.0099	0.0182	0.0136	0.016	-0.0086	-0.0101	-0.1067	0.1732	0.1835	-0.1118	0.043	-0.0072	-0.01	-0.0183	-0.0135	-0.016	0.0088	-0.0159	0.0304	-0.3426	NaN	-0.167	-0.0456	0.0119	0.0061	0.0081	0.0069	0.0237	0.0191	-0.0167	-0.0233	0.1639	0.1846	0.038	-0.0243	-0.0118	-0.006	-0.0082	-0.0065	-0.0248	-0.0201	0.0274	0.0641	-0.1929	0.7582
				-0.0016	-0.001	-0.0013	-0.0008	-0.0013	-0.0016	-0.0034	-0.0191	-0.0121	-0.079	-0.0906	0.1109	0.0016	0.0009	0.0013	0.0008	0.0012	0.0017	0.0046	0.0189	0.0158	-0.1837	NaN	-0.031	-0.0042	-0.0013	-0.0017	0.0001	-0.0015	0.0029	-0.0034	-0.0024	0.0126	0.0045	0.055	0.0553	0.0042	0.0013	0.0017	0	0.0015	-0.0028	0.0036	0.0038	0.0145	0.1009
				-0.0002	-0.0003	-0.0004	-0.0003	-0.0004	0	0	0.0005	0.0004	0.0009	0.001	0.004	0.0002	0.0002	0.0004	0.0003	0.0003	0.0001	-0.0001	-0.0005	-0.0013	-0.0124	0.0781	NaN	-0.0005	-0.0002	-0.0003	-0.0001	-0.0003	-0.0001	0.0001	0.0003	0.0001	0.0003	0.0003	-0.0028	0.0005	0.0002	0.0003	0.0001	0.0003	0.0001	-0.0001	-0.0003	0.001	0.0018
		Upper	South	0.3534	0.2851	0.0979	0.0077	0.0113	0.0011	-0.0007	0.0011	0.001	0.0013	0.001	0.0013	0.0547	-0.0314	-0.0244	-0.0035	-0.0057	-0.0029	-0.0015	-0.0009	-0.0011	-0.0015	-0.0009	-0.0013	NaN	0.0221	-0.0244	-0.0172	-0.0057	-0.002	-0.0013	0.0025	0.0012	0.0016	0.0014	0.0032	0.0875	-0.0362	-0.0107	-0.0043	-0.003	-0.0027	-0.001	-0.0004	0.0002	-0.0014
				0.0374	0.0886	0.0583	-0.0994	0.0192	-0.0019	-0.0026	0.0066	0.0052	0.0078	0.0053	0.0062	0.0495	-0.0971	-0.0889	0.0204	-0.0154	-0.0084	-0.0052	-0.0058	-0.006	-0.0083	-0.0051	-0.0062	0.4285	NaN	-0.038	-0.0209	-0.0048	-0.0071	-0.0026	0.0119	0.0065	0.0074	0.0067	0.0148	0.1671	-0.1026	0.0128	0.004	-0.003	-0.0069	-0.0047	-0.0045	-0.0016	-0.0067
				-0.0235	0.0887	0.4711	0.4506	0.1798	-0.0041	-0.0096	-0.0038	-0.0046	-0.0056	-0.002	0.0006	0.0259	0.0184	0.158	0.1605	-0.0415	-0.016	-0.0112	-0.006	0.0035	0.004	0.0026	-0.0009	0.1299	0.2663	NaN	-0.1104	0.0234	-0.0093	-0.0119	0.0152	0.0076	0.0056	0.0034	0.0043	0.0322	0.0539	0.1574	0.1003	-0.0222	-0.022	0.0084	0.0087	0.0054	0.0014
				-0.0346	-0.0273	-0.3368	0.5461	0.4764	-0.1676	-0.0059	0.0021	0.0027	0.0031	0.0019	0.0054	0.0384	0.0491	0.1774	0.1707	-0.1332	0.0409	-0.0173	-0.0132	0.0018	-0.0018	0.0028	-0.0052	0.1499	0.1463	0.2408	NaN	0.2081	0.0357	-0.0213	0.0404	0.022	0.0176	0.013	0.0193	0.0585	0.0804	0.1974	0.1367	0.0807	-0.0159	0.0142	0.0094	0.005	-0.0059
				-0.0169	-0.0285	-0.0686	0.1644	0.7336	0.731	-0.2741	-0.0211	-0.0261	-0.0324	-0.0126	-0.0057	0.0188	0.0429	0.0629	0.0478	0.301	0.3113	0.0397	0.0335	0.0214	0.0247	0.0159	0.0063	0.0817	0.0842	0.1149	0.3638	NaN	-0.5053	0.0568	0.0846	0.0464	0.0275	0.0177	0.0201	0.024	0.0386	0.0248	0.0416	0.224	0.1948	0.0273	0.0257	0.0219	0.0092
				-0.0216	-0.0318	-0.0782	-0.0654	-0.259	0.7338	0.7164	-0.1091	-0.0279	-0.0333	-0.0102	0.0036	0.023	0.0438	0.0665	0.0518	0.1826	0.1939	0.1755	0.0283	0.0193	0.0234	0.0151	-0.0052	0.0558	0.0532	0.0805	0.1416	-0.4417	NaN	0.2006	0.1255	0.0785	0.0471	0.0311	0.034	0.0373	0.0426	0.0315	0.0351	0.154	0.1794	0.1546	0.0236	0.0105	0.0021
				0.0036	-0.0103	-0.033	-0.0285	-0.1079	0.7205	0.7317	-0.2572	-0.0658	-0.078	-0.0318	-0.0214	-0.0052	0.0151	0.0235	0.0194	0.028	0.175	0.1938	0.1832	0.0512	0.0667	0.0436	0.0232	0.034	0.0311	0.0474	0.0786	0.1265	0.2012	NaN	-0.4417	0.142	0.0803	0.0531	0.0557	-0.0066	0.0098	0.002	0.0103	0.024	0.1541	0.1793	0.1538	0.0354	0.0315
				-0.0058	-0.0126	-0.0322	-0.0263	-0.0206	-0.2725	0.7299	0.7324	0.1647	-0.0686	-0.0284	-0.0167	0.0063	0.0159	0.0247	0.0215	0.0332	0.0391	0.3107	0.3022	0.0472	0.0631	0.0427	0.019	0.0201	0.0177	0.0278	0.0465	0.0853	0.0578	-0.5052	NaN	0.3634	0.1145	0.0841	0.0815	0.0082	0.0135	0.0091	0.0217	0.0259	0.0276	0.1955	0.2237	0.0418	0.0248
				0.0053	0.0019	0.0032	-0.0028	0.0024	-0.0043	-0.1679	0.472	0.551	-0.3368	-0.0271	-0.0344	-0.0052	0.0027	-0.0019	0.0018	-0.0132	-0.0168	0.0409	-0.1327	0.1702	0.1779	0.0487	0.0389	0.0194	0.0131	0.0177	0.022	0.0409	-0.0213	0.0356	0.2084	NaN	0.2404	0.1463	0.1496	-0.0149	-0.0015	-0.0059	0.005	0.0094	0.0144	-0.0158	0.0801	0.1366	0.1972
				0.0006	-0.002	-0.0056	-0.0047	-0.0036	-0.0095	-0.0037	0.1798	0.4506	0.4709	0.0888	-0.0232	-0.0009	0.0025	0.004	0.0035	-0.006	-0.0113	-0.0165	-0.0413	0.16	0.1583	0.0188	0.0263	0.0043	0.0035	0.0057	0.0076	0.0155	-0.0119	-0.0092	0.0248	-0.1081	NaN	0.266	0.1296	0.0012	0.0022	0.0014	0.0054	0.0087	0.0085	-0.022	-0.0221	0.1002	0.1573
				0.0061	0.0053	0.0078	0.0052	0.0068	-0.0024	-0.0017	0.0193	-0.0995	0.0548	0.0892	-0.0343	-0.006	-0.0051	-0.0083	-0.0059	-0.0059	-0.0053	-0.0083	-0.0155	0.0204	-0.0886	-0.0971	0.0503	0.0148	0.0068	0.0074	0.0065	0.0119	-0.0026	-0.0069	-0.0048	-0.0209	-0.0377	NaN	0.4279	-0.014	-0.0046	-0.0067	-0.0016	-0.0044	-0.0047	-0.0069	-0.003	0.004	0.0124
				0.0013	0.001	0.0013	0.001	0.0012	-0.0007	0.001	0.0113	0.0078	0.0978	0.2818	0.3527	-0.0013	-0.0009	-0.0015	-0.001	-0.0009	-0.0015	-0.003	-0.0057	-0.0035	-0.0242	-0.0315	0.0554	0.0032	0.0014	0.0016	0.0012	0.0025	-0.0013	-0.002	-0.0054	-0.0172	-0.024	0.0224	NaN	-0.0029	-0.0008	-0.0013	0.0003	-0.0004	-0.0011	-0.0027	-0.003	-0.0043	-0.0108
			North	0.0546	-0.0312	-0.0245	-0.0035	-0.0057	-0.0031	-0.0015	-0.0009	-0.001	-0.0015	-0.001	-0.0013	0.3536	0.2853	0.0978	0.0077	0.0113	0.0011	-0.0008	0.0011	0.001	0.0013	0.001	0.0013	0.0875	-0.0362	-0.0107	-0.0042	-0.003	-0.0027	-0.0011	-0.0004	0.0003	-0.0014	-0.0009	-0.003	NaN	0.022	-0.0244	-0.0172	-0.0057	-0.002	-0.0013	0.0025	0.0012	0.0016
				0.0492	-0.0967	-0.089	0.0202	-0.0155	-0.0086	-0.0053	-0.0058	-0.0059	-0.0083	-0.0051	-0.0062	0.0374	0.0881	0.058	-0.0997	0.0191	-0.0017	-0.0027	0.0066	0.0052	0.0076	0.0053	0.0062	0.167	-0.1026	0.0128	0.004	-0.0029	-0.0069	-0.0047	-0.0045	-0.0016	-0.0067	-0.0047	-0.014	0.4285	NaN	-0.038	-0.0209	-0.0049	-0.0071	-0.0027	0.0119	0.0065	0.0074
				0.0258	0.0183	0.1581	0.1604	-0.0419	-0.016	-0.0112	0.006	0.0034	0.004	0.0025	-0.0009	-0.0234	0.0881	0.471	0.4505	0.1794	-0.0037	-0.0099	-0.0038	-0.0047	-0.0058	-0.002	0.0006	0.0323	0.0539	0.1573	0.1002	-0.0221	-0.022	0.0084	0.0087	0.0054	0.0014	0.0022	0.0012	0.1299	0.2663	NaN	-0.1104	0.0233	-0.0094	-0.0119	0.0152	0.0076	0.0056
				0.0383	0.0487	0.1773	0.171	-0.1334	0.0402	-0.0171	-0.0133	0.0016	-0.0018	0.0027	-0.0052	-0.0346	-0.0276	-0.3369	0.5448	0.4764	-0.1681	-0.005	0.0019	0.0026	0.0032	0.0019	0.0053	0.0585	0.0804	0.1972	0.1366	0.0806	-0.016	0.0143	0.0095	0.005	-0.0059	-0.0015	-0.0149	0.1498	0.1462	0.2408	NaN	0.208	0.0357	-0.0213	0.0405	0.022	0.0177
				0.0188	0.0427	0.0624	0.0479	0.3016	0.3105	0.0401	0.0336	0.0211	0.0246	0.0158	0.0063	-0.0169	-0.0287	-0.0691	0.1635	0.7335	0.7307	-0.2731	-0.021	-0.0261	-0.0326	-0.0126	-0.0058	0.024	0.0387	0.0247	0.0416	0.2242	0.195	0.0275	0.026	0.0219	0.0092	0.0136	0.0082	0.0817	0.0841	0.1148	0.3638	NaN	-0.5056	0.057	0.0847	0.0465	0.0275
				0.023	0.0436	0.0661	0.051	0.183	0.1939	0.1758	0.0284	0.0188	0.0232	0.0149	-0.0054	-0.0215	-0.032	-0.0784	-0.0656	-0.2577	0.7314	0.719	-0.1087	-0.028	-0.0335	-0.0103	0.0034	0.0373	0.0427	0.0315	0.0351	0.1542	0.1796	0.1536	0.0235	0.0105	0.0021	0.0098	-0.0066	0.0558	0.0532	0.0805	0.1418	-0.4413	NaN	0.2004	0.1257	0.0785	0.0471
				-0.0054	0.015	0.023	0.0194	0.0278	0.1748	0.1942	0.1825	0.0509	0.0663	0.0435	0.0232	0.0033	-0.0104	-0.0335	-0.0279	-0.1096	0.7172	0.7343	-0.2589	-0.0653	-0.0786	-0.0318	-0.0214	-0.0066	0.0098	0.002	0.0103	0.0238	0.1547	0.1793	0.1536	0.0354	0.0314	0.0427	0.0372	0.034	0.031	0.0474	0.0785	0.1263	0.2014	NaN	-0.4426	0.1418	0.0802
				0.0062	0.0159	0.0244	0.0215	0.0329	0.0393	0.3111	0.3017	0.0476	0.0626	0.0425	0.0189	-0.0059	-0.0127	-0.0325	-0.0261	-0.0208	-0.2728	0.7293	0.7326	0.1639	-0.0693	-0.0285	-0.0167	0.0082	0.0135	0.0091	0.0217	0.0256	0.0274	0.1955	0.2236	0.0419	0.0247	0.0386	0.0239	0.0201	0.0177	0.0277	0.0465	0.0852	0.0574	-0.5051	NaN	0.3633	0.1145
				-0.0052	0.0026	-0.0018	0.0019	-0.0136	-0.0167	0.0407	-0.1332	0.1706	0.1777	0.0482	0.0387	0.0053	0.0019	0.0031	-0.0026	0.0019	-0.0054	-0.1682	0.4721	0.5495	-0.337	-0.0274	-0.0343	-0.0149	-0.0016	-0.006	0.005	0.0094	0.0143	-0.0158	0.0802	0.1367	0.197	0.0804	0.0584	0.0194	0.0131	0.0177	0.0221	0.0409	-0.0213	0.0356	0.2085	NaN	0.2404
				-0.0009	0.0025	0.0039	0.0035	-0.0062	-0.0115	-0.0161	-0.0419	0.1601	0.1584	0.0186	0.0261	0.0006	-0.002	-0.0057	-0.0046	-0.0036	-0.0094	-0.0038	0.1793	0.4506	0.4707	0.0883	-0.0232	0.0012	0.0022	0.0014	0.0054	0.0086	0.0084	-0.022	-0.0222	0.1003	0.1572	0.0539	0.0322	0.0043	0.0034	0.0056	0.0076	0.0155	-0.0119	-0.009	0.0247	-0.1081	NaN
				-0.0061	-0.0051	-0.0085	-0.0058	-0.0059	-0.0054	-0.0084	-0.0156	0.0202	-0.0888	-0.0968	0.0501	0.0061	0.0053	0.0077	0.0052	0.0068	-0.0024	-0.0016	0.0193	-0.0998	0.0545	0.0886	-0.0338	-0.014	-0.0046	-0.0068	-0.0016	-0.0044	-0.0048	-0.0068	-0.003	0.004	0.0124	-0.1033	0.1671	0.0148	0.0067	0.0074	0.0065	0.0119	-0.0026	-0.0068	-0.0048	-0.0208	-0.0376
				-0.0013	-0.0009	-0.0015	-0.001	-0.0009	-0.0015	-0.003	-0.0058	-0.0035	-0.0245	-0.0312	0.0554	0.0013	0.001	0.0013	0.001	0.0012	-0.0006	0.001	0.0112	0.0077	0.0977	0.2821	0.3529	-0.0029	-0.0008	-0.0014	0.0003	-0.0004	-0.0011	-0.0027	-0.003	-0.0042	-0.0108	-0.0364	0.0876	0.0032	0.0014	0.0016	0.0012	0.0025	-0.0013	-0.002	-0.0054	-0.0172	-0.024
	ΔFx [kN]			All structural memebrs (222)
				Chords
				Lower																								Upper
				South												North												South												North
	Removal scenarios of chords	Lower	South	NaN	0.41	0.04	0.03	0.032	0.02	0.01	-0.01	0	-0.01	0.01	-0.0124	0.1602	0.15	-0.088	-0.06	-0.05	-0.02	-0.01	0	-0.01	0	-0.01	0.0125	-0.2	-0.03	-0.04	-0.01	-0.014	0.002	-0.022	-0.01	-0.02	0	-0.02	-0.01	0.05	0.04	0.05	0.01	0.02	0	0.026	0.01	0.02	0.01
				-11.2657	NaN	-6.48	-5.35	-2.888	-2.45	-1.04	-1	-0.4	-0.44	-0.058	-0.1651	-1.9621	2.09	6.832	5.92	2.856	2.42	1.05	1	0.4	0.44	0.06	0.1686	10.1512	8.58	5.55	4.45	2.3	2	1.098	0.94	0.33	0.35	-0.04	0.04	-8.43	-8.51	-5.6	-4.53	-2.324	-2.02	-1.104	-0.95	-0.34	-0.342
				-4.7347	-8.95	NaN	-30.77	-13.068	-10.35	-4.81	-3.82	-2.03	-1.41	-0.63	-0.0355	5.7089	10.17	11.592	12.15	13.88	11.26	4.76	3.77	2.03	1.41	0.64	0.0454	8.7586	16.95	20.07	17.64	10.21	7.996	5.856	4.294	2.7	1.788	1.15	0.57	-9.09	-14.04	-20.96	-17.6	-10.262	-8.03	-5.86	-4.3	-2.7	-1.78
				-4.7817	-10.413	-42.674	NaN	-21.138	-17.56	-7.95	-6.89	-3.2	-2.764	-0.77	-0.5829	6.0289	11.63	16.512	20.32	22.26	18.68	7.89	6.83	3.21	2.78	0.78	0.6029	10.194	17.18	35.0118	28.97	17.348	14.192	9.168	7.18	3.64	2.82	0.93	0.65	-10.21	-17.44	-32.18	-29.26	-17.43	-14.32	-9.214	-7.204	-3.65	-2.82
				-4.5927	-7.678	-23.782	-28.14	NaN	-61.59	-21.08	-17.102	-9.16	-6.9	-2.61	-0.6721	4.5819	7.64	25.552	30.23	27.69	27.08	22.68	18.73	9.1	6.848	2.65	0.7124	6.8578	11.23	27.062	39.19	41.6	36.022	26.47	20.13	11.83	8.16	4.4	2.344	-6.91	-11.3	-27.64	-34.55	-42.58	-36.16	-26.544	-20.134	-11.82	-8.17
				-3.9627	-7.79	-23.14	-28.59	-72.134	NaN	-31.23	-26.31	-13.154	-10.75	-3.4	-1.7943	3.9539	7.77	24.812	30.23	36.36	40.78	32.88	27.93	13.1	10.71	3.45	1.854	6.959	11.9	27.2308	36.57	61.0034	50.324	36.898	29.75	16.1	11.81	4.95	2.992	-6.99	-11.91	-27.29	-36.96	-56.28	-51.5	-37.774	-29.83	-16.11	-11.8
				-1.7947	-3.41	-10.764	-13.17	-26.338	-31.24	NaN	-72.124	-28.58	-23.13	-7.79	-3.9653	1.8539	3.45	10.722	13.11	27.96	32.88	40.78	36.36	30.22	24.806	7.768	3.952	2.9936	4.96	11.82	16.12	29.77	36.892	50.286	61.0241	36.56	27.2268	11.9	6.9606	-3	-4.95	-11.812	-16.13	-29.85	-37.79	-51.494	-56.29	-36.95	-27.28
				-0.6734	-2.62	-6.902	-9.16	-17.108	-21.07	-61.57	NaN	-28.14	-23.78	-7.68	-4.5943	0.7137	2.65	6.852	9.1	18.746	22.68	27.08	27.686	30.23	25.548	7.64	4.578	2.34	4.39	8.17	11.83	20.13	26.462	35.998	41.592	39.188	27.061	11.24	6.8616	-2.35	-4.4	-8.17	-11.82	-20.13	-26.55	-36.134	-42.59	-34.54	-27.64
				-0.5826	-0.77	-2.76	-3.2	-6.888	-7.94	-17.56	-21.13	NaN	-42.667	-10.38	-4.7483	0.6027	0.78	2.78	3.21	6.83	7.88	18.68	22.26	20.312	16.51	11.66	6.059	0.65	0.92	2.82	3.64	7.17	9.152	14.188	17.34	28.96	35.0116	17.18	10.197	-0.66	-0.928	-2.82	-3.65	-7.192	-9.2	-14.31	-17.43	-29.26	-32.174
				-0.0356	-0.63	-1.4	-2.02	-3.818	-4.8	-10.35	-13.06	-30.76	NaN	-8.925	-4.7093	0.0457	0.64	1.412	2.03	3.77	4.76	11.26	13.88	12.14	11.59	10.19	5.731	0.566	1.15	1.78	2.7	4.29	5.842	7.998	10.208	17.65	20.068	16.95	8.762	-0.57	-1.15	-1.78	-2.7	-4.294	-5.86	-8.024	-10.27	-17.6	-20.96
				-0.1623	-0.06	-0.43	-0.39	-0.988	-1.02	-2.42	-2.84	-5.25	-6.36	NaN	-11.4243	0.1658	0.06	0.432	0.39	0.98	1.03	2.38	2.81	5.84	6.74	1.75	-2.255	0.03	-0.05	0.34	0.33	0.924	1.072	1.968	2.26	4.39	5.468	8.46	10.0006	-0.04	0.04	-0.34	-0.33	-0.93	-1.09	-1.984	-2.29	-4.46	-5.51
				-0.0114	0.006	-0.006	0.01	-0.008	0.01	0.01	0.03	0.01	0.02	0.36	NaN	0.0115	-0.01	0.002	-0.01	0	-0.01	-0.02	-0.04	-0.04	-0.07	0.15	0.1439	-0.01	-0.02	0	-0.02	-0.01	-0.02	0.008	-0.01	0	-0.02	0	-0.17	0	0.02	0.01	0.02	0.01	0.02	-0.004	0.01	0	0.03
			North	0.1573	0.15	-0.08	-0.06	-0.048	-0.02	-0.02	0	-0.01	0.01	-0.01	0.0124	NaN	0.41	0.038	0.03	0.03	0.01	0.01	-0.01	0.01	-0.01	0.01	-0.0123	0.05	0.04	0.05	0.02	0.018	-0.008	0.028	0.01	0.03	0.01	0.03	0.01	-0.2	-0.03	-0.04	-0.02	-0.01	0	-0.024	-0.01	-0.03	-0.002
				-1.9565	2.09	6.84	5.92	2.86	2.42	1.04	1	0.4	0.44	0.06	0.1691	-11.2641	NaN	-6.488	-5.35	-2.89	-2.46	-1.04	-1	-0.392	-0.44	-0.06	-0.1655	-8.44	-8.51	-5.6	-4.53	-2.33	-2.028	-1.102	-0.95	-0.33	-0.34	0.05	-0.032	10.1482	8.59	5.55	4.45	2.306	2	1.096	0.94	0.33	0.35
				5.7043	10.16	11.6	12.14	13.882	11.27	4.76	3.776	2.03	1.42	0.64	0.0452	-4.7381	-8.95	NaN	-30.76	-13.07	-10.35	-4.8	-3.82	-2.02	-1.41	-0.63	-0.0356	-9.09	-14.04	-20.96	-17.6	-10.27	-8.034	-5.862	-4.302	-2.7	-1.78	-1.14	-0.57	8.751	16.96	20.06	17.64	10.218	8	5.856	4.298	2.7	1.786
				6.0273	11.63	16.538	20.318	22.272	18.68	7.89	6.84	3.21	2.78	0.786	0.6033	-4.7841	-10.416	-42.683	NaN	-21.16	-17.56	-7.95	-6.89	-3.2	-2.77	-0.77	-0.5836	-10.21	-17.45	-32.194	-29.26	-17.44	-14.328	-9.212	-7.21	-3.64	-2.82	-0.92	-0.65	10.1926	17.19	35.0138	28.988	17.358	14.2	9.166	7.18	3.63	2.82
				4.5753	7.63	25.524	30.2	27.658	27.08	22.68	18.73	9.098	6.846	2.65	0.7117	-4.5901	-7.67	-23.772	-28.11	NaN	-61.58	-21.06	-17.09	-9.16	-6.91	-2.61	-0.6728	-6.9	-11.29	-27.61	-34.52	-42.58	-36.13	-26.552	-20.122	-11.81	-8.17	-4.39	-2.34	6.848	11.22	27.032	39.186	41.57	35.998	26.466	20.12	11.82	8.16
				3.9523	7.77	24.81	30.22	36.362	40.78	32.88	27.95	13.1	10.72	3.45	1.8537	-3.9641	-7.79	-23.148	-28.59	-72.144	NaN	-31.236	-26.32	-13.16	-10.77	-3.4	-1.796	-6.99	-11.91	-27.28	-36.96	-56.32	-51.528	-37.802	-29.844	-16.11	-11.81	-4.94	-2.99	6.9566	11.9	27.2308	36.56	61.0156	50.326	36.906	29.76	16.1	11.82
				1.8543	3.45	10.73	13.11	27.96	32.88	40.78	36.37	30.224	24.81	7.77	3.9517	-1.7961	-3.41	-10.768	-13.17	-26.34	-31.242	NaN	-72.151	-28.59	-23.15	-7.79	-3.968	-3	-4.95	-11.82	-16.12	-29.854	-37.788	-51.492	-56.29	-36.96	-27.28	-11.9	-6.98	2.9914	4.95	11.82	16.11	29.778	36.88	50.3	61.0334	36.57	27.2358
				0.7113	2.64	6.84	9.09	18.722	22.68	27.08	27.658	30.19	25.52	7.63	4.5727	-0.6724	-2.61	-6.898	-9.15	-17.09	-21.05	-61.57	NaN	-28.11	-23.77	-7.67	-4.592	-2.34	-4.39	-8.17	-11.81	-20.11	-26.518	-36.122	-42.59	-34.51	-27.61	-11.28	-6.9	2.336	4.39	8.16	11.81	20.116	26.43	35.996	41.56	39.178	27.028
				0.6035	0.78	2.78	3.21	6.832	7.89	18.68	22.27	20.31	16.53	11.66	6.0567	-0.5837	-0.77	-2.768	-3.2	-6.9	-7.95	-17.56	-21.154	NaN	-42.677	-10.384	-4.751	-0.65	-0.92	-2.82	-3.64	-7.2	-9.208	-14.312	-17.44	-29.26	-32.19	-17.44	-10.21	0.65	0.92	2.82	3.63	7.18	9.156	14.192	17.348	28.978	35.0126
				0.0454	0.64	1.42	2.03	3.772	4.76	11.268	13.89	12.132	11.594	10.19	5.7267	-0.0358	-0.63	-1.408	-2.02	-3.82	-4.8	-10.35	-13.07	-30.76	NaN	-8.926	-4.713	-0.57	-1.15	-1.78	-2.7	-4.3	-5.858	-8.024	-10.27	-17.6	-20.97	-14.03	-9.08	0.56	1.15	1.79	2.7	4.3	5.85	7.996	10.21	17.64	20.06
				0.1662	0.06	0.44	0.39	0.982	1.03	2.38	2.81	5.84	6.75	1.75	-2.2493	-0.1627	-0.06	-0.438	-0.39	-0.99	-1.03	-2.42	-2.84	-5.25	-6.372	NaN	-11.414	-0.04	0.04	-0.34	-0.32	-0.93	-1.088	-1.984	-2.294	-4.45	-5.51	-8.36	-8.29	0.03	-0.05	0.34	0.32	0.93	1.074	1.97	2.26	4.38	5.47
				0.0114	-0.01	0.01	-0.01	0.002	-0.01	-0.02	-0.03	-0.04	-0.06	0.15	0.1403	-0.0113	0	-0.008	0.01	-0.01	0	0.01	0.02	0.02	0.02	0.36	NaN	0	0.02	0.01	0.03	0.008	0.022	-0.002	0.01	0.01	0.03	0.02	0.03	-0.01	-0.03	0	-0.02	0	-0.02	0.006	-0.01	-0.01	-0.024
		Upper	South	-2.5137	-5.15	-3.04	-2.68	-1.308	-1.13	-0.47	-0.48	-0.17	-0.22	-0.01	-0.1008	2.2979	4.25	3.152	2.68	1.31	1.13	0.47	0.48	0.17	0.218	0.01	0.1021	NaN	9.69	4.59	3.55	1.76	1.458	0.718	0.6	0.2	0.21	-0.04	0.02	-0.062	0.62	-1.14	-1.01	-0.54	-0.55	-0.284	-0.28	-0.04	-0.1
				-3.5227	-7.57	-10.19	-7.72	-3.728	-3.31	-1.32	-1.48	-0.43	-0.71	0.04	-0.4055	3.5719	7.73	8.512	7.84	3.74	3.308	1.32	1.47	0.43	0.7	-0.04	0.4104	18.5704	NaN	15.39	11.95	5.96	4.912	2.198	1.906	0.45	0.61	-0.33	-0.02	1.9916	0.96	-3.64	-3.18	-1.77	-1.79	-0.714	-0.79	0.08	-0.23
				-2.2157	-4.652	-12.032	-14.72	-8.508	-7.09	-3.02	-2.61	-1.2	-1.032	-0.28	-0.2182	2.2729	4.69	12.122	13.7	8.71	7.11	3.01	2.59	1.19	1.03	0.29	0.224	8.2276	15.29	NaN	27.72	13.45	10.276	5.888	4.43	2.21	1.63	0.58	0.36	-1.68	-3.2	-0.73	0.78	-2.33	-2.006	-1.972	-1.47	-0.82	-0.62
				-2.2977	-5.67	-15.38	-18.29	-18.838	-14.31	-6.15	-5.64	-2.34	-2.34	-0.42	-0.736	2.3457	5.76	15.432	18.89	16.45	14.51	6.15	5.62	2.34	2.33	0.43	0.749	9.5568	17.9718	42.1222	NaN	28.29	21.952	12.032	9.23	4.13	3.29	0.66	0.58	-2.07	-4.22	1.59	0.17	-5.88	-5.26	-4.154	-3.29	-1.35	-1.27
				-1.4947	-3.23	-9.84	-12.34	-22.88	-26.446	-12.98	-10.93	-5.2	-4.252	-1.33	-0.7173	1.5269	3.27	9.932	12.43	23.12	25.28	13.02	10.97	5.212	4.26	1.34	0.736	5.2306	9.78	22.614	32.21	NaN	50.106	27.228	20.63	10.64	7.6	3.14	1.78	-1.36	-2.72	-3.93	-6.38	-1.776	0.818	-7.466	-5.65	-3.664	-2.52
				-0.9276	-2.93	-8.1	-10.56	-20.348	-22.4	-16.88	-14.84	-6.84	-5.94	-1.61	-1.2681	0.9549	2.96	8.152	10.66	20.4	23.98	17.05	14.86	6.89	5.95	1.63	1.293	4.4414	8.48	18.274	26.42	51.1482	NaN	38.128	27.806	14.18	10.28	3.74	2.2402	-1.33	-2.81	-3.39	-5.86	0.938	0.18	-8.894	-7.91	-4.84	-3.53
				-1.2687	-1.61	-5.942	-6.85	-14.848	-16.88	-22.392	-20.35	-10.56	-8.1	-2.93	-0.9286	1.2939	1.63	5.962	6.89	14.88	17.056	23.98	20.41	10.66	8.15	2.96	0.954	2.239	3.74	10.29	14.19	27.824	38.132	NaN	51.1482	26.42	18.28	8.48	4.4466	-0.84	-1.17	-3.54	-4.85	-7.92	-8.9	0.196	0.946	-5.85	-3.39
				-0.7171	-1.33	-4.25	-5.2	-10.93	-12.97	-26.442	-22.876	-12.332	-9.84	-3.23	-1.4945	0.7359	1.34	4.262	5.21	10.97	13.01	25.28	23.12	12.43	9.93	3.27	1.525	1.77	3.13	7.6	10.63	20.628	27.212	50.088	NaN	32.2	22.61	9.78	5.2342	-0.72	-1.2	-2.51	-3.66	-5.65	-7.46	0.826	-1.782	-6.38	-3.93
				-0.7357	-0.42	-2.332	-2.33	-5.642	-6.15	-14.3	-18.84	-18.29	-15.38	-5.67	-2.2993	0.7489	0.42	2.332	2.338	5.628	6.15	14.51	16.45	18.89	15.426	5.76	2.343	0.57	0.66	3.29	4.13	9.23	12.022	21.944	28.282	NaN	42.1152	17.9736	9.5598	-0.16	0.11	-1.27	-1.35	-3.28	-4.144	-5.25	-5.88	0.17	1.588
				-0.2181	-0.29	-1.03	-1.2	-2.608	-3.01	-7.09	-8.506	-14.72	-12.032	-4.65	-2.2163	0.224	0.28	1.032	1.19	2.59	3.01	7.11	8.71	13.69	12.116	4.69	2.271	0.36	0.58	1.63	2.2	4.43	5.878	10.278	13.444	27.71	NaN	15.29	8.2288	-0.15	-0.19	-0.62	-0.82	-1.46	-1.97	-2.004	-2.34	0.776	-0.736
				-0.4053	0.04	-0.71	-0.43	-1.488	-1.32	-3.31	-3.73	-7.72	-10.19	-7.57	-3.5293	0.4103	-0.04	0.702	0.43	1.47	1.31	3.31	3.74	7.84	8.51	7.73	3.564	-0.02	-0.34	0.61	0.44	1.906	2.19	4.908	5.956	11.95	15.39	NaN	18.572	0.098	0.48	-0.22	0.08	-0.78	-0.714	-1.784	-1.78	-3.18	-3.64
				-0.1008	-0.01	-0.22	-0.17	-0.488	-0.47	-1.13	-1.31	-2.68	-3.04	-5.15	-2.5155	0.1021	0.01	0.212	0.17	0.48	0.47	1.13	1.31	2.676	3.15	4.25	2.298	0.01	-0.05	0.21	0.19	0.604	0.712	1.458	1.758	3.55	4.59	9.69	NaN	0	0.09	-0.09	-0.04	-0.28	-0.284	-0.554	-0.55	-1.01	-1.14
			North	2.2963	4.24	3.16	2.68	1.312	1.13	0.47	0.48	0.17	0.22	0.01	0.1022	-2.5113	-5.15	-3.048	-2.68	-1.31	-1.13	-0.47	-0.484	-0.17	-0.22	-0.01	-0.1008	-0.06	0.62	-1.142	-1	-0.55	-0.554	-0.282	-0.282	-0.04	-0.094	0.09	0.01	NaN	9.69	4.59	3.54	1.762	1.46	0.716	0.604	0.19	0.21
				3.5703	7.73	8.52	7.84	3.742	3.31	1.31	1.478	0.422	0.71	-0.04	0.4105	-3.5251	-7.57	-10.198	-7.72	-3.73	-3.31	-1.32	-1.49	-0.43	-0.71	0.04	-0.4055	1.9936	0.96	-3.64	-3.17	-1.78	-1.788	-0.712	-0.79	0.09	-0.23	0.49	0.1	18.569	NaN	15.39	11.95	5.96	4.91	2.196	1.908	0.44	0.61
				2.2723	4.69	12.12	13.69	8.71	7.11	3.01	2.6	1.19	1.03	0.29	0.2239	-2.2161	-4.658	-12.038	-14.712	-8.51	-7.09	-3.01	-2.61	-1.2	-1.04	-0.286	-0.2182	-1.67	-3.2	-0.73	0.78	-2.34	-2.008	-1.972	-1.47	-0.81	-0.62	-0.19	-0.15	8.225	15.29	NaN	27.71	13.45	10.278	5.886	4.43	2.2	1.63
				2.3443	5.76	15.43	18.88	16.442	14.51	6.15	5.63	2.33	2.34	0.43	0.7487	-2.2981	-5.67	-15.388	-18.29	-18.85	-14.31	-6.15	-5.64	-2.33	-2.34	-0.42	-0.736	-2.07	-4.22	1.59	0.17	-5.88	-5.258	-4.152	-3.29	-1.34	-1.27	0.12	-0.15	9.5542	17.9686	42.1202	NaN	28.29	21.95	12.034	9.23	4.12	3.29
				1.5253	3.27	9.93	12.43	23.112	25.28	13.02	10.97	5.21	4.26	1.34	0.7357	-1.4951	-3.23	-9.842	-12.33	-22.872	-26.44	-12.972	-10.93	-5.2	-4.26	-1.33	-0.7177	-1.36	-2.72	-3.93	-6.38	-1.78	0.812	-7.472	-5.652	-3.66	-2.51	-1.19	-0.71	5.2286	9.78	22.61	32.2	NaN	50.1	27.226	20.63	10.63	7.6
				0.9541	2.96	8.15	10.66	20.402	23.98	17.04	14.86	6.88	5.958	1.63	1.2927	-0.928	-2.93	-8.108	-10.56	-20.35	-22.4	-16.874	-14.84	-6.84	-5.942	-1.61	-1.2685	-1.33	-2.81	-3.39	-5.85	0.93	0.182	-8.892	-7.91	-4.83	-3.53	-1.16	-0.83	4.4396	8.47	18.278	26.41	51.1482	NaN	38.116	27.8	14.17	10.28
				1.2933	1.63	5.96	6.89	14.862	17.046	23.88	20.4	10.66	8.15	2.96	0.9537	-1.2681	-1.61	-5.948	-6.84	-14.85	-16.888	-22.4	-20.35	-10.56	-8.104	-2.93	-0.9293	-0.83	-1.17	-3.54	-4.84	-7.92	-8.898	0.198	0.94	-5.85	-3.39	-2.8	-1.33	2.2362	3.74	10.29	14.18	27.82	38.128	NaN	51.1392	26.41	18.27
				0.7353	1.34	4.26	5.21	10.962	13.01	25.28	23.11	12.43	9.93	3.27	1.5247	-0.7172	-1.33	-4.258	-5.2	-10.936	-12.97	-26.436	-22.874	-12.33	-9.84	-3.23	-1.496	-0.72	-1.2	-2.52	-3.66	-5.65	-7.458	0.828	-1.784	-6.37	-3.93	-2.72	-1.35	1.77	3.13	7.6	10.63	20.63	27.21	50.086	NaN	32.19	22.61
				0.7493	0.42	2.34	2.33	5.622	6.15	14.5	16.444	18.88	15.428	5.76	2.3417	-0.7356	-0.42	-2.338	-2.33	-5.642	-6.15	-14.3	-18.84	-18.29	-15.39	-5.67	-2.3	-0.16	0.11	-1.27	-1.34	-3.282	-4.148	-5.242	-5.88	0.17	1.59	-4.21	-2.07	0.57	0.66	3.29	4.12	9.236	12.02	21.946	28.28	NaN	42.1122
				0.224	0.28	1.03	1.19	2.592	3.01	7.11	8.71	13.69	12.118	4.69	2.2705	-0.2182	-0.29	-1.038	-1.2	-2.61	-3.02	-7.08	-8.51	-14.71	-12.034	-4.65	-2.217	-0.15	-0.19	-0.62	-0.82	-1.47	-1.968	-2.002	-2.34	0.78	-0.732	-3.2	-1.67	0.36	0.58	1.63	2.2	4.43	5.88	10.276	13.446	27.7	NaN
				0.4103	-0.04	0.71	0.43	1.472	1.31	3.3	3.74	7.83	8.518	7.73	3.5627	-0.4052	0.04	-0.708	-0.43	-1.49	-1.32	-3.31	-3.73	-7.72	-10.2	-7.58	-3.532	0.1	0.48	-0.23	0.09	-0.79	-0.718	-1.782	-1.78	-3.17	-3.64	0.97	1.9972	-0.02	-0.34	0.61	0.44	1.91	2.19	4.906	5.956	11.94	15.39
				0.1021	0.01	0.22	0.17	0.478	0.47	1.13	1.31	2.67	3.15	4.24	2.2957	-0.1007	-0.01	-0.218	-0.17	-0.486	-0.47	-1.13	-1.31	-2.67	-3.042	-5.15	-2.5132	0.01	0.09	-0.1	-0.04	-0.28	-0.288	-0.552	-0.55	-1	-1.14	0.63	-0.06	0.01	-0.05	0.21	0.19	0.61	0.71	1.456	1.76	3.54	4.59
	ΔMyz [kN.m]			All structural memebrs (222)
				Chords
				Lower																								Upper
				South												North												South												North
	Removal scenarios of diagonals		South	1.7142	1.604	0.3399	0.0668	0.0152	0.0067	0.0026	0.0157	0.0134	0.0192	0.0119	0.013	0.1235	-0.085	-0.0776	0.0119	-0.0056	-0.0056	-0.0025	-0.0156	-0.0135	-0.0192	-0.0119	-0.0129	1.575	1.2992	0.0921	-0.0187	-0.0113	-0.006	0.0049	0.0123	0.0058	0.0139	0.0107	0.0283	-0.0728	0.0661	0.0165	0.0124	0.0108	0.0062	-0.0046	-0.0124	-0.0058	-0.0139
				1.4331	1.5896	1.1687	-0.2673	-0.0374	-0.0022	0.0025	0.0132	0.0112	0.0163	0.0102	0.0114	0.022	0.1189	0.0948	0.0915	-0.0138	-0.0018	-0.0022	-0.0131	-0.0114	-0.0162	-0.0102	-0.0113	1.3669	1.5053	1.2697	-0.0514	-0.0057	-0.0061	0.0031	0.0107	0.0049	0.0122	0.0094	0.0253	0.0646	-0.0278	0.0746	0.0401	0.0087	0.0062	-0.0035	-0.01	-0.0049	-0.0122
				0.1004	1.2468	1.2972	1.3182	0.259	0.0489	-0.0069	0.0087	0.0075	0.0109	0.007	0.008	-0.0008	0.1611	0.1632	0.1471	-0.0333	0.0127	-0.0014	-0.0088	-0.0076	-0.0109	-0.007	-0.008	0.1624	1.2948	1.2737	1.1736	0.0744	-0.0129	0.0057	0.0079	0.0035	0.0086	0.0066	0.0182	0.024	0.0968	0.0907	0.1445	0.0115	0.0061	0.0014	-0.0079	-0.0036	-0.0087
				-0.0044	-0.0748	0.4356	1.437	1.4652	-0.2943	0.054	0.0112	0.0095	0.014	0.0093	0.0114	0.0082	0.0642	-0.0869	-0.0949	0.101	0.0977	0.0135	-0.0114	-0.0095	-0.0141	-0.0093	-0.0115	-0.0272	0.1014	0.8166	1.3334	1.4121	-0.0367	-0.0237	0.0122	0.0053	0.012	0.0098	0.0267	0.0273	0.0524	-0.0937	-0.0801	0.121	0.0411	0.0058	-0.0129	-0.0056	-0.0125
				-0.0075	-0.0091	0.0963	1.1281	1.1238	1.2125	-0.1865	0.0195	0.0076	0.007	0.0048	0.0066	0.0044	0.003	-0.0123	0.148	0.1549	0.1027	0.07	-0.0043	-0.0042	-0.0067	-0.0048	-0.0067	-0.0157	-0.0091	0.2064	1.1521	1.1337	1.0407	-0.0358	-0.0271	0.0047	0.0079	0.0059	0.0162	0.0157	0.0085	-0.0285	0.1096	0.0859	0.1401	0.0416	-0.0111	-0.0051	-0.0078
				-0.0009	0.0003	0.0009	-0.0072	-0.162	0.1577	0.1669	-0.0136	0.0005	0.0008	0.0006	0.001	0.0008	0.0004	0.0007	0.0055	-0.0197	-0.019	0.017	0.0074	-0.001	-0.0008	-0.0005	-0.0011	-0.0029	-0.0012	-0.0064	-0.0082	-0.1689	-0.1535	0.1375	0.0024	-0.0006	0.0012	0.0009	0.0027	0.0027	0.0012	0.0017	0.0058	-0.0134	0.0136	0.0208	-0.0033	-0.0021	-0.0014
				0.001	0.0006	0.0008	0.0003	-0.0134	0.166	0.1571	-0.1607	-0.0074	0.001	0.0003	-0.0009	-0.001	-0.0006	-0.0009	-0.001	0.0073	0.0173	-0.019	-0.0195	0.0055	0.0007	0.0004	0.0008	0.0027	0.0009	0.0012	-0.0007	0.0028	0.1362	-0.1528	-0.168	-0.008	-0.0062	-0.0013	-0.0028	-0.0028	-0.0011	-0.0014	-0.0021	-0.0031	0.0209	0.0133	-0.0133	0.0058	0.0017
				0.0066	0.0048	0.007	0.0075	0.0193	-0.1871	1.2123	1.1237	1.1271	0.0966	-0.0092	-0.0074	-0.0065	-0.0048	-0.0066	-0.0041	-0.0045	0.0713	0.1018	0.1552	0.1476	-0.0124	0.003	0.0044	0.0162	0.006	0.0079	0.0047	-0.027	-0.0359	1.0402	1.1349	1.151	0.2067	-0.0091	-0.0156	-0.0164	-0.0061	-0.0078	-0.0051	-0.0111	0.0414	0.1397	0.0858	0.109	-0.0283
				0.0113	0.0093	0.0139	0.0095	0.0114	0.054	-0.2949	1.4589	1.4409	0.4269	-0.0756	-0.0045	-0.0112	-0.0093	-0.014	-0.0094	-0.0117	0.0146	0.097	0.1017	-0.0953	-0.0868	0.064	0.0083	0.0267	0.0098	0.012	0.0053	0.0123	-0.0236	-0.0364	1.4093	1.3322	0.8128	0.103	-0.0269	-0.0267	-0.0099	-0.0126	-0.0056	-0.0127	0.0061	0.0407	0.1199	-0.0809	-0.093
				0.008	0.007	0.0108	0.0075	0.0087	-0.007	0.0486	0.2589	1.3162	1.297	1.2435	0.1004	-0.0079	-0.007	-0.0108	-0.0075	-0.0089	-0.0012	0.0126	-0.0329	0.1458	0.1637	0.1604	0.0007	0.0182	0.0067	0.0086	0.0035	0.0079	0.0057	-0.013	0.0757	1.1727	1.2738	1.2926	0.1631	-0.0182	-0.0068	-0.0087	-0.0035	-0.0077	0.0015	0.0058	0.0115	0.1444	0.0905
				0.0112	0.0102	0.0162	0.0113	0.0133	0.0026	-0.0024	-0.037	-0.2678	1.1638	1.5899	1.424	-0.0111	-0.0102	-0.0162	-0.0113	-0.0133	-0.0022	-0.0017	-0.0138	0.0906	0.0952	0.1202	0.0225	0.0252	0.0095	0.0122	0.0049	0.0106	0.0033	-0.0059	-0.0057	-0.0516	1.2668	1.5042	1.3648	-0.0252	-0.0095	-0.0122	-0.0049	-0.0097	-0.0035	0.006	0.0085	0.0399	0.0738
				0.0128	0.012	0.0192	0.0134	0.0158	0.0028	0.0065	0.0154	0.0663	0.3399	1.5975	1.7117	-0.0127	-0.0119	-0.0191	-0.0134	-0.0157	-0.0026	-0.0054	-0.0057	0.0117	-0.0769	-0.0856	0.1256	0.0283	0.0107	0.0138	0.0057	0.0124	0.005	-0.0057	-0.0113	-0.0188	0.0928	1.2951	1.572	-0.0283	-0.0107	-0.0139	-0.0058	-0.0125	-0.0046	0.0062	0.0107	0.0123	0.0164
			North	0.1231	-0.0847	-0.0778	0.0116	-0.0057	-0.0058	-0.0024	-0.0157	-0.0134	-0.0192	-0.012	-0.0129	1.7131	1.6039	0.3393	0.0665	0.0151	0.0066	0.0025	0.0156	0.0135	0.019	0.0119	0.0129	-0.0729	0.0661	0.0164	0.0124	0.0108	0.0063	-0.0046	-0.0124	-0.0058	-0.0139	-0.0108	-0.0283	1.575	1.2992	0.092	-0.0186	-0.0114	-0.0059	0.0049	0.0123	0.0058	0.0139
				0.0217	0.1185	0.095	0.0914	-0.014	-0.0021	-0.0021	-0.0132	-0.0113	-0.0163	-0.0103	-0.0114	1.4331	1.5896	1.1674	-0.2673	-0.0375	-0.0023	0.0023	0.0132	0.0113	0.016	0.0102	0.0113	0.0646	-0.0278	0.0746	0.0401	0.0087	0.0062	-0.0034	-0.01	-0.0049	-0.0122	-0.0095	-0.0252	1.3669	1.5053	1.2687	-0.0513	-0.0058	-0.006	0.0032	0.0107	0.0049	0.0122
				0.0009	0.1608	0.1632	0.1472	-0.0334	0.0124	-0.0013	-0.0088	-0.0075	-0.0109	-0.007	-0.0081	0.1004	1.245	1.2971	1.318	0.2586	0.0488	-0.0072	0.0086	0.0076	0.0107	0.0069	0.0079	0.0239	0.0969	0.0906	0.1444	0.0116	0.0059	0.0014	-0.0079	-0.0036	-0.0087	-0.0068	-0.0181	0.1625	1.2949	1.2737	1.1736	0.0743	-0.0129	0.0056	0.0079	0.0035	0.0086
				0.0086	0.0645	-0.0875	-0.0947	0.1014	0.0975	0.015	-0.0114	-0.0093	-0.0142	-0.0093	-0.0115	-0.0044	-0.0744	0.4351	1.4358	1.4629	-0.2942	0.0536	0.0112	0.0096	0.0137	0.0092	0.0114	0.0273	0.0524	-0.0938	-0.0802	0.1209	0.041	0.0063	-0.0129	-0.0056	-0.0125	-0.0099	-0.0267	-0.027	0.1014	0.8168	1.3325	1.4121	-0.0366	-0.0237	0.0122	0.0053	0.012
				0.0045	0.0031	-0.0122	0.148	0.1547	0.1027	0.0719	-0.0044	-0.0041	-0.0067	-0.0048	-0.0067	-0.0073	-0.009	0.0964	1.1279	1.1237	1.2122	-0.187	0.0192	0.0076	0.0068	0.0048	0.0065	0.0157	0.0084	-0.0285	0.1098	0.0861	0.1403	0.0416	-0.0112	-0.0051	-0.0078	-0.0062	-0.0164	-0.0157	-0.0091	0.2065	1.1522	1.1327	1.0405	-0.0359	-0.0271	0.0047	0.0079
				0.0009	0.0004	0.0007	0.0055	-0.0195	-0.0189	0.0171	0.0073	-0.001	-0.0008	-0.0006	-0.0011	-0.0009	0.0003	0.001	-0.0072	-0.1611	0.1573	0.1658	-0.0134	0.0003	0.0008	0.0006	0.001	0.0027	0.0012	0.0017	0.0058	-0.0133	0.0133	0.0208	-0.0032	-0.0021	-0.0014	-0.0011	-0.0028	-0.0028	-0.0012	-0.0062	-0.0082	-0.168	-0.1527	0.1362	0.0027	-0.0007	0.0012
				-0.001	-0.0006	-0.0008	-0.001	0.0074	0.0171	-0.019	-0.0195	0.0055	0.0007	0.0004	0.0009	0.0009	0.0005	0.0007	0.0004	-0.0137	0.1662	0.1573	-0.1613	-0.0073	0.0009	0.0003	-0.001	-0.0028	-0.0011	-0.0014	-0.0021	-0.0031	0.0208	0.0135	-0.0133	0.0058	0.0017	0.0011	0.0027	0.0027	0.0009	0.0012	-0.0006	0.0024	0.137	-0.1531	-0.1683	-0.008	-0.0063
				-0.0065	-0.0048	-0.0067	-0.004	-0.0045	0.0698	0.1018	0.1551	0.1475	-0.0122	0.003	0.0045	0.0065	0.0047	0.0069	0.0074	0.0193	-0.1861	1.2117	1.123	1.1259	0.0965	-0.0091	-0.0072	-0.0164	-0.0061	-0.0078	-0.0051	-0.0111	0.0412	0.1398	0.0857	0.1089	-0.0281	0.0084	0.0157	0.0163	0.006	0.008	0.0048	-0.027	-0.0359	1.0402	1.1339	1.151	0.2067
				-0.0112	-0.0093	-0.0142	-0.0092	-0.0116	0.0131	0.097	0.1019	-0.0951	-0.0873	0.0644	0.0086	0.0112	0.0092	0.0138	0.0096	0.0114	0.0541	-0.2948	1.4575	1.4397	0.4264	-0.075	-0.0044	-0.0267	-0.0099	-0.0125	-0.0056	-0.0127	0.0055	0.0408	0.1199	-0.081	-0.0931	0.0517	0.0272	0.0267	0.0098	0.012	0.0053	0.0122	-0.0237	-0.0361	1.4093	1.3322	0.8129
				-0.0079	-0.007	-0.0109	-0.0074	-0.0089	-0.0015	0.0125	-0.033	0.1458	0.1636	0.1601	0.0009	0.0079	0.0069	0.0108	0.0076	0.0088	-0.0067	0.0484	0.2585	1.316	1.2958	1.2427	0.1004	-0.0182	-0.0067	-0.0088	-0.0035	-0.0077	0.0014	0.0061	0.0115	0.1443	0.0905	0.0957	0.0239	0.0182	0.0067	0.0087	0.0035	0.0078	0.0057	-0.0131	0.0756	1.1717	1.2728
				-0.0111	-0.0103	-0.0163	-0.0112	-0.0133	-0.0025	-0.0019	-0.0139	0.0905	0.0956	0.1198	0.0222	0.0111	0.0102	0.0161	0.0113	0.0134	0.0028	-0.0027	-0.0371	-0.2678	1.1624	1.5899	1.4239	-0.0252	-0.0095	-0.0123	-0.0049	-0.0097	-0.0037	0.0062	0.0085	0.0399	0.0739	-0.0267	0.0648	0.0253	0.0094	0.0123	0.0049	0.0106	0.0032	-0.0059	-0.0057	-0.0516	1.2668
				-0.0127	-0.012	-0.0192	-0.0133	-0.0158	-0.0028	-0.0056	-0.0058	0.0114	-0.0773	-0.0853	0.1253	0.0127	0.0119	0.0191	0.0135	0.0158	0.0029	0.0062	0.0154	0.0659	0.3393	1.5974	1.7107	-0.0283	-0.0107	-0.014	-0.0058	-0.0124	-0.0048	0.0062	0.0107	0.0123	0.0164	0.0649	-0.0715	0.0283	0.0107	0.0139	0.0058	0.0124	0.0049	-0.0057	-0.0113	-0.0188	0.0927
	ΔFx [kN]			All structural memebrs (222)
				Chords
				Lower																								Upper
				South												North												South												North
	Removal scenarios of diagonals		South	0.5911	-16.2338	-6.05	-6.4	-2.518	-2.65	-1.02	-1.59	-0.23	-0.89	0.23	-0.7155	3.7519	9	6.632	6.24	2.52	2.65	1.02	1.59	0.23	0.89	-0.23	0.723	16.3614	9.08	6.34	5.81	2.64	2.962	0.498	0.97	-0.56	0.2	-1.08	-0.27	-8.81	-10.1	-6.34	-5.91	-2.68	-2.99	-0.506	-0.98	0.56	-0.19
				0.4638	7.416	-12.902	-6.65	-3.538	-3.38	-1.35	-1.8	-0.384	-0.94	0.16	-0.6658	-1.1124	0.05	6.342	7.2	3.43	3.36	1.35	1.79	0.38	0.94	-0.16	0.6736	-7.044	11.246	6.72	6.85	3.37	3.462	0.984	1.28	-0.28	0.34	-0.9	-0.2	0.06	-4.25	-7.12	-6.81	-3.38	-3.47	-0.978	-1.28	0.29	-0.33
				1.5883	1.176	5.688	-9.584	-2.85	-3.37	-1.37	-1.63	-0.44	-0.81	0.08	-0.5034	-1.5111	-1.85	0.592	3.69	3.34	3.24	1.37	1.628	0.44	0.81	-0.07	0.5095	-1.08	-7.19	9.664	4.284	3.34	3.174	1.178	1.286	-0.01	0.39	-0.59	-0.11	1.8908	1.31	-3.56	-5.17	-3.37	-3.26	-1.214	-1.31	0	-0.39
				1.7673	2.04	4.12	10.378	-11.966	-5.74	-2.93	-3.19	-1.02	-1.51	0.02	-0.7957	-1.8121	-1.99	-4.698	-3.03	5.1	6.29	2.91	3.158	1.01	1.5	-0.01	0.804	-1.94	-1.84	-10.044	9.51	5.948	6.29	2.938	2.78	0.48	0.92	-0.72	-0.07	1.85	2.19	3.23	-2.17	-6.31	-6.21	-2.864	-2.792	-0.47	-0.92
				0.8853	0.77	3.26	2.692	6.06	-7.704	-2.6	-2.646	-0.96	-1.19	-0.07	-0.5353	-0.8917	-0.79	-3.19	-3.27	-0.43	2.57	2.61	2.61	0.95	1.19	0.08	0.5409	-0.69	-0.89	-2.572	-7.76	7.608	3.632	2.418	2.47	0.71	0.88	-0.31	0.03	0.72	0.9	3.354	2.53	-2.52	-3.98	-2.574	-2.57	-0.73	-0.88
				0.1231	0.07	0.38	0.38	0.542	1.16	-0.61	-0.63	-0.28	-0.3	-0.04	-0.1066	-0.1239	-0.08	-0.388	-0.38	-0.614	-0.42	0.6	0.62	0.27	0.29	0.04	0.1076	-0.06	-0.04	-0.37	-0.32	-1.18	0.78	1.066	0.564	0.27	0.25	0	0.03	0.06	0.04	0.37	0.37	0.43	-0.07	-0.414	-0.62	-0.28	-0.26
				-0.106	-0.05	-0.292	-0.28	-0.628	-0.6	1.158	0.54	0.37	0.37	0.07	0.1225	0.107	0.04	0.292	0.27	0.62	0.6	-0.41	-0.61	-0.38	-0.39	-0.07	-0.1233	0.03	-0.01	0.25	0.27	0.564	1.052	0.778	-1.18	-0.32	-0.37	-0.04	-0.06	-0.04	0	-0.26	-0.27	-0.61	-0.41	-0.064	0.42	0.36	0.36
				-0.5346	-0.08	-1.19	-0.95	-2.648	-2.6	-7.704	6.058	2.69	3.26	0.77	0.8847	0.5403	0.07	1.192	0.95	2.61	2.61	2.57	-0.43	-3.27	-3.19	-0.79	-0.891	0.03	-0.32	0.88	0.71	2.47	2.412	3.634	7.608	-7.752	-2.57	-0.88	-0.68	-0.04	0.31	-0.88	-0.73	-2.56	-2.57	-3.974	-2.52	2.53	3.35
				-0.7944	0.01	-1.5	-1.02	-3.188	-2.92	-5.734	-11.948	10.37	4.116	2.04	1.7635	0.8029	-0.018	1.502	1.01	3.15	2.9	6.29	5.09	-3.02	-4.69	-1.98	-1.811	-0.08	-0.73	0.92	0.48	2.778	2.928	6.278	5.94	9.506	-10.032	-1.83	-1.93	0.07	0.73	-0.91	-0.47	-2.784	-2.85	-6.204	-6.31	-2.17	3.23
				-0.5026	0.08	-0.81	-0.432	-1.628	-1.37	-3.37	-2.85	-9.574	5.684	1.178	1.5867	0.5088	-0.08	0.812	0.43	1.62	1.36	3.24	3.34	3.69	0.6	-1.85	-1.509	-0.11	-0.59	0.39	-0.01	1.284	1.172	3.178	3.336	4.28	9.656	-7.176	-1.07	0.1	0.59	-0.39	0	-1.3	-1.21	-3.254	-3.37	-5.17	-3.55
				-0.6649	0.16	-0.94	-0.38	-1.798	-1.35	-3.38	-3.53	-6.65	-12.89	7.41	0.4582	0.6727	-0.16	0.942	0.38	1.79	1.34	3.35	3.43	7.2	6.34	0.05	-1.1131	-0.2	-0.9	0.34	-0.28	1.28	0.972	3.458	3.36	6.85	6.718	11.246	-7.032	0.2	0.9	-0.33	0.29	-1.27	-0.98	-3.464	-3.382	-6.8	-7.11
				-0.7138	0.23	-0.89	-0.23	-1.588	-1.02	-2.65	-2.51	-6.39	-6.04	-16.1846	0.6153	0.7214	-0.23	0.892	0.23	1.586	1.01	2.65	2.516	6.22	6.62	9.01	3.774	-0.27	-1.08	0.2	-0.56	0.97	0.492	2.958	2.63	5.8	6.33	9.07	16.3352	0.27	1.08	-0.19	0.56	-0.97	-0.506	-2.978	-2.68	-5.89	-6.33
			North	3.7463	9	6.64	6.234	2.522	2.65	1.02	1.59	0.23	0.896	-0.23	0.7227	0.6035	-16.2226	-6.048	-6.4	-2.52	-2.652	-1.02	-1.59	-0.23	-0.89	0.23	-0.7153	-8.81	-10.09	-6.342	-5.9	-2.68	-2.988	-0.504	-0.98	0.57	-0.19	1.09	0.27	16.3574	9.078	6.34	5.8	2.64	2.96	0.496	0.97	-0.57	0.2
				-1.1059	0.06	6.35	7.19	3.432	3.36	1.34	1.79	0.38	0.95	-0.16	0.6735	0.4484	7.396	-12.914	-6.66	-3.53	-3.38	-1.35	-1.8	-0.38	-0.95	0.16	-0.6655	0.06	-4.24	-7.12	-6.8	-3.39	-3.468	-0.976	-1.28	0.3	-0.33	0.91	0.204	-7.05	11.242	6.72	6.85	3.37	3.46	0.98	1.28	-0.29	0.34
				-1.5079	-1.85	0.6	3.69	3.342	3.24	1.36	1.63	0.43	0.81	-0.07	0.5094	1.5909	1.18	5.696	-9.572	-2.85	-3.37	-1.37	-1.63	-0.43	-0.82	0.08	-0.5031	1.8924	1.31	-3.56	-5.17	-3.37	-3.268	-1.212	-1.31	0.01	-0.39	0.6	0.11	-1.08	-7.192	9.666	4.28	3.346	3.18	1.176	1.286	-0.01	0.39
				-1.8107	-1.99	-4.68	-3.02	5.092	6.29	2.9	3.158	1.01	1.508	-0.01	0.8037	1.7679	2.04	4.102	10.36	-11.972	-5.75	-2.92	-3.19	-1.012	-1.51	0.02	-0.7952	1.85	2.2	3.23	-2.16	-6.314	-6.218	-2.852	-2.79	-0.46	-0.914	0.74	0.08	-1.94	-1.84	-10.042	9.5	5.95	6.29	2.936	2.778	0.47	0.92
				-0.8913	-0.79	-3.18	-3.27	-0.438	2.57	2.61	2.61	0.95	1.19	0.08	0.5406	0.8849	0.77	3.26	2.7	6.068	-7.702	-2.6	-2.65	-0.95	-1.2	-0.07	-0.535	0.72	0.9	3.35	2.53	-2.522	-3.986	-2.57	-2.57	-0.72	-0.88	0.32	-0.03	-0.69	-0.89	-2.57	-7.762	7.618	3.638	2.416	2.47	0.7	0.88
				-0.1233	-0.08	-0.38	-0.38	-0.608	-0.41	0.59	0.62	0.26	0.29	0.04	0.107	0.1225	0.07	0.372	0.38	0.54	1.15	-0.6	-0.63	-0.272	-0.3	-0.04	-0.106	0.06	0.04	0.36	0.37	0.42	-0.068	-0.408	-0.612	-0.264	-0.26	0.01	-0.03	-0.062	-0.04	-0.37	-0.33	-1.17	0.78	1.056	0.56	0.26	0.25
				0.1072	0.04	0.29	0.27	0.62	0.6	-0.42	-0.61	-0.38	-0.39	-0.07	-0.1235	-0.1062	-0.05	-0.298	-0.28	-0.63	-0.608	1.16	0.54	0.38	0.37	0.07	0.1227	-0.04	0	-0.26	-0.27	-0.612	-0.418	-0.062	0.42	0.37	0.362	0.05	0.06	0.03	-0.01	0.25	0.26	0.57	1.06	0.776	-1.18	-0.33	-0.37
				0.5405	0.08	1.2	0.95	2.612	2.61	2.56	-0.43	-3.27	-3.18	-0.79	-0.8909	-0.5347	-0.08	-1.198	-0.95	-2.65	-2.6	-7.692	6.068	2.7	3.258	0.77	0.884	-0.034	0.31	-0.88	-0.73	-2.57	-2.578	-3.972	-2.52	2.54	3.35	0.91	0.73	0.03	-0.32	0.88	0.71	2.48	2.41	3.632	7.608	-7.762	-2.57
				0.8033	-0.01	1.51	1.01	3.152	2.9	6.28	5.09	-3.02	-4.68	-1.98	-1.8095	-0.7941	0.01	-1.508	-1.02	-3.19	-2.92	-5.74	-11.954	10.358	4.1	2.04	1.7648	0.07	0.73	-0.92	-0.46	-2.79	-2.858	-6.192	-6.31	-2.16	3.23	2.2	1.85	-0.08	-0.73	0.928	0.48	2.78	2.928	6.276	5.94	9.49	-10.036
				0.5088	-0.07	0.82	0.43	1.622	1.36	3.23	3.34	3.68	0.598	-1.85	-1.5053	-0.5024	0.07	-0.818	-0.43	-1.63	-1.37	-3.368	-2.85	-9.562	5.688	1.18	1.59	0.11	0.59	-0.39	0.01	-1.302	-1.208	-3.252	-3.37	-5.16	-3.55	1.31	1.8958	-0.11	-0.59	0.39	-0.01	1.29	1.17	3.176	3.336	4.272	9.656
				0.6726	-0.16	0.95	0.38	1.792	1.34	3.35	3.43	7.19	6.34	0.05	-1.1068	-0.6645	0.16	-0.948	-0.38	-1.8	-1.35	-3.38	-3.53	-6.65	-12.9	7.39	0.4428	0.2	0.9	-0.33	0.29	-1.27	-0.978	-3.462	-3.382	-6.79	-7.11	-4.23	0.07	-0.21	-0.9	0.34	-0.29	1.28	0.974	3.456	3.36	6.84	6.716
				0.7215	-0.23	0.9	0.23	1.582	1.02	2.65	2.52	6.22	6.63	9.01	3.7677	-0.7136	0.23	-0.888	-0.23	-1.59	-1.02	-2.65	-2.512	-6.39	-6.04	-16.174	0.6256	0.27	1.08	-0.19	0.57	-0.974	-0.508	-2.976	-2.68	-5.882	-6.33	-10.07	-8.78	-0.27	-1.08	0.2	-0.57	0.976	0.49	2.956	2.63	5.79	6.33
	ΔMyz [kN.m]			All structural memebrs (222)
				Chords
				Lower																								Upper
				South												North												South												North
	Removal scenarios of verticals		South	4.247	3.6941	0.4607	-0.0443	-0.0631	0.0094	0.0113	0.0734	0.0624	0.0885	0.0535	0.0552	-0.0091	0.0304	0.0893	0.0665	0.0689	0.0109	-0.0072	-0.0683	-0.0606	-0.085	-0.0523	-0.0525	-0.182	0.215	-0.0909	-0.0406	-0.0619	-0.0222	0.0269	0.0696	0.0282	0.0598	0.0456	0.1162	0.1656	0.0378	0.0592	0.0291	0.0678	0.0256	-0.0213	-0.0638	-0.0276	-0.0572
				1.3234	1.336	0.6986	-0.1283	0.0043	0.0049	0.001	0.0099	0.0084	0.0121	0.0076	0.0084	0.0507	-0.012	0.0308	0.0342	-0.0081	-0.0027	-0.0015	-0.0098	-0.0085	-0.012	-0.0076	-0.0083	1.1716	1.0675	0.3049	0.0838	-0.0065	-0.004	0.0029	0.0077	0.0036	0.0089	0.0069	0.0183	-0.0667	0.0175	0.0229	0.0178	0.0069	0.0042	-0.0028	-0.0074	-0.0036	-0.0089
				0.3062	1.0846	1.0443	0.943	0.1227	0.002	0.0023	0.0063	0.0054	0.0079	0.005	0.0056	-0.0319	0.0406	-0.0397	-0.0178	-0.0182	0.0031	-0.0015	-0.0064	-0.0055	-0.008	-0.005	-0.0057	0.7238	0.9386	0.9957	-0.0934	0.0154	-0.0115	0.0022	0.0053	0.0024	0.006	0.0046	0.0126	0.0243	0.0489	0.0731	0.0579	0.0047	0.0037	-0.0014	-0.0053	-0.0025	-0.0061
				-0.0246	0.0585	0.3021	0.9238	0.8273	-0.1128	0.0011	0.007	0.0059	0.0087	0.0057	0.0068	-0.0015	0.0768	0.0801	0.0632	0.0297	0.032	0.0049	-0.007	-0.006	-0.0088	-0.0057	-0.0068	0.0434	0.9875	1.1532	1.2195	0.2965	0.0808	-0.0109	0.0071	0.003	0.0073	0.0057	0.0155	0.0196	0.0293	-0.0407	-0.0312	0.0246	0.0139	0.0022	-0.0072	-0.0031	-0.0074
				0.0107	0.0824	0.3269	1.07	1.0382	0.9215	-0.0987	0.0102	0.0043	0.006	0.0041	0.0054	0.0045	0.0188	-0.0387	-0.0411	-0.0329	0.0294	0.0248	-0.0053	-0.0039	-0.006	-0.0041	-0.0054	-0.0122	0.0127	0.154	0.9394	1.0578	-0.3039	0.0586	0.0082	0.0041	0.0062	0.0048	0.013	0.0124	0.0164	0.0234	0.0646	0.0729	0.0586	0.0134	-0.0078	-0.0039	-0.0062
				-0.0047	-0.0141	-0.0716	0.1475	-0.3081	0.8627	0.9117	-0.1147	-0.0046	0.0041	0.0032	0.0045	0.003	0.0024	-0.0061	0.0682	0.0713	0.053	0.0166	0.0135	-0.0037	-0.0039	-0.0028	-0.0046	-0.0114	-0.0041	0.0817	0.8177	0.9996	1.0449	-0.1274	0.0271	-0.0035	0.0049	0.0041	0.0115	0.0114	0.0053	-0.0116	-0.0207	-0.0685	0.079	0.0623	-0.0088	-0.0053	-0.0054
				0	0.0002	0.0025	0.0137	0.0502	-0.0729	-0.0759	0.0506	0.0138	0.0025	0.0002	0	-0.0001	-0.0001	-0.0002	0.0024	-0.0059	0.0153	0.0153	-0.0057	0.0024	-0.0002	-0.0001	-0.0001	-0.0001	-0.0001	0.0001	-0.0054	-0.1579	0.2831	0.2834	-0.1581	-0.0053	0.0001	-0.0002	-0.0001	0	0	-0.0005	0.0017	0.0035	0.011	0.0108	0.0034	0.0016	-0.0005
				0.0044	0.0032	0.0042	-0.0051	-0.1141	0.9121	0.8614	-0.3121	0.1529	-0.0712	-0.0142	-0.0046	-0.0044	-0.0029	-0.0039	-0.0037	0.0134	0.0168	0.0515	0.0716	0.0675	-0.0061	0.0023	0.003	0.0115	0.0042	0.005	-0.0036	0.0276	-0.1272	1.0444	0.9982	0.8162	0.0818	-0.0041	-0.0113	-0.0116	-0.0045	-0.0054	-0.0053	-0.0086	0.0611	0.0796	-0.0674	-0.0206	-0.0114
				0.0053	0.0041	0.006	0.0043	0.0101	-0.0984	0.9202	1.0368	1.067	0.3267	0.0821	0.0107	-0.0054	-0.0041	-0.006	-0.0038	-0.0054	0.026	0.0278	-0.0317	-0.0413	-0.0385	0.0188	0.0045	0.0129	0.0048	0.0062	0.0041	0.0081	0.0583	-0.3038	1.055	0.9382	0.1504	0.0138	-0.0121	-0.013	-0.0049	-0.0061	-0.0039	-0.0077	0.0139	0.0583	0.0727	0.0626	0.0236
				0.0067	0.0057	0.0088	0.006	0.0072	0.0009	-0.1128	0.8199	0.9287	0.2953	0.0588	-0.0283	-0.0066	-0.0057	-0.0087	-0.0059	-0.0071	0.0056	0.0316	0.03	0.0611	0.0804	0.076	-0.0015	0.0155	0.0058	0.0072	0.003	0.0071	-0.0107	0.0803	0.2977	1.2186	1.1505	0.9843	0.044	-0.0156	-0.0058	-0.0074	-0.0031	-0.0071	0.0022	0.0138	0.0242	-0.0335	-0.0395
				0.0056	0.005	0.0079	0.0055	0.0064	0.0024	0.0019	0.1223	0.941	1.0423	1.0822	0.3058	-0.0056	-0.005	-0.0079	-0.0054	-0.0065	-0.0013	0.0031	-0.018	-0.0181	-0.0386	0.0414	-0.0329	0.0126	0.0047	0.006	0.0024	0.0053	0.0023	-0.0116	0.0141	-0.0918	0.9938	0.9384	0.7208	-0.0126	-0.0047	-0.006	-0.0025	-0.0052	-0.0013	0.0034	0.0047	0.0576	0.0731
				0.0082	0.0076	0.012	0.0084	0.0099	0.0011	0.0048	0.0043	-0.1284	0.6922	1.3355	1.3153	-0.0082	-0.0076	-0.012	-0.0084	-0.0099	-0.0015	-0.0026	-0.0082	0.0339	0.0309	-0.0126	0.0531	0.0183	0.0069	0.0088	0.0036	0.0076	0.003	-0.0038	-0.0066	0.0835	0.3057	1.0654	1.1697	-0.0184	-0.0069	-0.0089	-0.0036	-0.0075	-0.0028	0.0041	0.0068	0.0177	0.0228
				0.0211	0.0204	0.0334	0.0234	0.0278	0.0043	0.0046	-0.0154	-0.0113	0.255	1.6527	1.9699	-0.0208	-0.0204	-0.0331	-0.0235	-0.0275	-0.0038	-0.0045	0.0161	0.0231	0.0295	-0.027	0.0385	0.0456	0.0177	0.0229	0.0105	0.0246	0.0091	-0.0091	-0.0229	-0.0234	-0.0374	0.1543	-0.1648	-0.0455	-0.0177	-0.0229	-0.0105	-0.0246	-0.0084	0.0098	0.0231	0.0144	0.0225
			North	-0.0091	0.0303	0.089	0.0655	0.0685	0.0102	-0.008	-0.0691	-0.0606	-0.0862	-0.0529	-0.053	4.248	3.6901	0.4595	-0.0444	-0.0633	0.0083	0.0101	0.073	0.0624	0.0872	0.053	0.0545	0.1676	0.0375	0.0585	0.029	0.066	0.0258	-0.0227	-0.0655	-0.0277	-0.0579	-0.045	-0.114	-0.1818	0.2149	-0.0914	-0.0408	-0.0636	-0.0219	0.0254	0.0677	0.0281	0.0592
				0.0507	-0.0113	0.0309	0.0341	-0.0083	-0.0029	-0.0015	-0.0099	-0.0084	-0.0121	-0.0076	-0.0083	1.3234	1.336	0.697	-0.1283	0.0043	0.0049	0.0009	0.0098	0.0084	0.0119	0.0075	0.0082	-0.0668	0.0175	0.0229	0.0177	0.0069	0.0042	-0.0027	-0.0074	-0.0036	-0.0089	-0.007	-0.0183	1.1716	1.0675	0.3048	0.0838	-0.0066	-0.0039	0.0029	0.0077	0.0036	0.0089
				-0.0318	0.0407	-0.0394	-0.018	-0.0182	0.003	-0.0013	-0.0065	-0.0054	-0.0079	-0.005	-0.0057	0.3059	1.0837	1.044	0.9428	0.1223	0.002	0.0022	0.0064	0.0055	0.0078	0.005	0.0056	0.0243	0.0491	0.0731	0.058	0.0047	0.0036	-0.0013	-0.0053	-0.0025	-0.0061	-0.0048	-0.0126	0.7235	0.9386	0.9957	-0.0934	0.0155	-0.0115	0.0023	0.0053	0.0024	0.006
				-0.0015	0.0763	0.0803	0.0635	0.0299	0.0318	0.0056	-0.0071	-0.0059	-0.0088	-0.0057	-0.0068	-0.0249	0.0586	0.3018	0.9236	0.8258	-0.1127	0.0012	0.007	0.006	0.0086	0.0057	0.0068	0.0196	0.0293	-0.0409	-0.0314	0.0245	0.0138	0.0022	-0.0072	-0.0031	-0.0075	-0.0059	-0.0156	0.0434	0.9876	1.1524	1.2195	0.2963	0.0806	-0.0108	0.0071	0.003	0.0073
				0.0047	0.019	-0.0387	-0.041	-0.0328	0.0282	0.0261	-0.0053	-0.0038	-0.006	-0.0042	-0.0055	0.0108	0.0824	0.3268	1.0688	1.0379	0.9212	-0.0986	0.01	0.0044	0.0058	0.0041	0.0054	0.0124	0.0164	0.0234	0.0649	0.0731	0.0588	0.0139	-0.0078	-0.0039	-0.0062	-0.0049	-0.013	-0.0122	0.0128	0.1543	0.9395	1.0578	-0.3039	0.0584	0.0082	0.0041	0.0062
				0.0031	0.0024	-0.006	0.0676	0.0717	0.0531	0.0166	0.0131	-0.0039	-0.0039	-0.0029	-0.0046	-0.0046	-0.0141	-0.0713	0.1467	-0.309	0.8623	0.9113	-0.1142	-0.005	0.0042	0.0031	0.0044	0.0114	0.0053	-0.0116	-0.0206	-0.0686	0.0797	0.0613	-0.0088	-0.0053	-0.0054	-0.0045	-0.0117	-0.0114	-0.0041	0.0819	0.8169	0.9985	1.0447	-0.1271	0.0277	-0.0036	0.005
				-0.0001	-0.0001	-0.0002	0.0024	-0.0058	0.015	0.0154	-0.0057	0.0024	-0.0002	-0.0001	-0.0001	0	0.0002	0.0025	0.0138	0.0505	-0.0759	-0.0729	0.0502	0.0138	0.0024	0.0003	0	0	0	-0.0006	0.0017	0.0034	0.0109	0.011	0.0035	0.0016	-0.0005	0	0	-0.0001	-0.0001	-0.0001	-0.0054	-0.1582	0.2836	0.2834	-0.1581	-0.0053	0.0001
				-0.0044	-0.0029	-0.0039	-0.0036	0.0133	0.0169	0.0518	0.072	0.0671	-0.0061	0.0024	0.0031	0.0043	0.0031	0.0041	-0.0048	-0.1147	0.9097	0.862	-0.3136	0.1516	-0.0712	-0.0141	-0.0045	-0.0117	-0.0044	-0.0054	-0.0052	-0.0086	0.0621	0.0791	-0.0673	-0.0206	-0.0115	0.0053	0.0114	0.0115	0.0042	0.0049	-0.0035	0.027	-0.1265	1.0444	0.9973	0.8161	0.0817
				-0.0054	-0.0041	-0.0061	-0.0037	-0.0054	0.0247	0.0291	-0.0314	-0.0412	-0.0383	0.019	0.0047	0.0053	0.004	0.0059	0.0042	0.01	-0.0982	0.9197	1.0366	1.0658	0.3265	0.0821	0.0108	-0.013	-0.0049	-0.0062	-0.0038	-0.0077	0.0133	0.0583	0.0726	0.0627	0.0236	0.0162	0.0124	0.0129	0.0048	0.0063	0.0041	0.0081	0.0584	-0.3039	1.055	0.9383	0.1504
				-0.0066	-0.0057	-0.0088	-0.0058	-0.0071	0.0047	0.0316	0.0301	0.0613	0.0807	0.0755	-0.0015	0.0066	0.0056	0.0087	0.006	0.0071	0.0011	-0.1128	0.8183	0.9285	0.2949	0.0589	-0.0286	-0.0156	-0.0058	-0.0075	-0.0031	-0.0071	0.0022	0.0139	0.0242	-0.0335	-0.0396	0.0289	0.0196	0.0155	0.0058	0.0073	0.003	0.0071	-0.0109	0.0803	0.2976	1.2176	1.1506
				-0.0056	-0.005	-0.008	-0.0054	-0.0065	-0.0016	0.003	-0.0181	-0.0183	-0.0383	0.0415	-0.0328	0.0055	0.0049	0.0079	0.0055	0.0064	0.0025	0.0019	0.122	0.9398	1.043	1.0804	0.3056	-0.0126	-0.0047	-0.0061	-0.0025	-0.0052	-0.0015	0.0036	0.0046	0.0578	0.0731	0.0467	0.0242	0.0125	0.0047	0.0061	0.0024	0.0053	0.0022	-0.0116	0.0141	-0.0919	0.9939
				-0.0081	-0.0076	-0.0121	-0.0083	-0.0099	-0.0017	-0.0027	-0.0083	0.0338	0.0312	-0.012	0.0532	0.0082	0.0075	0.012	0.0085	0.0099	0.0012	0.0046	0.0044	-0.1284	0.6906	1.3355	1.3153	-0.0184	-0.0069	-0.009	-0.0036	-0.0074	-0.003	0.0042	0.0068	0.0177	0.0229	0.0178	-0.0667	0.0183	0.0069	0.0089	0.0036	0.0076	0.0029	-0.0037	-0.0066	0.0835	0.3056
				-0.0208	-0.0205	-0.0333	-0.0233	-0.0274	-0.004	-0.0048	0.0162	0.0228	0.0298	-0.0268	0.0382	0.0209	0.0204	0.0332	0.0236	0.0279	0.0042	0.0043	-0.0153	-0.0114	0.2545	1.6527	1.9699	-0.0455	-0.0177	-0.0229	-0.0105	-0.0244	-0.0086	0.0098	0.0232	0.0144	0.0226	0.033	0.173	0.0456	0.0176	0.023	0.0105	0.0246	0.0089	-0.0091	-0.0228	-0.0235	-0.0374
	ΔFx [kN]			All structural memebrs (222)
				Chords
				Lower																								Upper
				South												North												South												North
	Removal scenarios of verticals		South	1.5253	-8.9092	1.29	-1.84	2.402	-0.37	0.52	-2.48	1.02	-2	1.45	-2.6193	-2.4531	2.35	-0.618	2.13	-2.098	0.77	-0.11	2.81	-0.77	2.18	-1.35	2.6386	9.322	5.72	2.33	5.61	1.12	4.14	-3.212	-0.16	-4.49	-0.87	-5.05	-1.51	-2.98	-6.92	-2.69	-5.98	-1.48	-4.478	2.906	-0.13	4.25	0.72
				0.3031	-3.216	-6.27	-4.75	-2.108	-2.13	-0.84	-1.18	-0.22	-0.64	0.13	-0.4747	0.6186	2.79	4.552	4.64	2.1	2.12	0.84	1.18	0.22	0.64	-0.13	0.4795	2.6524	6.444	4.68	4.36	2.11	2.24	0.538	0.79	-0.27	0.19	-0.67	-0.16	-2.7	-4.86	-4.71	-4.45	-2.136	-2.26	-0.544	-0.8	0.27	-0.19
				0.2831	1.72	-2.594	-4.802	-1.928	-1.89	-0.79	-0.992	-0.24	-0.51	0.07	-0.3393	-1.0955	-0.86	1.632	2.93	2.01	1.94	0.78	0.99	0.24	0.51	-0.07	0.3428	-2.024	1.042	4.44	3.28	1.906	1.926	0.628	0.74	-0.08	0.21	-0.43	-0.09	0.5	-0.87	-3.242	-3.54	-1.97	-1.96	-0.634	-0.75	0.08	-0.21
				1.1043	1.32	2.93	-0.94	-4.584	-3.36	-1.46	-1.65	-0.49	-0.79	0.04	-0.4495	-1.2097	-1.4	-1.31	0.378	3	3.25	1.45	1.63	0.49	0.79	-0.03	0.4542	-1.28	-2.812	0.314	4.224	3.35	3.222	1.368	1.38	0.15	0.44	-0.46	-0.07	1.31	1.12	-0.3	-2.75	-3.37	-3.28	-1.384	-1.394	-0.14	-0.44
				0.8211	0.78	2.07	3.22	-1.618	-4.094	-1.76	-1.81	-0.65	-0.86	-0.03	-0.4093	-0.7698	-0.78	-2.798	-2.41	0.73	2.22	1.78	1.85	0.64	0.85	0.03	0.4132	-0.69	-0.94	-3.52	-0.262	3.706	2.852	1.668	1.7	0.42	0.59	-0.29	0	0.74	0.92	2.08	0.37	-2.594	-3.04	-1.704	-1.71	-0.43	-0.59
				0.5748	0.44	1.87	1.9	2.762	-0.424	-2.06	-2.32	-0.902	-1.04	-0.11	-0.4146	-0.5789	-0.44	-1.968	-1.97	-1.44	0.07	2.14	2.2	0.91	1.04	0.11	0.4182	-0.39	-0.39	-1.86	-2.96	0.14	2.974	3.108	1.9	0.84	0.82	-0.13	0.08	0.39	0.42	1.92	1.59	-0.08	-1.76	-1.974	-2.182	-0.83	-0.862
				0.0058	0.01	0.04	0.04	-0.068	0.11	0.11	-0.07	0.03	0.04	0.01	0.0062	-0.0062	-0.02	-0.038	-0.04	-0.062	0.01	0.01	-0.062	-0.04	-0.04	-0.01	-0.0066	-0.01	-0.02	-0.04	-0.06	-0.21	0.702	0.708	-0.21	-0.06	-0.04	-0.02	-0.01	0.01	0.02	0.048	0.04	-0.08	-0.24	-0.238	-0.09	0.04	0.04
				-0.4141	-0.12	-1.04	-0.9	-2.328	-2.052	-0.42	2.76	1.89	1.87	0.44	0.5743	0.4178	0.11	1.042	0.91	2.2	2.14	0.07	-1.434	-1.97	-1.97	-0.44	-0.5783	0.07	-0.13	0.82	0.84	1.9	3.102	2.966	0.138	-2.96	-1.86	-0.38	-0.39	-0.09	0.12	-0.86	-0.83	-2.18	-1.974	-1.744	-0.08	1.59	1.92
				-0.4084	-0.03	-0.85	-0.642	-1.81	-1.76	-4.086	-1.61	3.21	2.06	0.78	0.8207	0.4123	0.03	0.852	0.64	1.85	1.77	2.22	0.73	-2.4	-2.8	-0.78	-0.7671	0	-0.3	0.59	0.41	1.7	1.662	2.848	3.692	-0.26	-3.512	-0.94	-0.69	0	0.29	-0.59	-0.43	-1.704	-1.7	-3.028	-2.59	0.37	2.08
				-0.4487	0.03	-0.79	-0.49	-1.648	-1.46	-3.35	-4.57	-0.94	2.92	1.32	1.1007	0.4534	-0.04	0.792	0.486	1.63	1.45	3.25	2.99	0.38	-1.302	-1.4	-1.2091	-0.07	-0.47	0.44	0.14	1.38	1.36	3.218	3.34	4.218	0.314	-2.8	-1.27	0.06	0.46	-0.43	-0.14	-1.388	-1.38	-3.274	-3.362	-2.75	-0.3
				-0.3387	0.07	-0.51	-0.24	-0.998	-0.79	-1.89	-1.92	-4.79	-2.59	1.698	0.2588	0.3422	-0.07	0.502	0.24	0.98	0.78	1.94	2.01	2.92	1.64	-0.88	-1.1169	-0.09	-0.44	0.21	-0.086	0.74	0.622	1.928	1.9	3.27	4.43	1.05	-2.014	0.09	0.43	-0.21	0.08	-0.74	-0.632	-1.954	-1.97	-3.53	-3.24
				-0.474	0.13	-0.63	-0.22	-1.188	-0.84	-2.13	-2.1	-4.75	-6.26	-3.18	0.3202	0.4788	-0.13	0.632	0.22	1.18	0.83	2.11	2.1	4.64	4.54	2.81	0.6447	-0.16	-0.68	0.19	-0.28	0.79	0.532	2.238	2.11	4.35	4.67	6.438	2.6484	0.152	0.67	-0.19	0.28	-0.79	-0.54	-2.254	-2.14	-4.44	-4.71
				-1.0683	0.5	-1	0.15	-1.488	-0.39	-1.406	-0.56	-3.51	-2.77	-8.2676	-2.1349	1.0769	-0.5	1.002	-0.14	1.48	0.39	1.406	0.55	3.52	2.98	5.43	1.731	-0.55	-1.906	-0.13	-1.49	0.44	-0.638	2.568	1.56	4.29	3.55	6.1	8.177	0.54	1.9	0.13	1.48	-0.46	0.6	-2.634	-1.67	-4.49	-3.832
			North	-2.4817	2.31	-0.67	2.06	-2.19	0.65	-0.23	2.72	-0.84	2.14	-1.37	2.6387	1.5615	-8.8896	1.242	-1.9	2.31	-0.48	0.41	-2.57	0.96	-2.05	1.43	-2.619	-2.95	-6.88	-2.64	-5.9	-1.4	-4.388	2.988	-0.046	4.33	0.76	4.97	1.48	9.329	5.75	2.37	5.67	1.2	4.22	-3.134	-0.08	-4.43	-0.82
				0.6224	2.794	4.556	4.64	2.102	2.12	0.83	1.18	0.22	0.64	-0.13	0.4795	0.2923	-3.23	-6.278	-4.752	-2.11	-2.13	-0.84	-1.19	-0.22	-0.64	0.13	-0.4744	-2.7	-4.86	-4.72	-4.45	-2.14	-2.262	-0.542	-0.8	0.28	-0.19	0.68	0.16	2.6478	6.44	4.68	4.35	2.118	2.24	0.536	0.79	-0.28	0.19
				-1.0916	-0.86	1.64	2.92	2.012	1.95	0.78	0.99	0.23	0.51	-0.07	0.3428	0.2875	1.728	-2.59	-4.792	-1.93	-1.89	-0.79	-1	-0.24	-0.51	0.07	-0.3392	0.5	-0.87	-3.25	-3.53	-1.974	-1.958	-0.632	-0.75	0.09	-0.21	0.44	0.09	-2.026	1.04	4.44	3.27	1.91	1.93	0.626	0.74	-0.09	0.21
				-1.2097	-1.4	-1.3	0.38	2.992	3.25	1.45	1.63	0.48	0.79	-0.03	0.4541	1.1029	1.32	2.912	-0.95	-4.59	-3.36	-1.46	-1.65	-0.49	-0.8	0.04	-0.4493	1.31	1.12	-0.3	-2.75	-3.37	-3.288	-1.382	-1.394	-0.132	-0.44	0.47	0.07	-1.28	-2.814	0.312	4.218	3.358	3.22	1.366	1.38	0.14	0.44
				-0.7695	-0.78	-2.79	-2.41	0.73	2.22	1.77	1.854	0.64	0.85	0.03	0.413	0.8209	0.78	2.072	3.228	-1.608	-4.09	-1.76	-1.814	-0.64	-0.86	-0.03	-0.4091	0.75	0.92	2.08	0.37	-2.6	-3.042	-1.702	-1.71	-0.42	-0.59	0.3	0	-0.7	-0.94	-3.52	-0.27	3.71	2.85	1.666	1.7	0.41	0.59
				-0.5785	-0.44	-1.962	-1.97	-1.438	0.076	2.13	2.2	0.9	1.04	0.118	0.4181	0.5746	0.44	1.862	1.89	2.75	-0.432	-2.054	-2.33	-0.9	-1.05	-0.11	-0.4144	0.39	0.42	1.92	1.59	-0.08	-1.758	-1.972	-2.18	-0.82	-0.86	0.13	-0.08	-0.39	-0.39	-1.86	-2.962	0.146	2.968	3.102	1.9	0.83	0.82
				-0.0065	-0.01	-0.03	-0.04	-0.068	0.01	0.01	-0.06	-0.04	-0.03	-0.01	-0.0063	0.0061	0.01	0.032	0.04	-0.07	0.11	0.11	-0.07	0.04	0.03	0.01	0.0058	0.01	0.02	0.04	0.05	-0.084	-0.238	-0.242	-0.09	0.05	0.04	0.02	0.01	-0.02	-0.02	-0.04	-0.06	-0.202	0.7	0.708	-0.21	-0.06	-0.04
				0.4175	0.11	1.04	0.91	2.192	2.13	0.07	-1.43	-1.98	-1.97	-0.44	-0.5781	-0.4138	-0.12	-1.048	-0.9	-2.33	-2.06	-0.424	2.75	1.9	1.86	0.44	0.5743	-0.082	0.12	-0.86	-0.83	-2.18	-1.978	-1.742	-0.08	1.59	1.92	0.43	0.4	0.07	-0.14	0.82	0.84	1.908	3.1	2.972	0.138	-2.962	-1.86
				0.4124	0.03	0.86	0.64	1.852	1.77	2.22	0.73	-2.4	-2.79	-0.78	-0.7669	-0.4084	-0.03	-0.858	-0.64	-1.812	-1.76	-4.074	-1.6	3.22	2.062	0.78	0.82	0	0.29	-0.59	-0.43	-1.71	-1.7	-3.022	-2.59	0.38	2.08	0.92	0.75	-0.01	-0.3	0.59	0.41	1.706	1.66	2.846	3.696	-0.27	-3.51
				0.4534	-0.04	0.79	0.48	1.632	1.45	3.24	2.99	0.378	-1.3	-1.4	-1.2093	-0.4486	0.03	-0.798	-0.49	-1.65	-1.46	-3.35	-4.57	-0.942	2.908	1.32	1.099	0.07	0.46	-0.44	-0.14	-1.39	-1.38	-3.27	-3.362	-2.74	-0.294	1.12	1.316	-0.07	-0.47	0.44	0.14	1.38	1.36	3.216	3.34	4.208	0.31
				0.3422	-0.07	0.51	0.24	0.982	0.78	1.94	2.01	2.92	1.64	-0.88	-1.1127	-0.3385	0.07	-0.508	-0.24	-0.996	-0.79	-1.89	-1.92	-4.78	-2.582	1.7	0.2636	0.09	0.43	-0.21	0.09	-0.75	-0.638	-1.952	-1.97	-3.52	-3.232	-0.86	0.51	-0.092	-0.44	0.21	-0.09	0.74	0.62	1.926	1.9	3.26	4.43
				0.4788	-0.13	0.64	0.22	1.178	0.83	2.11	2.1	4.63	4.54	2.81	0.6484	-0.4737	0.13	-0.638	-0.22	-1.182	-0.84	-2.13	-2.1	-4.75	-6.268	-3.19	0.3095	0.16	0.67	-0.19	0.28	-0.796	-0.538	-2.252	-2.14	-4.43	-4.7	-4.84	-2.68	-0.16	-0.68	0.19	-0.28	0.798	0.53	2.236	2.11	4.34	4.67
				1.0763	-0.5	1.01	-0.14	1.482	0.39	1.4	0.55	3.51	2.99	5.42	1.7227	-1.0679	0.5	-1.006	0.15	-1.49	-0.39	-1.4	-0.56	-3.51	-2.78	-8.2596	-2.1256	0.54	1.9	0.13	1.488	-0.46	0.602	-2.632	-1.67	-4.49	-3.83	-7.17	-5.71	-0.55	-1.91	-0.13	-1.49	0.448	-0.64	2.566	1.56	4.28	3.55
	ΔMyz [kN.m]			All structural memebrs (222)
				Chords
				Lower																								Upper
				South												North												South												North
	Removal scenarios of horizontal bracing	Lower	South	0.006	-0.0062	-0.0026	-0.0009	-0.0012	-0.0001	-0.0001	0.0005	0.0004	0.0007	0.0003	0.0004	-0.0024	0.0054	0.0036	0.0011	0.0013	0.0002	-0.0001	-0.0005	-0.0005	-0.0007	-0.0004	-0.0004	0.0005	-0.0008	-0.0006	0.0002	-0.0005	-0.0003	0.0003	0.0005	0.0002	0.0003	0.0002	0.0007	-0.0019	0.0005	0.0004	-0.0004	0.0006	0.0003	-0.0003	-0.0006	-0.0002	-0.0003
				-0.0027	0.0057	-0.0035	0.0015	-0.0014	-0.0002	-0.0001	0.0006	0.0005	0.0008	0.0004	0.0004	0.0063	-0.0067	0.0042	0.0012	0.0015	0.0002	-0.0001	-0.0007	-0.0006	-0.0008	-0.0004	-0.0005	-0.0007	-0.0043	-0.0015	0.0007	-0.0007	-0.0004	0.0004	0.0007	0.0002	0.0004	0.0004	0.0009	-0.0006	0.0044	0.0016	-0.0009	0.0007	0.0004	-0.0004	-0.0007	-0.0002	-0.0004
				-0.0037	0.029	0.0285	0.0253	-0.007	0.0032	-0.0006	0.0026	0.0022	0.0032	0.0018	0.0018	0.0038	-0.0255	-0.0203	-0.013	0.0098	0.0006	0.0005	-0.0026	-0.0023	-0.0032	-0.0019	-0.0018	-0.0025	0.0097	0.0252	0.0225	-0.0027	-0.0019	0.0016	0.0029	0.001	0.0019	0.0014	0.0035	0.003	-0.0087	-0.0211	-0.02	0.0022	0.001	-0.0015	-0.0028	-0.001	-0.0019
				-0.0028	-0.0011	-0.0159	-0.0124	0.0124	0.0105	0.0011	0.0028	0.0023	0.0033	0.0019	0.0017	0.003	-0.003	0.0279	0.0246	0.0173	-0.0078	-0.0015	-0.0028	-0.0024	-0.0033	-0.0019	-0.0018	-0.0032	0.0012	-0.0121	-0.0205	0.0025	0.0007	0.002	0.0033	0.001	0.0018	0.0014	0.0034	0.0037	-0.0032	0.0153	0.0229	0.008	-0.0017	-0.0019	-0.0032	-0.001	-0.0018
				-0.0041	-0.004	-0.0095	0.0478	0.0434	0.0422	0.0125	0.0052	0.0042	0.006	0.0034	0.003	0.0041	0.0047	0.01	0.0128	-0.021	-0.023	-0.0155	-0.0047	-0.0043	-0.006	-0.0034	-0.0031	-0.0062	-0.0021	-0.0175	0.0194	0.0422	0.0379	0.0133	0.0019	0.0012	0.0033	0.0024	0.0058	0.0061	0.002	0.0109	-0.014	-0.0364	-0.0329	-0.0055	-0.0066	-0.001	-0.0031
				-0.0035	-0.0038	-0.0078	-0.0062	-0.0334	0.0462	0.0469	0.0093	0.0052	0.0074	0.0039	0.0033	0.0034	0.0044	0.008	-0.0063	0.0527	0.0472	-0.048	-0.0084	-0.0053	-0.0074	-0.004	-0.0033	-0.006	-0.0023	-0.0082	-0.0046	-0.0305	0.0512	0.0471	0.002	-0.0002	0.0037	0.0023	0.0059	0.0059	0.0022	0.002	-0.0064	0.0356	0.0395	-0.0392	-0.0076	0.0004	-0.0035
				-0.0033	-0.004	-0.0073	-0.0053	-0.0082	-0.0479	0.0479	0.0527	-0.006	0.0081	0.0045	0.0035	0.0032	0.0039	0.0074	0.0053	0.0092	0.0468	0.0444	-0.0336	-0.0062	-0.0078	-0.0038	-0.0036	-0.0059	-0.0024	-0.0035	0.0004	-0.0072	-0.039	0.0394	0.0361	-0.0062	0.002	0.0022	0.0059	0.0059	0.0024	0.0037	-0.0002	0.0018	0.0467	0.0507	-0.0308	-0.0046	-0.0082
				-0.003	-0.0034	-0.0059	-0.0042	-0.0048	-0.0153	-0.023	-0.0212	0.0125	0.0101	0.0046	0.0042	0.003	0.0034	0.006	0.0042	0.0053	0.0125	0.0427	0.042	0.0484	-0.0096	-0.0039	-0.0042	-0.0058	-0.0024	-0.0031	-0.001	-0.0066	-0.0055	-0.033	-0.0367	-0.0137	0.0109	0.002	0.006	0.0058	0.0024	0.0034	0.0012	0.0018	0.0134	0.0377	0.0428	0.0194	-0.0174
				-0.0017	-0.0019	-0.0033	-0.0023	-0.0028	-0.0015	-0.0079	0.0172	0.0253	0.0279	-0.0029	0.003	0.0017	0.0019	0.0033	0.0024	0.0028	0.0012	0.0106	0.0125	-0.0122	-0.016	0.0013	-0.0028	-0.0034	-0.0014	-0.0019	-0.001	-0.0031	-0.0019	-0.0016	0.0087	0.0229	0.0156	-0.0031	0.0037	0.0034	0.0014	0.0019	0.001	0.0033	0.002	0.0007	0.0025	-0.0205	-0.0123
				-0.0017	-0.0019	-0.0032	-0.0022	-0.0026	0.0005	-0.0006	0.0094	0.0132	-0.0202	-0.026	0.0038	0.0017	0.0018	0.0032	0.0023	0.0026	-0.0005	0.0032	-0.007	0.0256	0.0276	0.0288	-0.0037	-0.0035	-0.0014	-0.002	-0.001	-0.0028	-0.0015	0.001	0.0022	-0.02	-0.0212	-0.0085	0.003	0.0035	0.0014	0.002	0.001	0.003	0.0016	-0.002	-0.0027	0.0224	0.0251
				-0.0004	-0.0004	-0.0007	-0.0005	-0.0006	0.0001	0.0001	0.0014	0.0011	0.004	-0.006	0.0054	0.0004	0.0004	0.0007	0.0005	0.0006	0.0001	-0.0002	-0.0013	0.0014	-0.0032	0.0052	-0.0023	-0.0008	-0.0003	-0.0004	-0.0002	-0.0006	-0.0003	0.0004	0.0006	-0.0008	0.0015	0.004	-0.0004	0.0008	0.0003	0.0004	0.0002	0.0006	0.0003	-0.0004	-0.0007	0.0006	-0.0014
				-0.0003	-0.0003	-0.0006	-0.0004	-0.0005	0.0001	0.0001	0.0012	0.001	0.0032	0.0048	-0.002	0.0003	0.0003	0.0006	0.0004	0.0005	0.0001	-0.0002	-0.0011	-0.0008	-0.0024	-0.0056	0.0048	-0.0006	-0.0002	-0.0004	-0.0002	-0.0005	-0.0003	0.0003	0.0005	-0.0003	0.0004	0.0004	-0.0015	0.0006	0.0002	0.0004	0.0002	0.0005	0.0003	-0.0003	-0.0006	0.0001	-0.0006
			North	-0.0025	0.0053	0.0035	0.0012	0.0013	0.0002	-0.0001	-0.0006	-0.0005	-0.0006	-0.0004	-0.0004	0.0059	-0.0063	-0.0026	-0.0009	-0.0013	-0.0001	-0.0001	0.0005	0.0004	0.0006	0.0004	0.0003	-0.002	0.0005	0.0004	-0.0004	0.0006	0.0003	-0.0003	-0.0006	-0.0002	-0.0004	-0.0003	-0.0007	0.0005	-0.0008	-0.0006	0.0001	-0.0006	-0.0003	0.0003	0.0005	0.0002	0.0003
				0.0063	-0.0068	0.0044	0.0012	0.0015	0.0002	-0.0001	-0.0007	-0.0006	-0.0007	-0.0005	-0.0004	-0.0028	0.0057	-0.0035	0.0015	-0.0014	-0.0001	-0.0002	0.0006	0.0005	0.0007	0.0004	0.0004	-0.0007	0.0044	0.0016	-0.0009	0.0007	0.0004	-0.0004	-0.0007	-0.0003	-0.0004	-0.0004	-0.0008	-0.0007	-0.0044	-0.0015	0.0007	-0.0007	-0.0003	0.0003	0.0007	0.0002	0.0004
				0.0038	-0.0257	-0.0206	0.0133	0.0094	-0.0006	0.0006	-0.0027	-0.0023	-0.0031	-0.0019	-0.0018	-0.0037	0.0283	0.028	0.0255	-0.0069	0.0033	-0.0006	0.0026	0.0022	0.0031	0.0018	0.0017	0.003	-0.0087	-0.0213	-0.0201	0.0023	0.001	-0.0015	-0.0028	-0.001	-0.0019	-0.0015	-0.0035	-0.0025	0.0097	0.0251	0.0224	-0.0028	-0.0019	0.0016	0.0029	0.001	0.0019
				0.003	-0.003	0.0279	0.0252	0.0177	-0.0078	-0.0015	-0.0028	-0.0024	-0.0033	-0.0019	-0.0018	-0.0028	0.0013	-0.016	-0.0121	0.0125	0.0106	0.0013	0.0028	0.0023	0.0032	0.0019	0.0017	0.0037	-0.0032	0.0153	0.0229	0.0081	-0.0016	-0.0019	-0.0032	-0.001	-0.0018	-0.0014	-0.0034	-0.0032	0.0012	-0.012	-0.0205	0.0026	0.0007	0.002	0.0033	0.001	0.0018
				0.0042	0.0047	0.0099	0.0126	-0.0216	-0.0228	-0.0141	-0.0048	-0.0043	-0.0059	-0.0035	-0.0031	-0.0042	-0.0041	-0.0096	0.0469	0.0424	0.0425	0.0129	0.0053	0.0042	0.0059	0.0034	0.003	0.006	0.0021	0.0108	-0.0141	-0.0364	-0.0331	-0.0047	-0.0067	-0.001	-0.0031	-0.0024	-0.0058	-0.0061	-0.0021	-0.0173	0.0194	0.042	0.0377	0.0135	0.0019	0.0012	0.0034
				0.0035	0.0045	0.008	-0.0064	0.053	0.0479	-0.0462	-0.0082	-0.0053	-0.0073	-0.004	-0.0033	-0.0035	-0.0038	-0.0076	-0.0062	-0.0335	0.0439	0.0483	0.0092	0.0052	0.0073	0.004	0.0033	0.0059	0.0022	0.0019	-0.0064	0.036	0.0396	-0.0376	-0.0076	0.0005	-0.0035	-0.0024	-0.0059	-0.0059	-0.0023	-0.0081	-0.0047	-0.0304	0.0497	0.0482	0.002	-0.0003	0.0038
				0.0033	0.004	0.0073	0.0053	0.0092	0.0479	0.0437	-0.0332	-0.0062	-0.0077	-0.0038	-0.0035	-0.0033	-0.004	-0.0073	-0.0054	-0.0083	-0.046	0.0467	0.0527	-0.006	0.008	0.0044	0.0035	0.0059	0.0024	0.0036	-0.0002	0.0018	0.0478	0.0499	-0.0308	-0.0046	-0.0083	-0.0023	-0.0059	-0.0059	-0.0024	-0.0034	0.0005	-0.0075	-0.0373	0.0392	0.0361	-0.0062	0.002
				0.003	0.0034	0.006	0.0042	0.0053	0.0131	0.0425	0.0431	0.0493	-0.0094	-0.0039	-0.0042	-0.003	-0.0034	-0.0059	-0.0043	-0.0047	-0.0146	-0.0233	-0.0206	0.0127	0.0099	0.0046	0.0041	0.0058	0.0024	0.0033	0.0012	0.0018	0.0134	0.0378	0.0427	0.0194	-0.0175	-0.0022	-0.0061	-0.0058	-0.0024	-0.003	-0.001	-0.0067	-0.0047	-0.0329	-0.0364	-0.0137	0.0109
				0.0017	0.0019	0.0033	0.0024	0.0028	0.0013	0.0106	0.0123	-0.0124	-0.0158	-0.0011	-0.0028	-0.0017	-0.0019	-0.0033	-0.0023	-0.0028	-0.0013	-0.0079	0.0167	0.0247	0.0278	-0.0029	0.003	0.0033	0.0014	0.0019	0.0009	0.0034	0.002	0.0007	0.0024	-0.0204	-0.0123	0.0012	-0.0032	-0.0034	-0.0014	-0.0018	-0.001	-0.0032	-0.0019	-0.0017	0.0086	0.0228	0.0155
				0.0018	0.0018	0.0031	0.0023	0.0026	-0.0006	0.0033	-0.0071	0.0255	0.0283	0.0294	-0.0038	-0.0018	-0.0019	-0.0031	-0.0022	-0.0027	0.0006	-0.0006	0.0099	-0.0133	-0.0199	-0.0259	0.0038	0.0035	0.0014	0.0019	0.001	0.003	0.0016	-0.0019	-0.0028	0.0225	0.0252	0.0096	-0.0025	-0.0035	-0.0014	-0.0019	-0.001	-0.0028	-0.0015	0.001	0.0022	-0.02	-0.0211
				0.0004	0.0004	0.0007	0.0005	0.0006	0.0001	-0.0002	-0.0013	0.0014	-0.0032	0.0052	-0.0023	-0.0004	-0.0004	-0.0007	-0.0005	-0.0006	0.0002	0.0001	0.0013	0.0011	0.0038	0.0061	0.0054	0.0008	0.0003	0.0003	0.0002	0.0007	0.0003	-0.0003	-0.0007	0.0007	-0.0014	-0.004	-0.0005	-0.0008	-0.0003	-0.0004	-0.0002	-0.0007	-0.0003	0.0003	0.0006	-0.0008	0.0015
				0.0003	0.0003	0.0006	0.0005	0.0005	0.0001	-0.0002	-0.0012	-0.0008	-0.0024	-0.0055	0.005	-0.0003	-0.0004	-0.0005	-0.0004	-0.0005	0.0001	0.0001	0.0012	0.001	0.0033	0.0049	-0.0019	0.0006	0.0002	0.0003	0.0002	0.0006	0.0003	-0.0003	-0.0006	0.0002	-0.0006	-0.0009	0.0006	-0.0006	-0.0002	-0.0003	-0.0002	-0.0005	-0.0002	0.0003	0.0005	-0.0004	0.0004
		Upper	South	0.0217	-0.0187	-0.0152	-0.0044	-0.0058	0.0001	0.0007	0.0019	0.0018	0.0025	0.0014	0.0014	-0.012	0.0094	0.006	0.0038	0.0034	0.0012	0.0005	-0.0021	-0.0017	-0.0024	-0.0014	-0.0014	0.0849	-0.0269	0.0089	0.0046	-0.0015	-0.0005	0.0013	0.0023	0.0006	0.0015	0.001	0.0027	-0.0537	0.0321	0.0103	0.0047	0.0047	0.0019	-0.0011	-0.0022	-0.0013	-0.0016
				0.0078	0.0092	0.0104	0.0017	0.002	0.0007	0.0003	-0.0012	-0.0009	-0.0013	-0.0008	-0.0008	-0.0099	0.0077	-0.0077	0.003	-0.0032	0.0002	0.0004	0.0011	0.0009	0.0013	0.0008	0.0007	0.0157	-0.0254	0.0201	0.0024	0.0027	0.0011	-0.0005	-0.0012	-0.0007	-0.0008	-0.0008	-0.0015	-0.0121	0.0338	-0.0092	0.0044	-0.0008	-0.0003	0.0007	0.0013	0.0003	0.0007
				-0.004	0.0317	0.028	0.0287	-0.0114	0.003	0.0015	0.0028	0.0026	0.0037	0.0021	0.002	0.0045	-0.0301	-0.0279	-0.0224	0.0035	0.0019	0.001	-0.0032	-0.0025	-0.0036	-0.0022	-0.0021	0.014	0.0057	0.0901	0.0156	0.0098	0.0008	0.0021	0.0035	0.0006	0.0022	0.0014	0.0039	0.0113	0.039	-0.0608	0.0143	0.0089	0.0029	-0.0016	-0.0031	-0.0021	-0.0023
				-0.0003	-0.0001	-0.0018	-0.0018	-0.0021	0.0005	-0.0001	0.0003	0.0002	0.0003	0.0002	0.0002	0.0002	-0.0003	0.0023	0.0021	0.0015	-0.001	-0.0003	-0.0003	-0.0003	-0.0004	-0.0002	-0.0002	-0.0007	-0.0007	-0.0021	0.0035	-0.0038	-0.0002	0.0001	0.0003	0.0002	0.0002	0.0001	0.0003	-0.0004	-0.0013	0.0027	-0.0052	0.0024	-0.0003	-0.0003	-0.0004	0	-0.0002
				-0.0027	-0.0022	-0.0076	0.0311	0.0277	0.0289	0.0131	0.003	0.0031	0.0043	0.0022	0.002	0.0028	0.0029	0.0048	-0.0294	-0.0268	-0.0228	-0.0048	-0.0038	-0.0027	-0.0039	-0.0024	-0.0021	0.0033	0.0029	-0.0056	-0.0077	0.0852	0.0279	0.0085	0.0035	-0.0008	0.002	0.0009	0.0037	0.006	0.0062	0.0095	0.0326	-0.0249	-0.0197	-0.0022	-0.0047	-0.0033	-0.0026
				-0.0015	-0.002	-0.0031	-0.0022	-0.0182	0.0184	0.0196	0.0028	0.002	0.0029	0.0018	0.0014	0.0014	0.0015	0.0038	0.003	0.0223	0.0204	-0.0186	-0.0043	-0.0026	-0.0035	-0.0016	-0.0015	-0.0033	-0.0028	-0.0028	-0.0028	-0.0137	0.0257	0.022	0.0033	0.0027	0.0021	0.0021	0.003	0.002	-0.0008	0.0025	-0.009	0.0194	0.018	-0.0208	0.0033	0.0017	-0.0014
				-0.0014	-0.0016	-0.0035	-0.0025	-0.0043	-0.0186	0.0205	0.0223	0.003	0.0038	0.0015	0.0015	0.0014	0.0018	0.0029	0.002	0.0028	0.0198	0.0186	-0.0181	-0.0023	-0.0031	-0.002	-0.0016	-0.0022	-0.0002	-0.0014	0.0017	0.0033	-0.0209	0.018	0.0193	-0.009	0.0025	-0.0008	0.0021	0.003	0.0022	0.0021	0.0027	0.0034	0.022	0.0258	-0.0137	-0.0029	-0.0028
				-0.0021	-0.0024	-0.0038	-0.0026	-0.0038	-0.0048	-0.0228	-0.0271	-0.029	0.0049	0.0029	0.0028	0.002	0.0022	0.0042	0.0031	0.003	0.0131	0.0288	0.0278	0.0311	-0.0077	-0.0022	-0.0027	-0.0044	-0.0026	-0.0026	-0.0032	-0.0046	-0.0022	-0.0198	-0.0249	0.0328	0.0094	0.0061	0.006	0.0037	0.0009	0.0021	-0.0008	0.0035	0.0085	0.0278	0.0852	-0.0078	-0.0055
				-0.0002	-0.0002	-0.0004	-0.0002	-0.0003	-0.0003	-0.0011	0.0015	0.002	0.0023	-0.0003	0.0002	0.0001	0.0002	0.0003	0.0002	0.0003	-0.0001	0.0005	-0.0021	-0.0018	-0.0019	0.0001	-0.0003	-0.0003	-0.0001	-0.0002	0.0001	-0.0003	-0.0004	-0.0003	0.0024	-0.0052	0.0026	-0.0013	-0.0004	0.0004	0.0002	0.0002	0.0002	0.0003	0.0001	-0.0001	-0.0039	0.0035	-0.0021
				-0.002	-0.0022	-0.0035	-0.0024	-0.0032	0.001	0.0018	0.0035	-0.0225	-0.0281	-0.0298	0.0046	0.002	0.0021	0.0037	0.0027	0.0029	0.0016	0.0029	-0.0112	0.0285	0.0282	0.0317	-0.0039	-0.0042	-0.002	-0.0023	-0.0021	-0.0031	-0.0015	0.0029	0.0089	0.0143	-0.0605	0.0392	0.0113	0.0039	0.0014	0.0021	0.0006	0.0035	0.0021	0.0008	0.0094	0.0156	0.0901
				0.0007	0.0008	0.0013	0.001	0.0011	0.0005	0.0002	-0.0032	0.003	-0.0077	0.0079	-0.01	-0.0008	-0.0008	-0.0013	-0.0009	-0.0012	0.0004	0.0006	0.002	0.0017	0.0106	0.0092	0.0078	0.0014	0.0005	0.0007	0.0003	0.0013	0.0007	-0.0003	-0.0008	0.0044	-0.0093	0.0339	-0.0122	-0.0015	-0.0007	-0.0008	-0.0007	-0.0011	-0.0005	0.0011	0.0027	0.0024	0.0201
				-0.0013	-0.0015	-0.0024	-0.0016	-0.0021	0.0005	0.0011	0.0034	0.0037	0.0061	0.0099	-0.0123	0.0013	0.0014	0.0025	0.0018	0.0019	0.0008	0.0001	-0.0058	-0.0044	-0.015	-0.0187	0.0219	-0.0029	-0.0014	-0.0016	-0.0013	-0.0021	-0.0011	0.0019	0.0046	0.0047	0.0102	0.0321	-0.0537	0.0028	0.001	0.0015	0.0006	0.0023	0.0013	-0.0006	-0.0016	0.0045	0.0087
			North	-0.0119	0.0095	0.0061	0.0038	0.0034	0.0012	0.0006	-0.0021	-0.0017	-0.0024	-0.0015	-0.0014	0.0218	-0.0188	-0.0151	-0.0044	-0.0058	0.0002	0.0007	0.0019	0.0018	0.0024	0.0014	0.0013	-0.0537	0.0321	0.0103	0.0047	0.0046	0.0018	-0.0011	-0.0022	-0.0013	-0.0016	-0.0014	-0.0028	0.0849	-0.0269	0.0089	0.0046	-0.0016	-0.0005	0.0013	0.0023	0.0006	0.0015
				-0.01	0.0077	-0.0076	0.003	-0.0032	0.0002	0.0004	0.0011	0.0009	0.0014	0.0007	0.0007	0.0077	0.0092	0.0104	0.0017	0.002	0.0007	0.0003	-0.0012	-0.0009	-0.0013	-0.0008	-0.0008	-0.0121	0.0338	-0.0092	0.0044	-0.0007	-0.0003	0.0007	0.0012	0.0003	0.0007	0.0005	0.0015	0.0157	-0.0254	0.02	0.0024	0.0027	0.0011	-0.0006	-0.0011	-0.0007	-0.0008
				0.0045	-0.03	-0.0279	-0.0225	0.0035	0.0019	0.001	-0.0032	-0.0025	-0.0035	-0.0022	-0.002	-0.0041	0.0318	0.028	0.0286	-0.0114	0.0031	0.0016	0.0028	0.0026	0.0036	0.0021	0.002	0.0113	0.039	-0.0608	0.0143	0.0089	0.0028	-0.0015	-0.0031	-0.0021	-0.0023	-0.0021	-0.0042	0.0139	0.0057	0.0902	0.0157	0.0098	0.0008	0.0021	0.0035	0.0006	0.0022
				0.0002	-0.0003	0.0023	0.0021	0.0015	-0.0011	-0.0003	-0.0003	-0.0003	-0.0003	-0.0002	-0.0002	-0.0003	0.0001	-0.0018	-0.0018	-0.0021	0.0006	-0.0002	0.0003	0.0002	0.0002	0.0002	0.0001	-0.0004	-0.0012	0.0026	-0.0052	0.0024	-0.0003	-0.0004	-0.0004	0.0001	-0.0002	-0.0001	-0.0003	-0.0007	-0.0007	-0.0021	0.0035	-0.0038	-0.0002	0.0001	0.0003	0.0002	0.0002
				0.0028	0.0029	0.0048	-0.0292	-0.0269	-0.0229	-0.0046	-0.0038	-0.0027	-0.0038	-0.0024	-0.0021	-0.0027	-0.0022	-0.0076	0.0313	0.0276	0.0289	0.0133	0.003	0.0031	0.0042	0.0022	0.002	0.006	0.0062	0.0094	0.0327	-0.0248	-0.0198	-0.0019	-0.0047	-0.0033	-0.0026	-0.0027	-0.0044	0.0033	0.0029	-0.0055	-0.0077	0.0853	0.0279	0.0087	0.0035	-0.0008	0.002
				0.0015	0.0015	0.0037	0.003	0.0224	0.0202	-0.0177	-0.0043	-0.0026	-0.0034	-0.0016	-0.0014	-0.0016	-0.002	-0.0031	-0.0022	-0.0182	0.0178	0.0204	0.0028	0.002	0.0028	0.0018	0.0014	0.002	-0.0008	0.0024	-0.009	0.0195	0.018	-0.0202	0.0033	0.0017	-0.0014	-0.0002	-0.0022	-0.0033	-0.0028	-0.0028	-0.0028	-0.0137	0.0252	0.0225	0.0033	0.0027	0.0021
				0.0014	0.0018	0.0029	0.002	0.0028	0.0204	0.0178	-0.018	-0.0023	-0.003	-0.002	-0.0016	-0.0014	-0.0016	-0.0034	-0.0026	-0.0044	-0.0178	0.0204	0.0223	0.003	0.0037	0.0015	0.0014	0.003	0.0022	0.0021	0.0026	0.0034	0.0225	0.0251	-0.0137	-0.0028	-0.0028	-0.0028	-0.0033	-0.0022	-0.0002	-0.0014	0.0017	0.0033	-0.0201	0.0179	0.0194	-0.009	0.0025
				0.002	0.0022	0.0042	0.0032	0.003	0.0134	0.0289	0.0278	0.031	-0.0076	-0.0022	-0.0027	-0.0021	-0.0024	-0.0038	-0.0026	-0.0038	-0.0044	-0.0229	-0.027	-0.0291	0.0048	0.003	0.0028	0.0036	0.0009	0.002	-0.0008	0.0036	0.0087	0.0278	0.0852	-0.0077	-0.0055	0.0029	0.0033	-0.0043	-0.0026	-0.0026	-0.0032	-0.0047	-0.0019	-0.0198	-0.0249	0.0327	0.0094
				0.0002	0.0002	0.0003	0.0002	0.0003	-0.0001	0.0006	-0.0021	-0.0018	-0.0018	0.0001	-0.0003	-0.0002	-0.0002	-0.0003	-0.0002	-0.0003	-0.0002	-0.0011	0.0015	0.002	0.0022	-0.0003	0.0002	0.0003	0.0002	0.0002	0.0002	0.0003	0.0001	-0.0002	-0.0039	0.0035	-0.0021	-0.0008	-0.0007	-0.0003	-0.0001	-0.0002	0.0001	-0.0004	-0.0004	-0.0002	0.0024	-0.0053	0.0027
				0.002	0.0021	0.0037	0.0027	0.0028	0.0016	0.003	-0.0113	0.0286	0.0282	0.0314	-0.0039	-0.002	-0.0022	-0.0035	-0.0025	-0.0032	0.001	0.0018	0.0033	-0.0225	-0.0281	-0.0299	0.0045	0.0039	0.0014	0.002	0.0006	0.0036	0.0021	0.0008	0.0094	0.0156	0.0901	0.0057	0.0139	-0.0042	-0.0021	-0.0022	-0.0021	-0.0031	-0.0015	0.0028	0.0089	0.0143	-0.0605
				-0.0007	-0.0008	-0.0013	-0.0009	-0.0012	0.0003	0.0006	0.002	0.0017	0.0105	0.0092	0.0078	0.0007	0.0007	0.0014	0.001	0.0011	0.0005	0.0002	-0.0032	0.0029	-0.0077	0.0079	-0.01	-0.0015	-0.0007	-0.0008	-0.0007	-0.0011	-0.0005	0.0011	0.0027	0.0024	0.02	-0.0253	0.0157	0.0014	0.0005	0.0008	0.0003	0.0013	0.0007	-0.0004	-0.0008	0.0043	-0.0093
				0.0014	0.0014	0.0025	0.0018	0.0019	0.0008	0.0002	-0.0058	-0.0044	-0.0151	-0.0187	0.0219	-0.0014	-0.0015	-0.0023	-0.0017	-0.0021	0.0006	0.0011	0.0034	0.0037	0.006	0.0097	-0.0123	0.0027	0.001	0.0014	0.0006	0.0024	0.0013	-0.0005	-0.0016	0.0046	0.0087	-0.0269	0.085	-0.0029	-0.0014	-0.0015	-0.0013	-0.0022	-0.0011	0.0018	0.0046	0.0047	0.0102
	Removal scenarios of vertical bracing	North.upper to south.lower		0.0061	-0.0048	-0.0022	-0.0007	-0.0011	-0.0001	-0.0001	0.0004	0.0004	0.0006	0.0003	0.0003	-0.0017	0.0028	0.0028	0.0007	0.0011	0.0002	-0.0001	-0.0005	-0.0004	-0.0006	-0.0003	-0.0003	0.0073	-0.0013	-0.0005	0.0002	-0.0005	-0.0002	0.0003	0.0004	0.0002	0.0003	0.0002	0.0006	-0.0072	0.0011	0.0004	-0.0004	0.0005	0.0003	-0.0003	-0.0005	-0.0002	-0.0003
				-0.0264	0.0294	-0.0147	0.0029	-0.0007	0.0001	0	0.0002	0.0002	0.0003	0.0001	0.0001	0.0071	-0.0064	-0.0052	-0.0043	0.0006	0.0001	-0.0001	-0.0002	-0.0002	-0.0003	-0.0001	-0.0002	0.0063	-0.0075	0.0022	0.0015	-0.0002	-0.0001	0.0002	0.0002	0.0001	0.0001	0.0001	0.0003	0.0021	0.0113	0.0038	0.0004	0.0002	0.0002	-0.0002	-0.0003	-0.0001	-0.0001
				0.0259	0.0683	0.0714	0.0443	0.0021	0.002	0	0.0002	0.0001	0.0002	0.0001	0.0001	-0.0097	0.0096	-0.0129	0.0106	0.0045	-0.0014	0	-0.0002	-0.0002	-0.0003	-0.0001	-0.0002	-0.0057	0.0177	0.0154	0.0123	-0.0008	-0.0002	0.0002	0.0002	0	0.0001	0	0.0002	0.0041	-0.0113	-0.0218	-0.0255	-0.0005	-0.0006	-0.0002	-0.0002	0	-0.0001
				-0.0017	-0.0168	-0.0349	-0.037	-0.0168	0.0027	0.0006	-0.0001	0	0	0	0	-0.0003	0.0116	0.0118	0.0149	-0.0038	-0.0042	-0.0005	-0.0001	-0.0001	-0.0001	0	0	0.0003	-0.0018	-0.0077	-0.0185	0.0027	0.0015	0.0002	-0.0001	0	-0.0001	-0.0001	-0.0001	0.0002	0.009	0.0271	0.0391	0.0036	-0.0006	-0.0005	-0.0002	0	0.0001
				0.0003	-0.0003	0.0267	0.0759	0.0792	0.0446	0.004	0.0006	0.0003	0.0003	0.0002	0.0001	0.0006	0.0057	-0.0085	-0.0107	0.0142	0.0136	-0.0087	-0.0003	-0.0003	-0.0004	-0.0002	-0.0002	-0.0003	-0.0022	-0.0142	0.0195	0.0189	0.016	0.0047	-0.0007	-0.0002	0.0001	0	0.0002	0.0003	0.001	-0.0369	-0.0405	0.046	-0.031	0.0002	0.0003	0.0002	-0.0001
				0.0003	-0.0005	-0.0022	-0.0306	-0.0682	-0.0699	0.0398	-0.0001	0.0005	0.0005	0.0002	0.0001	-0.0003	-0.0002	-0.0019	0.0159	0.016	0.0176	0.0081	-0.0057	-0.0005	-0.0006	-0.0002	-0.0001	-0.0003	-0.0004	0.0044	0.0048	0.0127	0.0156	0.0137	-0.0012	-0.0011	-0.0002	-0.0001	-0.0001	0.0002	0.0006	-0.001	0.0246	0.062	0.0686	-0.0262	0.0023	0.0007	-0.0002
				0	0.0001	0.0003	0.0005	0.012	-0.0214	-0.023	0.0122	0.0005	0.0003	0	0	-0.0001	-0.0001	-0.0001	0.0016	-0.0061	0.0152	0.0144	-0.006	0.0016	-0.0001	-0.0001	-0.0001	-0.0001	-0.0001	0.0002	-0.001	-0.0018	-0.0018	-0.0029	-0.0018	-0.001	0.0003	-0.0001	-0.0001	0	0	-0.0005	-0.0005	-0.0177	0.038	0.0366	-0.0176	-0.0006	-0.0005
				0.0001	0.0002	0.0005	0.0005	0.0002	0.0399	-0.0687	-0.0698	-0.0305	-0.0022	-0.0005	0.0003	-0.0001	-0.0003	-0.0006	-0.0005	-0.0058	0.0084	0.0175	0.0161	0.016	-0.002	-0.0001	-0.0004	-0.0001	-0.0001	-0.0002	-0.0011	-0.0011	0.0141	0.0154	0.0128	0.0049	0.0044	-0.0004	-0.0003	0	0.0001	-0.0002	0.0007	0.0021	-0.0258	0.0693	0.0618	0.0245	-0.0011
				0.0001	0.0002	0.0003	0.0003	0.0006	0.0037	0.0446	0.0773	0.0784	0.0269	-0.0003	0.0003	-0.0002	-0.0002	-0.0004	-0.0003	-0.0003	-0.0085	0.0137	0.0144	-0.0105	-0.0086	0.0058	0.0006	0.0002	0	0.0001	-0.0002	-0.0006	0.0046	0.0161	0.019	0.0193	-0.0146	-0.0022	-0.0004	-0.0002	0	-0.0001	0.0002	0.0003	0.0003	-0.0311	0.0457	-0.0403	-0.0368
				0	0	0	0.0001	-0.0001	0.0005	0.0028	-0.0168	-0.0352	-0.0369	-0.0168	-0.0019	0	0	0	0	-0.0001	-0.0005	-0.0042	-0.0039	0.0148	0.0117	0.0116	-0.0003	-0.0001	0	-0.0001	0	-0.0001	0.0002	0.0015	0.0026	-0.0182	-0.0079	-0.0019	-0.0003	0.0001	0	0.0001	0	-0.0002	-0.0005	-0.0005	0.0041	0.0397	0.0267
				0.0001	0.0001	0.0002	0.0002	0.0002	-0.0001	0.0021	0.002	0.0443	0.0697	0.0704	0.0262	-0.0001	-0.0002	-0.0002	-0.0002	-0.0002	0.0001	-0.0015	0.0043	0.0107	-0.0129	0.0099	-0.0098	0.0002	0.0001	0.0001	0	0.0003	0.0002	-0.0002	-0.0009	0.0124	0.0156	0.0174	-0.0059	-0.0002	-0.0001	-0.0001	0.0001	-0.0002	-0.0002	-0.0006	-0.0005	-0.0256	-0.0216
				0.0002	0.0001	0.0002	0.0002	0.0002	-0.0001	0.0001	-0.0007	0.0029	-0.0148	0.0282	-0.0287	-0.0002	-0.0002	-0.0002	-0.0002	-0.0002	0.0001	-0.0001	0.0006	-0.0043	-0.0053	-0.0068	0.0072	0.0003	0.0001	0.0001	0.0001	0.0003	0.0002	-0.0001	-0.0003	0.0015	0.0022	-0.0074	0.0061	-0.0003	-0.0001	-0.0001	-0.0001	-0.0003	-0.0001	0.0001	0.0002	0.0004	0.004
				0.0003	0.0003	0.0005	0.0004	0.0004	-0.0001	-0.0002	-0.0011	-0.0007	-0.0022	-0.0051	0.006	-0.0003	-0.0003	-0.0005	-0.0003	-0.0005	0.0001	0.0001	0.001	0.0007	0.0028	0.0027	-0.0016	0.0006	0.0002	0.0002	0.0002	0.0005	0.0003	-0.0002	-0.0005	0.0002	-0.0005	-0.0013	0.0069	-0.0006	-0.0002	-0.0003	-0.0002	-0.0005	-0.0002	0.0002	0.0005	-0.0004	0.0004
		North.lower to south.upper		-0.0017	0.0028	0.0028	0.0007	0.0011	0.0001	-0.0001	-0.0005	-0.0004	-0.0005	-0.0003	-0.0003	0.0061	-0.0047	-0.0022	-0.0007	-0.0011	-0.0001	-0.0001	0.0004	0.0003	0.0005	0.0003	0.0003	-0.0072	0.0011	0.0003	-0.0003	0.0005	0.0003	-0.0002	-0.0005	-0.0002	-0.0003	-0.0003	-0.0005	0.0074	-0.0013	-0.0005	0.0002	-0.0005	-0.0002	0.0002	0.0005	0.0002	0.0003
				0.007	-0.0064	-0.0052	-0.0043	0.0006	-0.0001	-0.0001	-0.0002	-0.0002	-0.0002	-0.0002	-0.0001	-0.0265	0.0293	-0.0149	0.0028	-0.0007	0.0001	-0.0001	0.0002	0.0001	0.0002	0.0002	0.0001	0.0021	0.0114	0.0038	0.0004	0.0003	0.0002	-0.0001	-0.0003	-0.0001	-0.0002	-0.0001	-0.0002	0.0063	-0.0075	0.0023	0.0015	-0.0002	-0.0001	0.0001	0.0002	0.0001	0.0001
				-0.0097	0.0096	-0.0129	0.0105	0.0045	-0.0015	-0.0001	-0.0002	-0.0002	-0.0002	-0.0002	-0.0001	0.0259	0.0685	0.0715	0.0443	0.0022	0.0021	-0.0001	0.0002	0.0001	0.0002	0.0001	0.0001	0.004	-0.0113	-0.0219	-0.0255	-0.0004	-0.0006	-0.0002	-0.0003	0.0001	-0.0001	-0.0001	-0.0002	-0.0057	0.0176	0.0155	0.0123	-0.0008	-0.0002	0.0002	0.0002	0	0.0001
				-0.0002	0.0116	0.0117	0.0149	-0.0038	-0.0042	-0.0005	-0.0001	-0.0001	0	0	0	-0.0018	-0.017	-0.0348	-0.037	-0.0169	0.0027	0.0005	-0.0001	0	0	0	-0.0001	0.0002	0.009	0.027	0.0391	0.0036	-0.0006	-0.0005	-0.0002	0	0.0001	0	0.0001	-0.0004	-0.0018	-0.0076	-0.0185	0.0027	0.0015	0.0002	-0.0001	0	-0.0001
				0.0006	0.0058	-0.0085	-0.0107	0.0144	0.0135	-0.0086	-0.0003	-0.0003	-0.0004	-0.0002	-0.0001	0.0003	0.0003	0.0267	0.0761	0.0794	0.0447	0.0037	0.0006	0.0003	0.0003	0.0002	0.0001	0.0003	0.001	-0.037	-0.0405	0.046	-0.031	0.0003	0.0003	0.0002	-0.0001	-0.0001	-0.0002	-0.0003	-0.0022	-0.0142	0.0195	0.0189	0.0161	0.0047	-0.0007	-0.0002	0.0001
				-0.0003	-0.0002	-0.002	0.0159	0.0159	0.0174	0.0084	-0.0056	-0.0005	-0.0005	-0.0003	-0.0001	0.0003	-0.0005	-0.0022	-0.0308	-0.0682	-0.0699	0.0401	0.0001	0.0004	0.0004	0.0002	0	0.0002	0.0006	-0.0011	0.0246	0.0622	0.0688	-0.0259	0.0022	0.0007	-0.0002	0.0001	0.0001	-0.0003	-0.0004	0.0045	0.0048	0.0127	-0.0154	0.014	-0.0012	-0.001	-0.0002
				-0.0001	-0.0001	-0.0001	0.0016	-0.006	0.0144	0.0152	-0.006	0.0016	-0.0001	-0.0001	-0.0001	0	0.0001	0.0003	0.0005	0.0119	-0.0222	-0.0223	0.0122	0.0005	0.0002	0.0001	0	-0.0001	0.0001	-0.0006	-0.0005	-0.0176	0.0371	0.0376	-0.0177	-0.0005	-0.0005	0	0	-0.0001	-0.0001	0.0002	-0.001	-0.0018	-0.0029	-0.0018	-0.0019	-0.001	0.0002
				-0.0001	-0.0002	-0.0006	-0.0005	-0.0057	0.008	0.0176	0.0161	0.016	-0.002	-0.0001	-0.0003	0	0.0002	0.0005	0.0005	0	0.0401	-0.0686	-0.0699	-0.0307	-0.0024	-0.0005	0.0002	0	0.0001	-0.0002	0.0007	0.0022	-0.0262	0.0693	0.0617	0.0244	-0.0011	0.0006	0.0002	-0.0001	-0.0001	-0.0002	-0.001	-0.0011	0.0138	0.0159	0.0128	0.0049	0.0044
				-0.0001	-0.0002	-0.0004	-0.0003	-0.0003	-0.0086	0.0137	0.0145	-0.0105	-0.0086	0.0058	0.0006	0.0001	0.0002	0.0003	0.0003	0.0005	0.0041	0.0446	0.0774	0.0787	0.0269	0.0004	0.0003	-0.0002	0	-0.0002	0.0002	0.0003	0.0002	-0.0311	0.0458	-0.0403	-0.0369	0.001	0.0003	0.0002	0	0.0001	-0.0002	-0.0007	0.0047	0.0162	0.019	0.0194	-0.0147
				0	0	-0.0001	0	-0.0001	-0.0005	-0.0042	-0.0039	0.0148	0.0118	0.0115	-0.0003	-0.0001	0	0	0.0001	-0.0002	0.0007	0.0027	-0.0169	-0.0352	-0.0369	-0.017	-0.0019	0.0001	0.0001	0.0001	0	0.0001	-0.0005	-0.0006	0.0041	0.0398	0.0267	0.0089	0.0003	-0.0001	-0.0001	-0.0001	0	-0.0001	0.0002	0.0015	0.0026	-0.0183	-0.0079
				-0.0001	-0.0001	-0.0002	-0.0001	-0.0002	0	-0.0015	0.0043	0.0106	-0.0129	0.0098	-0.0099	0.0001	0.0001	0.0002	0.0002	0.0002	0.0001	0.002	0.0021	0.0442	0.0698	0.0706	0.0262	-0.0002	-0.0001	-0.0002	0	-0.0002	-0.0002	-0.0006	-0.0005	-0.0255	-0.0217	-0.0103	0.0041	0.0002	0.0001	0.0001	0	0.0002	0.0002	-0.0002	-0.0009	0.0124	0.0156
				-0.0001	-0.0002	-0.0003	-0.0001	-0.0002	0	0	0.0006	-0.0043	-0.0053	-0.0068	0.0072	0.0001	0.0001	0.0003	0.0002	0.0002	0.0001	-0.0001	-0.0007	0.0028	-0.0149	0.0281	-0.0288	-0.0003	-0.0001	-0.0002	-0.0001	-0.0002	-0.0001	0.0002	0.0002	0.0004	0.004	0.0113	0.0022	0.0003	0.0001	0.0002	0.0001	0.0002	0.0002	-0.0001	-0.0002	0.0014	0.0022
				-0.0003	-0.0003	-0.0005	-0.0003	-0.0005	0.0001	0.0001	0.001	0.0007	0.0027	0.0027	-0.0015	0.0003	0.0003	0.0005	0.0004	0.0004	0.0001	-0.0002	-0.001	-0.0007	-0.0022	-0.0051	0.006	-0.0006	-0.0002	-0.0003	-0.0002	-0.0004	-0.0002	0.0003	0.0005	-0.0003	0.0003	0.0012	-0.0071	0.0006	0.0002	0.0003	0.0002	0.0005	0.0003	-0.0003	-0.0005	0.0002	-0.0005
	Removal scenarios of stringers		South	-0.0022	-0.001	-0.0013	0.0001	-0.0002	0.0001	0	0	0	0	0	0	-0.0012	0.0009	0.0005	0.0004	0.0001	0.0002	0	0	0	0	0	0	-0.0077	0.0151	0.004	0.0026	0.0019	0.0001	-0.0001	-0.0004	-0.0003	-0.0001	-0.0001	-0.0001	-0.0062	-0.005	-0.003	-0.0016	-0.0012	0.0001	0.0001	0.0002	0.0002	0.0001
				0.0038	-0.0121	-0.0097	0.0056	-0.0044	0.0023	0.0022	-0.0004	-0.0003	-0.0002	-0.0002	0.0001	0.0015	-0.0019	0.0077	0.0073	-0.004	0.0024	0.0022	0.0006	0.0004	0.0004	0	0	-0.092	-0.0614	0.0857	0.0333	0.0243	0.0036	0.0014	-0.0047	-0.0034	-0.0017	-0.0014	-0.0012	0.0164	-0.0094	0.0074	0.0067	-0.0047	0.0019	0.002	0.0008	0.0006	0.0003
				-0.0028	-0.0072	0.0129	0.0106	-0.0065	0.0029	0.003	-0.0007	-0.0005	-0.0005	-0.0004	-0.0002	0.0028	-0.0025	0.0064	0.0063	-0.0047	0.003	0.0028	0.0009	0.0007	0.0008	0.0002	0.0001	-0.0752	-0.0752	-0.0527	0.0698	0.0368	0.0057	0.0018	-0.0075	-0.0056	-0.0029	-0.0024	-0.002	-0.0052	0.0082	0.0058	-0.0168	-0.0141	0.0023	0.003	0.0021	0.002	0.0008
				-0.0032	-0.0038	0.0072	-0.0203	-0.0161	0.0106	0.0108	-0.002	-0.0017	-0.0011	-0.0011	-0.0004	0.002	-0.0014	0.0095	0.0098	0.0118	0.0121	0.0101	0.0033	0.0021	0.0022	0.0003	0.0002	-0.0608	-0.0644	-0.0399	0.082	0.1606	0.0248	0.0115	-0.0208	-0.0159	-0.0084	-0.0069	-0.006	0.0083	0.0198	0.023	-0.0165	-0.0127	0.01	0.01	0.0035	0.0024	0.0014
				-0.0026	-0.0051	-0.0053	-0.0103	0.0247	0.0226	0.0108	-0.0027	-0.0024	-0.0017	-0.0016	-0.0009	0.0015	-0.0013	0.0107	0.0107	0.0121	0.0124	0.0101	0.0046	0.003	0.0032	0.0006	0.0006	-0.0459	-0.0527	-0.0509	0.0303	0.068	0.0357	0.0141	-0.0258	-0.0232	-0.0125	-0.0105	-0.0088	0.0026	0.0066	0.0077	0.0123	0.0176	0.0071	0.011	0.0081	0.0075	0.0034
				-0.0021	-0.0034	-0.0037	0.0003	0.015	0.0371	0.0345	-0.0055	-0.0052	-0.003	-0.0028	-0.0014	0.0016	0.0004	0.0073	0.007	0.0115	0.0152	0.0144	0.0102	0.0058	0.0058	0.0003	0.0008	-0.0268	-0.0309	-0.0358	-0.0503	0.0451	0.0669	0.0812	0.0081	-0.0464	-0.0259	-0.0219	-0.019	0.0043	0.0098	0.0098	0.0207	0.0265	0.0194	0.0116	0.0091	0.0062	0.0041
				-0.0014	-0.0028	-0.003	-0.0051	-0.0056	0.0342	0.0374	0.0151	0.0002	-0.0037	-0.0035	-0.002	0.0009	0.0003	0.006	0.0058	0.0102	0.0146	0.015	0.0114	0.007	0.0072	0.0004	0.0015	-0.0191	-0.0218	-0.0261	-0.0463	0.0082	0.0808	0.067	0.0463	-0.0502	-0.0354	-0.031	-0.0266	0.0013	0.0034	0.0042	0.0062	0.0091	0.0116	0.0195	0.0262	0.0208	0.0097
				-0.0008	-0.0016	-0.0017	-0.0023	-0.0027	0.0106	0.0226	0.0248	-0.0104	-0.0053	-0.0052	-0.0026	0.0006	0.0006	0.0033	0.003	0.0046	0.0103	0.0123	0.0124	0.0108	0.0106	-0.0013	0.0013	-0.0089	-0.0105	-0.0126	-0.0231	-0.0271	0.0137	0.0358	0.0675	0.0316	-0.05	-0.0529	-0.0457	0.0015	0.0036	0.0034	0.0075	0.0082	0.0114	0.0069	0.0179	0.0123	0.0075
				-0.0004	-0.0011	-0.0011	-0.0017	-0.002	0.0108	0.0106	-0.0159	-0.0204	0.0073	-0.0038	-0.0032	0.0003	0.0002	0.0023	0.0021	0.0033	0.0102	0.0119	0.0119	0.0098	0.0093	-0.0013	0.0018	-0.006	-0.0069	-0.0084	-0.0159	-0.0214	0.0113	0.0247	0.1601	0.0821	-0.0387	-0.0646	-0.0605	0.0002	0.0013	0.0014	0.0024	0.0035	0.01	0.0099	-0.0127	-0.0165	0.0229
				0.0001	-0.0004	-0.0005	-0.0006	-0.0007	0.0031	0.0028	-0.0066	0.0105	0.0129	-0.0073	-0.0028	0.0001	0.0002	0.0009	0.0008	0.0009	0.0029	0.0029	-0.0046	0.0061	0.0065	-0.0026	0.0027	-0.002	-0.0024	-0.0029	-0.0055	-0.0077	0.0018	0.0056	0.0365	0.0699	-0.0518	-0.0747	-0.0748	0.0003	0.0009	0.0009	0.002	0.0021	0.0029	0.0023	-0.0141	-0.0167	0.0057
				0.0001	-0.0002	-0.0002	-0.0004	-0.0004	0.0023	0.0022	-0.0045	0.0056	-0.0097	-0.0122	0.0038	0	0	0.0005	0.0005	0.0006	0.0022	0.0023	-0.0039	0.0072	0.0077	-0.0019	0.0013	-0.0013	-0.0014	-0.0017	-0.0034	-0.0047	0.0014	0.0036	0.024	0.0333	0.0853	-0.0611	-0.091	-0.0001	0.0003	0.0003	0.0006	0.0009	0.002	0.0019	-0.0047	0.0066	0.0073
				0	0	0	0	0	0.0001	0	-0.0002	0.0001	-0.0013	-0.0009	-0.0023	0	0	0	0	0	0.0001	0.0001	0.0001	0.0004	0.0004	0.001	-0.0012	-0.0001	-0.0001	-0.0001	-0.0003	-0.0004	-0.0001	0.0001	0.0018	0.0026	0.004	0.0151	-0.0075	0	0.0001	0.0001	0.0002	0.0002	0.0001	0.0001	-0.0012	-0.0016	-0.003
			North	-0.0013	0.0009	0.0005	0.0005	-0.0001	0.0001	0	0.0001	0	0	0	0	-0.0025	-0.001	-0.0013	0.0001	-0.0002	0.0001	0.0001	0	0	-0.0001	0	0	-0.0062	-0.0049	-0.003	-0.0016	-0.0012	0.0001	0.0001	0.0002	0.0002	0.0001	0.0001	0	-0.0076	0.0151	0.004	0.0026	0.0019	0.0001	-0.0001	-0.0004	-0.0003	-0.0001
				0.0015	-0.0019	0.0077	0.0074	-0.004	0.0023	0.0022	0.0006	0.0004	0.0005	0	0	0.0038	-0.0122	-0.0097	0.0056	-0.0045	0.0023	0.0023	-0.0004	-0.0004	-0.0002	-0.0002	-0.0001	0.0164	-0.0093	0.0073	0.0066	-0.0047	0.0019	0.002	0.0008	0.0006	0.0003	0.0003	-0.0001	-0.092	-0.0614	0.0857	0.0332	0.0243	0.0036	0.0014	-0.0047	-0.0034	-0.0017
				0.0028	-0.0025	0.0064	0.0063	-0.0047	0.003	0.0028	0.0009	0.0008	0.0009	0.0002	0.0001	-0.003	-0.0072	0.0129	0.0106	-0.0065	0.0029	0.003	-0.0007	-0.0006	-0.0006	-0.0004	-0.0002	-0.0052	0.0082	0.0058	-0.0168	-0.0141	0.0023	0.0029	0.0021	0.002	0.0008	0.0009	0.0003	-0.0752	-0.0752	-0.0528	0.0697	0.0368	0.0057	0.0019	-0.0075	-0.0056	-0.0029
				0.002	-0.0014	0.0095	0.0098	0.0119	0.012	0.0102	0.0033	0.0021	0.0022	0.0002	0.0002	-0.0033	-0.0038	0.0072	-0.0203	-0.016	0.0106	0.0108	-0.002	-0.0017	-0.0011	-0.0011	-0.0005	0.0082	0.0198	0.023	-0.0165	-0.0127	0.01	0.0101	0.0035	0.0024	0.0014	0.0013	0.0002	-0.0608	-0.0644	-0.0399	0.0821	0.1607	0.0249	0.0114	-0.0208	-0.0159	-0.0084
				0.0016	-0.0013	0.0107	0.0108	0.0121	0.0123	0.0103	0.0046	0.0031	0.0033	0.0006	0.0006	-0.0027	-0.0051	-0.0053	-0.0103	0.0247	0.0227	0.0106	-0.0027	-0.0024	-0.0016	-0.0016	-0.0009	0.0025	0.0066	0.0076	0.0123	0.0177	0.0068	0.0113	0.0081	0.0075	0.0034	0.0036	0.0015	-0.0459	-0.0527	-0.051	0.0303	0.0678	0.036	0.0138	-0.0258	-0.0232	-0.0125
				0.0016	0.0004	0.0073	0.007	0.0115	0.015	0.0146	0.0102	0.0058	0.0059	0.0003	0.0009	-0.0022	-0.0034	-0.0037	0.0003	0.0149	0.0374	0.0342	-0.0055	-0.0052	-0.0029	-0.0028	-0.0015	0.0043	0.0099	0.0098	0.0207	0.0265	0.0193	0.0117	0.009	0.0062	0.0041	0.0034	0.0013	-0.0268	-0.0309	-0.0358	-0.0503	0.0451	0.0671	0.0812	0.0081	-0.0464	-0.0259
				0.001	0.0003	0.0059	0.0058	0.0103	0.0145	0.0151	0.0115	0.007	0.0073	0.0004	0.0015	-0.0015	-0.0028	-0.003	-0.0051	-0.0055	0.0345	0.0371	0.0151	0.0002	-0.0037	-0.0034	-0.0021	0.0013	0.0034	0.0041	0.0061	0.0092	0.0116	0.0195	0.0262	0.0208	0.0097	0.0099	0.0043	-0.0191	-0.0219	-0.0261	-0.0463	0.0081	0.0811	0.0668	0.0463	-0.0501	-0.0355
				0.0006	0.0006	0.0033	0.0031	0.0046	0.0101	0.0123	0.0124	0.0108	0.0106	-0.0013	0.0013	-0.0009	-0.0016	-0.0017	-0.0024	-0.0027	0.0109	0.0225	0.0247	-0.0104	-0.0053	-0.0052	-0.0027	0.0015	0.0036	0.0034	0.0075	0.0082	0.0112	0.0071	0.0178	0.0123	0.0075	0.0066	0.0025	-0.0089	-0.0105	-0.0126	-0.0231	-0.0272	0.0141	0.0354	0.0676	0.0316	-0.05
				0.0003	0.0002	0.0022	0.0021	0.0033	0.0102	0.012	0.012	0.0098	0.0094	-0.0014	0.0018	-0.0005	-0.0011	-0.0011	-0.0017	-0.002	0.0109	0.0105	-0.0159	-0.0205	0.0073	-0.0038	-0.0033	0.0002	0.0013	0.0014	0.0024	0.0036	0.01	0.01	-0.0127	-0.0165	0.0229	0.0199	0.0082	-0.006	-0.0069	-0.0084	-0.0159	-0.0214	0.0114	0.0247	0.1601	0.0821	-0.0388
				0.0001	0.0002	0.0008	0.0008	0.0009	0.0028	0.0029	-0.0046	0.0062	0.0066	-0.0026	0.0027	-0.0002	-0.0004	-0.0005	-0.0006	-0.0007	0.0031	0.0029	-0.0066	0.0105	0.0128	-0.0072	-0.0029	0.0003	0.0009	0.0009	0.002	0.0021	0.0029	0.0023	-0.0141	-0.0167	0.0057	0.0082	-0.0052	-0.002	-0.0024	-0.0029	-0.0055	-0.0077	0.0017	0.0056	0.0365	0.0698	-0.0518
				0	0	0.0004	0.0005	0.0006	0.0022	0.0023	-0.0039	0.0072	0.0078	-0.0019	0.0013	-0.0001	-0.0002	-0.0002	-0.0004	-0.0004	0.0023	0.0022	-0.0045	0.0056	-0.0096	-0.0122	0.0037	-0.0001	0.0003	0.0002	0.0006	0.0009	0.002	0.0019	-0.0047	0.0067	0.0073	-0.0094	0.0163	-0.0013	-0.0014	-0.0017	-0.0034	-0.0047	0.0014	0.0036	0.024	0.0333	0.0853
				0	0	0	0.0001	0	0.0001	0.0001	0.0002	0.0004	0.0005	0.001	-0.0013	0	0	0	0	0	0.0001	0	-0.0002	-0.0001	-0.0013	-0.0009	-0.0024	-0.0001	0.0001	0.0001	0.0002	0.0002	0.0001	0.0001	-0.0012	-0.0016	-0.003	-0.005	-0.0062	-0.0001	-0.0001	-0.0001	-0.0003	-0.0004	-0.0001	0.0002	0.0018	0.0026	0.004
	ΔFx [kN]			All structural memebrs (222)
				Chords
				Lower																								Upper
				South												North												South												North
	Removal scenarios of horizontal bracing	Lower	South	0.7693	0.86	0.24	0.18	0.128	0.09	0.04	0.02	0.02	0	0.01	-0.0138	0.2872	0.16	-0.288	-0.23	-0.13	-0.09	-0.04	-0.02	-0.02	0	-0.01	0.0138	-0.31	-0.28	-0.2	-0.13	-0.08	-0.048	-0.062	-0.04	-0.04	-0.02	-0.03	-0.01	0.31	0.28	0.2	0.13	0.082	0.04	0.066	0.034	0.04	0.02
				0.4646	0.44	0.26	0.22	0.162	0.12	0.05	0.02	0.026	0	0.02	-0.016	0.5237	0.57	-0.308	-0.27	-0.17	-0.12	-0.05	-0.03	-0.03	-0.01	-0.02	0.016	0.04	-0.08	-0.24	-0.17	-0.104	-0.062	-0.082	-0.05	-0.05	-0.02	-0.04	-0.01	-0.03	0.09	0.25	0.17	0.11	0.06	0.086	0.048	0.05	0.03
				-0.1807	-0.49	2.37	2.66	0.622	0.43	0.25	0.12	0.12	0.02	0.07	-0.0655	0.0106	0.32	1.532	1.138	-0.802	-0.61	-0.24	-0.12	-0.12	-0.02	-0.07	0.0657	0.42	0.62	-0.51	-0.552	-0.482	-0.298	-0.372	-0.22	-0.24	-0.11	-0.18	-0.062	-0.43	-0.59	0.55	0.56	0.492	0.3	0.376	0.22	0.25	0.11
				-0.1427	-0.38	1.29	1.27	0.758	0.67	0.37	0.238	0.17	0.06	0.08	-0.0536	-0.024	0.22	2.462	2.58	-0.94	-0.85	-0.37	-0.232	-0.17	-0.07	-0.08	0.0538	0.28	0.56	0.53	0	-0.76	-0.538	-0.532	-0.342	-0.3	-0.15	-0.19	-0.07	-0.3	-0.534	-0.492	0	0.77	0.54	0.536	0.34	0.31	0.16
				-0.0124	-0.36	-0.87	-1.18	3.632	4.13	0.62	0.356	0.35	0.15	0.15	-0.0866	0.0278	0.37	0.592	0.918	2.67	2	-0.89	-0.634	-0.34	-0.14	-0.15	0.0863	0.35	0.73	1.07	1.31	-0.69	-0.742	-0.982	-0.7	-0.59	-0.31	-0.36	-0.14	-0.356	-0.73	-1.07	-1.26	0.73	0.77	1.006	0.69	0.59	0.32
				0.0459	-0.24	-0.57	-0.83	2.012	2.04	1.01	0.7	0.55	0.32	0.2	-0.059	-0.031	0.24	0.292	0.57	4.11	4.27	-1.28	-0.99	-0.54	-0.31	-0.2	0.0587	0.23	0.52	0.66	1.06	0.88	0.172	-1.242	-1.15	-0.86	-0.51	-0.44	-0.19	-0.23	-0.52	-0.66	-1.02	-0.83	-0.15	1.256	1.14	0.86	0.52
				0.0585	-0.2	-0.3	-0.54	-0.988	-1.28	4.27	4.11	0.56	0.3	0.25	-0.0309	-0.0586	0.2	0.312	0.55	0.7	1	2.04	2.02	-0.83	-0.58	-0.23	0.0464	0.19	0.446	0.52	0.87	1.14	1.252	-0.15	-0.84	-1.01	-0.66	-0.51	-0.23	-0.196	-0.45	-0.51	-0.87	-1.14	-1.23	0.182	0.878	1.05	0.66
				0.0864	-0.15	-0.14	-0.34	-0.638	-0.89	2	2.67	0.91	0.594	0.37	0.0278	-0.0865	0.14	0.152	0.35	0.35	0.62	4.13	3.62	-1.18	-0.88	-0.36	-0.012	0.14	0.36	0.32	0.6	0.69	1.002	0.774	0.73	-1.25	-1.07	-0.72	-0.35	-0.15	-0.36	-0.31	-0.6	-0.69	-0.986	-0.744	-0.69	1.3	1.06
				0.0539	-0.08	-0.06	-0.18	-0.238	-0.37	-0.85	-0.94	2.59	2.47	0.22	-0.0287	-0.0537	0.08	0.062	0.17	0.23	0.38	0.67	0.76	1.27	1.29	-0.39	-0.1475	0.07	0.2	0.16	0.31	0.34	0.532	0.548	0.77	0.01	-0.5	-0.53	-0.29	-0.08	-0.2	-0.15	-0.31	-0.34	-0.53	-0.534	-0.76	-0.01	0.53
				0.0657	-0.07	-0.012	-0.122	-0.118	-0.24	-0.61	-0.8	1.13	1.53	0.32	0.0052	-0.0654	0.06	0.012	0.12	0.12	0.25	0.43	0.62	2.66	2.36	-0.49	-0.1863	0.06	0.18	0.11	0.25	0.22	0.374	0.298	0.49	0.57	0.54	-0.59	-0.42	-0.07	-0.19	-0.11	-0.25	-0.212	-0.38	-0.294	-0.482	-0.56	-0.51
				0.0149	-0.02	0	-0.03	-0.028	-0.05	-0.11	-0.15	-0.25	-0.28	0.55	0.5072	-0.0148	0.01	0.002	0.03	0.02	0.05	0.11	0.15	0.2	0.23	0.43	0.4541	0.01	0.04	0.026	0.06	0.04	0.074	0.058	0.096	0.16	0.23	0.086	-0.022	-0.02	-0.04	-0.02	-0.06	-0.04	-0.08	-0.054	-0.1	-0.16	-0.22
				0.0127	-0.01	0	-0.02	-0.018	-0.04	-0.08	-0.12	-0.21	-0.27	0.17	0.2872	-0.0127	0.01	0.002	0.02	0.01	0.04	0.088	0.12	0.17	0.22	0.82	0.73	0.01	0.03	0.02	0.044	0.03	0.062	0.046	0.07	0.128	0.19	0.26	0.29	-0.02	-0.04	-0.01	-0.05	-0.03	-0.06	-0.044	-0.076	-0.12	-0.18
			North	0.2874	0.16	-0.29	-0.23	-0.128	-0.09	-0.044	-0.02	-0.022	0	-0.01	0.0138	0.7709	0.86	0.242	0.18	0.13	0.09	0.04	0.018	0.02	0	0.01	-0.0138	0.31	0.28	0.2	0.13	0.08	0.042	0.068	0.032	0.05	0.02	0.04	0.01	-0.31	-0.28	-0.2	-0.13	-0.08	-0.05	-0.064	-0.04	-0.05	-0.02
				0.5258	0.57	-0.3	-0.27	-0.168	-0.12	-0.06	-0.03	-0.03	0	-0.02	0.0161	0.4682	0.44	0.252	0.22	0.16	0.11	0.06	0.02	0.03	0	0.02	-0.0161	-0.03	0.09	0.25	0.17	0.106	0.062	0.088	0.046	0.06	0.03	0.05	0.02	0.03	-0.09	-0.24	-0.17	-0.1	-0.06	-0.084	-0.05	-0.06	-0.02
				0.0099	0.32	1.54	1.13	-0.808	-0.61	-0.25	-0.12	-0.13	-0.02	-0.07	0.0657	-0.1817	-0.49	2.362	2.66	0.62	0.43	0.25	0.12	0.12	0.01	0.07	-0.0655	-0.43	-0.59	0.54	0.56	0.49	0.298	0.378	0.22	0.25	0.11	0.19	0.07	0.41	0.62	-0.51	-0.56	-0.48	-0.296	-0.374	-0.22	-0.25	-0.11
				-0.024	0.22	2.47	2.59	-0.938	-0.85	-0.38	-0.23	-0.18	-0.06	-0.08	0.054	-0.1431	-0.39	1.292	1.27	0.76	0.67	0.38	0.23	0.17	0.06	0.08	-0.0537	-0.3	-0.53	-0.5	0.01	0.77	0.542	0.538	0.34	0.31	0.16	0.2	0.08	0.28	0.56	0.54	-0.01	-0.76	-0.54	-0.534	-0.342	-0.31	-0.152
				0.0276	0.37	0.6	0.918	2.672	2	-0.89	-0.63	-0.34	-0.14	-0.15	0.0863	-0.0125	-0.36	-0.878	-1.18	3.62	4.13	0.62	0.35	0.35	0.15	0.15	-0.0865	-0.35	-0.73	-1.07	-1.26	0.73	0.762	1.008	0.69	0.6	0.32	0.37	0.14	0.35	0.73	1.07	1.3	-0.68	-0.742	-0.984	-0.7	-0.6	-0.31
				-0.0309	0.25	0.3	0.57	4.112	4.27	-1.29	-0.98	-0.55	-0.3	-0.2	0.0586	0.0457	-0.24	-0.578	-0.83	2.02	2.04	1.01	0.7	0.552	0.31	0.2	-0.0588	-0.23	-0.52	-0.66	-1.01	-0.834	-0.152	1.268	1.14	0.87	0.52	0.45	0.19	0.23	0.52	0.66	1.058	0.88	0.17	-1.234	-1.15	-0.87	-0.51
				-0.0587	0.2	0.32	0.55	0.702	1.01	2.03	2.02	-0.83	-0.57	-0.23	0.0465	0.0584	-0.2	-0.308	-0.54	-0.99	-1.28	4.27	4.104	0.57	0.29	0.25	-0.0309	-0.19	-0.45	-0.51	-0.86	-1.144	-1.228	0.178	0.88	1.06	0.66	0.52	0.23	0.19	0.44	0.52	0.86	1.148	1.25	-0.156	-0.836	-1.02	-0.66
				-0.0865	0.14	0.15	0.35	0.352	0.62	4.13	3.63	-1.19	-0.87	-0.36	-0.012	0.0863	-0.15	-0.138	-0.34	-0.64	-0.89	2	2.67	0.92	0.59	0.37	0.0281	-0.14	-0.36	-0.31	-0.59	-0.7	-0.988	-0.742	-0.69	1.31	1.07	0.73	0.35	0.14	0.36	0.32	0.59	0.7	1.008	0.766	0.73	-1.26	-1.07
				-0.0537	0.08	0.06	0.17	0.232	0.38	0.67	0.76	1.27	1.29	-0.39	-0.1472	0.0538	-0.08	-0.068	-0.174	-0.234	-0.37	-0.85	-0.94	2.58	2.46	0.22	-0.0287	-0.08	-0.2	-0.15	-0.3	-0.34	-0.532	-0.532	-0.76	0	0.53	0.57	0.29	0.07	0.2	0.16	0.31	0.35	0.53	0.546	0.77	0	-0.5
				-0.0656	0.07	0.02	0.12	0.122	0.25	0.43	0.628	2.66	2.37	-0.49	-0.1854	0.0657	-0.07	-0.018	-0.12	-0.12	-0.25	-0.61	-0.802	1.14	1.53	0.318	0.0058	-0.07	-0.19	-0.11	-0.25	-0.22	-0.378	-0.292	-0.484	-0.55	-0.51	0.63	0.42	0.06	0.18	0.11	0.25	0.22	0.38	0.298	0.49	0.56	0.54
				-0.0148	0.01	0.002	0.03	0.022	0.05	0.1	0.15	0.2	0.23	0.43	0.4517	0.0148	-0.02	-0.008	-0.03	-0.03	-0.05	-0.11	-0.152	-0.25	-0.284	0.55	0.5062	-0.02	-0.04	-0.02	-0.05	-0.044	-0.078	-0.052	-0.1	-0.15	-0.22	-0.07	0.04	0.01	0.04	0.03	0.05	0.05	0.08	0.056	0.098	0.15	0.23
				-0.0127	0.01	0	0.02	0.012	0.04	0.08	0.12	0.16	0.22	0.82	0.7297	0.0127	-0.01	-0.006	-0.02	-0.02	-0.04	-0.08	-0.12	-0.21	-0.27	0.17	0.2875	-0.012	-0.04	-0.02	-0.04	-0.034	-0.062	-0.042	-0.08	-0.12	-0.18	-0.25	-0.28	0.01	0.03	0.02	0.04	0.04	0.06	0.044	0.07	0.12	0.19
		Upper	South	0.7281	1.17	0.99	0.78	0.498	0.35	0.17	0.08	0.09	0.01	0.05	-0.0522	-0.7364	-1.22	-1.028	-0.79	-0.51	-0.36	-0.17	-0.08	-0.09	-0.01	-0.05	0.0525	-4.33	-3.88	-1.58	-1.13	-0.6	-0.402	-0.362	-0.23	-0.21	-0.1	-0.15	-0.05	-1.47	-1.89	-0.24	-0.22	-0.04	-0.08	0.136	0.05	0.13	0.05
				-0.0079	0.046	-0.49	-0.44	-0.298	-0.21	-0.1	-0.05	-0.05	-0.01	-0.03	0.0276	0.0136	-0.04	0.502	0.44	0.28	0.2	0.1	0.04	0.05	0	0.03	-0.0275	0.64	0.64	-0.16	-0.13	-0.02	-0.038	0.078	0.03	0.08	0.03	0.07	0.03	0.78	0.73	-0.9	-0.68	-0.36	-0.248	-0.21	-0.134	-0.13	-0.06
				-0.1318	-0.48	0.25	0.65	0.762	0.57	0.27	0.134	0.14	0.02	0.08	-0.0747	0.1253	0.46	-0.248	-0.7	-0.81	-0.58	-0.28	-0.14	-0.14	-0.02	-0.08	0.0751	0.9	1.36	-3.3	-3.08	-1.17	-0.798	-0.634	-0.42	-0.35	-0.18	-0.23	-0.09	0.054	0.3	-1.25	-1.87	-0.2	-0.21	0.166	0.05	0.19	0.06
				-0.0054	-0.03	-0.04	-0.05	0.072	0.07	0.03	0.02	0.01	0.01	0.01	-0.0051	0.0052	0.02	0.032	0.04	-0.09	-0.08	-0.04	-0.03	-0.02	-0.01	-0.01	0.0051	0	0.01	-0.14	-0.13	0.03	0.022	-0.012	-0.01	-0.01	0	-0.01	0	-0.05	-0.08	-0.23	-0.21	0.158	0.12	0.086	0.056	0.04	0.03
				-0.0136	-0.24	-0.5	-0.71	0.092	0.5	0.47	0.306	0.22	0.09	0.1	-0.0599	0.0152	0.24	0.492	0.7	-0.1	-0.55	-0.49	-0.32	-0.23	-0.1	-0.1	0.0601	0.37	0.72	1.39	1.7	-2.91	-2.718	-1.18	-0.862	-0.57	-0.34	-0.29	-0.12	-0.07	-0.17	0.13	0.32	-1.16	-1.778	-0.004	-0.03	0.16	0.05
				0.017	-0.11	-0.18	-0.3	-0.348	-0.37	0.5	0.37	0.24	0.14	0.09	-0.0247	-0.017	0.1	0.172	0.29	0.328	0.33	-0.51	-0.39	-0.24	-0.14	-0.09	0.0248	0.03	0.1	-0.01	0.03	-1.092	-0.986	0.248	0.07	-0.11	-0.04	-0.12	-0.04	-0.154	-0.31	-0.53	-0.78	-1.8	-1.642	1.122	0.97	0.59	0.39
				0.0249	-0.09	-0.138	-0.24	-0.388	-0.51	0.33	0.33	0.28	0.18	0.1	-0.017	-0.0246	0.08	0.132	0.24	0.37	0.5	-0.36	-0.35	-0.3	-0.19	-0.1	0.017	0.11	0.25	0.39	0.59	0.97	1.122	-1.642	-1.81	-0.78	-0.53	-0.31	-0.15	-0.05	-0.12	-0.04	-0.12	0.074	0.24	-0.984	-1.098	0.02	-0.01
				0.0601	-0.1	-0.09	-0.23	-0.318	-0.49	-0.55	-0.1	0.7	0.49	0.24	0.015	-0.0598	0.1	0.092	0.23	0.3	0.47	0.51	0.09	-0.71	-0.51	-0.24	-0.0137	0.06	0.18	0.05	0.17	-0.03	-0.008	-1.772	-1.16	0.33	0.13	-0.16	-0.07	-0.13	-0.3	-0.34	-0.58	-0.86	-1.18	-2.714	-2.91	1.69	1.39
				0.0051	-0.01	-0.002	-0.02	-0.028	-0.04	-0.08	-0.09	0.04	0.04	0.03	0.0052	-0.0051	0	0.002	0.02	0.02	0.03	0.07	0.07	-0.05	-0.05	-0.03	-0.0054	0.01	0.02	0.03	0.04	0.058	0.082	0.118	0.15	-0.2	-0.23	-0.08	-0.04	-0.01	-0.02	0	-0.02	0	-0.014	0.026	0.03	-0.14	-0.14
				0.075	-0.08	-0.02	-0.14	-0.138	-0.28	-0.58	-0.802	-0.7	-0.25	0.47	0.1252	-0.0746	0.07	0.012	0.14	0.13	0.28	0.57	0.76	0.66	0.24	-0.47	-0.1319	0.06	0.19	0.06	0.198	0.05	0.162	-0.21	-0.21	-1.86	-1.25	0.306	0.06	-0.09	-0.24	-0.18	-0.36	-0.41	-0.64	-0.794	-1.17	-3.09	-3.3
				-0.0275	0.03	0.01	0.05	0.042	0.1	0.2	0.29	0.43	0.51	-0.04	0.013	0.0276	-0.03	-0.008	-0.05	-0.05	-0.1	-0.21	-0.3	-0.44	-0.5	0.05	-0.0083	-0.03	-0.08	-0.06	-0.12	-0.132	-0.21	-0.242	-0.364	-0.68	-0.9	0.73	0.78	0.02	0.07	0.03	0.07	0.04	0.08	-0.034	-0.02	-0.14	-0.16
				0.0524	-0.05	0	-0.09	-0.078	-0.17	-0.36	-0.51	-0.79	-1.03	-1.21	-0.7321	-0.0521	0.05	0.002	0.09	0.07	0.17	0.356	0.5	0.78	0.98	1.17	0.733	0.04	0.13	0.05	0.14	0.05	0.132	-0.078	-0.05	-0.22	-0.24	-1.89	-1.46	-0.06	-0.15	-0.1	-0.22	-0.22	-0.36	-0.404	-0.6	-1.13	-1.58
			North	-0.7365	-1.22	-1.02	-0.79	-0.508	-0.36	-0.17	-0.08	-0.09	-0.01	-0.05	0.0526	0.7281	1.17	0.982	0.78	0.498	0.35	0.17	0.07	0.09	0	0.05	-0.0522	-1.47	-1.89	-0.24	-0.22	-0.046	-0.08	0.138	0.05	0.14	0.05	0.13	0.05	-4.33	-3.88	-1.58	-1.13	-0.6	-0.4	-0.362	-0.23	-0.22	-0.1
				0.0136	-0.04	0.51	0.44	0.282	0.21	0.1	0.05	0.05	0.01	0.03	-0.0275	-0.0078	0.04	-0.498	-0.44	-0.3	-0.21	-0.1	-0.05	-0.05	-0.01	-0.03	0.0276	0.78	0.73	-0.9	-0.68	-0.36	-0.248	-0.21	-0.138	-0.12	-0.06	-0.08	-0.03	0.64	0.64	-0.16	-0.14	-0.01	-0.04	0.076	0.03	0.07	0.03
				0.1257	0.47	-0.246	-0.7	-0.808	-0.58	-0.28	-0.14	-0.15	-0.02	-0.08	0.0752	-0.1314	-0.48	0.242	0.66	0.76	0.57	0.28	0.13	0.14	0.018	0.08	-0.0748	0.06	0.3	-1.25	-1.87	-0.21	-0.21	0.168	0.05	0.2	0.06	0.19	0.062	0.9	1.36	-3.296	-3.09	-1.16	-0.8	-0.636	-0.416	-0.36	-0.18
				0.0052	0.02	0.04	0.04	-0.088	-0.08	-0.04	-0.026	-0.02	-0.01	-0.01	0.0051	-0.0054	-0.03	-0.048	-0.05	0.07	0.07	0.034	0.02	0.02	0	0.01	-0.0051	-0.05	-0.08	-0.23	-0.2	0.15	0.112	0.088	0.054	0.05	0.03	0.03	0.01	0	0	-0.13	-0.132	0.04	0.028	-0.014	-0.01	-0.02	0
				0.0151	0.24	0.5	0.7	-0.098	-0.55	-0.49	-0.32	-0.23	-0.09	-0.1	0.0602	-0.0137	-0.24	-0.508	-0.71	0.09	0.5	0.476	0.3	0.23	0.09	0.1	-0.0599	-0.07	-0.17	0.13	0.32	-1.16	-1.778	-0.002	-0.03	0.17	0.05	0.18	0.06	0.37	0.72	1.4	1.694	-2.902	-2.72	-1.178	-0.862	-0.58	-0.35
				-0.017	0.1	0.18	0.29	0.326	0.33	-0.52	-0.38	-0.24	-0.14	-0.09	0.0249	0.017	-0.11	-0.188	-0.3	-0.35	-0.37	0.51	0.37	0.24	0.13	0.09	-0.0246	-0.15	-0.31	-0.53	-0.78	-1.804	-1.648	1.128	0.97	0.59	0.39	0.26	0.12	0.03	0.1	-0.01	0.02	-1.09	-0.986	0.246	0.07	-0.12	-0.04
				-0.0246	0.09	0.14	0.24	0.372	0.51	-0.37	-0.35	-0.3	-0.18	-0.1	0.017	0.0249	-0.09	-0.138	-0.24	-0.39	-0.52	0.33	0.33	0.29	0.17	0.1	-0.0169	-0.05	-0.12	-0.04	-0.12	0.07	0.242	-0.982	-1.1	0.03	-0.01	0.11	0.04	0.11	0.25	0.39	0.59	0.97	1.12	-1.644	-1.81	-0.78	-0.53
				-0.0598	0.1	0.09	0.226	0.302	0.47	0.5	0.09	-0.71	-0.5	-0.24	-0.0136	0.0601	-0.1	-0.098	-0.23	-0.32	-0.49	-0.55	-0.1	0.7	0.49	0.24	0.0151	-0.13	-0.29	-0.348	-0.58	-0.86	-1.178	-2.712	-2.91	1.7	1.39	0.73	0.376	0.06	0.18	0.05	0.16	-0.022	-0.006	-1.774	-1.16	0.32	0.13
				-0.0051	0.01	0.01	0.02	0.022	0.03	0.07	0.08	-0.05	-0.04	-0.03	-0.0054	0.0051	-0.01	-0.008	-0.02	-0.03	-0.04	-0.08	-0.09	0.04	0.03	0.028	0.0052	-0.01	-0.02	0	-0.01	-0.01	-0.018	0.028	0.03	-0.13	-0.14	0.01	0.01	0.002	0.02	0.03	0.04	0.06	0.08	0.116	0.15	-0.21	-0.23
				-0.0747	0.08	0.02	0.14	0.132	0.28	0.57	0.766	0.65	0.24	-0.47	-0.1323	0.075	-0.08	-0.02	-0.14	-0.14	-0.28	-0.58	-0.81	-0.7	-0.25	0.47	0.1247	-0.09	-0.23	-0.18	-0.36	-0.414	-0.638	-0.792	-1.17	-3.08	-3.292	1.37	0.91	0.06	0.18	0.068	0.19	0.06	0.16	-0.21	-0.21	-1.87	-1.25
				0.0275	-0.03	0	-0.05	-0.048	-0.1	-0.21	-0.3	-0.45	-0.5	0.05	-0.0083	-0.0275	0.03	0.002	0.05	0.04	0.1	0.21	0.28	0.44	0.5	-0.04	0.0128	0.02	0.07	0.03	0.08	0.03	0.076	-0.032	-0.02	-0.13	-0.16	0.64	0.648	-0.04	-0.09	-0.06	-0.13	-0.13	-0.21	-0.244	-0.362	-0.68	-0.9
				-0.0521	0.05	0.01	0.09	0.072	0.17	0.35	0.5	0.78	0.99	1.17	0.7337	0.0524	-0.05	-0.008	-0.09	-0.08	-0.17	-0.36	-0.51	-0.79	-1.03	-1.21	-0.7322	-0.06	-0.15	-0.1	-0.216	-0.23	-0.362	-0.402	-0.6	-1.12	-1.58	-3.87	-4.32	0.04	0.13	0.05	0.13	0.06	0.13	-0.078	-0.05	-0.23	-0.24
	Removal scenarios of vertical bracing	North.upper to south.lower		0.2333	0.32	0.22	0.17	0.102	0.08	0.03	0.016	0.02	0	0.01	-0.0115	-0.1287	-0.23	-0.228	-0.17	-0.11	-0.08	-0.03	-0.02	-0.02	0	-0.01	0.0116	-0.24	-0.22	-0.16	-0.1	-0.066	-0.038	-0.052	-0.03	-0.03	-0.01	-0.03	-0.01	0.27	0.25	0.17	0.11	0.07	0.04	0.056	0.03	0.03	0.02
				-0.3382	-0.66	0.05	0.09	0.068	0.05	0.02	0.01	0.01	0	0.01	-0.0047	0.3556	0.65	-0.078	-0.1	-0.08	-0.06	-0.02	-0.02	-0.01	-0.01	-0.01	0.0048	0.65	0.36	-0.1	-0.08	-0.052	-0.038	-0.032	-0.024	-0.02	-0.01	-0.01	0	-0.67	-0.35	0.1	0.08	0.058	0.03	0.036	0.02	0.02	0.01
				0.0642	-0.02	-0.52	-0.1	0.062	0.05	0.03	0.02	0.01	0.01	0.01	-0.0029	0.231	0.41	0.808	0.33	-0.09	-0.08	-0.03	-0.03	-0.01	-0.01	-0.01	0.0031	0.16	0.74	0.31	0.05	-0.07	-0.05	-0.042	-0.03	-0.02	-0.01	-0.01	0	-0.19	-0.704	-0.22	-0.01	0.08	0.06	0.05	0.03	0.02	0.02
				0.0247	0.05	-0.34	-0.6	0.062	0.12	0.06	0.05	0.02	0.02	0	0.0067	-0.0219	-0.05	0.372	0.59	-0.104	-0.13	-0.07	-0.06	-0.03	-0.03	-0.01	-0.0066	-0.05	-0.02	0.61	0.32	-0.134	-0.118	-0.072	-0.06	-0.02	-0.02	0	0	0.05	0	-0.59	-0.29	0.146	0.12	0.078	0.06	0.03	0.03
				0.0351	0.06	0.2	0.12	-0.498	-0.05	0.07	0.05	0.03	0.02	0.01	0.0007	-0.0514	-0.09	0.122	0.3	0.808	0.29	-0.09	-0.08	-0.04	-0.03	-0.01	-0.0005	-0.07	-0.1	0.04	0.7	0.27	0.042	-0.072	-0.08	-0.05	-0.03	-0.02	-0.01	0.08	0.11	-0.04	-0.65	-0.17	0.018	0.086	0.09	0.05	0.04
				0.0234	0.05	0.14	0.16	-0.46	-0.86	0.19	0.17	0.09	0.07	0.02	0.0139	-0.0235	-0.06	-0.138	-0.16	0.528	0.84	-0.19	-0.18	-0.09	-0.08	-0.02	-0.0137	-0.05	-0.09	-0.15	-0.11	0.86	0.522	-0.062	-0.2	-0.11	-0.08	-0.03	-0.02	0.05	0.09	0.17	0.06	-0.85	-0.464	0.136	0.19	0.12	0.09
				0.0045	0.01	0.02	0.028	0.062	0.024	0.02	0.06	0.02	0.02	0.01	0.0046	-0.0043	-0.01	-0.038	-0.04	0.04	0.11	0.11	0.04	-0.04	-0.04	-0.01	-0.0044	-0.01	-0.02	-0.03	-0.03	0.026	0.242	0.238	0.024	-0.03	-0.03	-0.01	-0.01	0.01	0.02	0.04	0.04	-0.026	-0.16	-0.164	-0.03	0.04	0.04
				0.0138	0.02	0.08	0.09	0.162	0.19	-0.86	-0.46	0.16	0.13	0.05	0.0235	-0.0136	-0.03	-0.078	-0.09	-0.18	-0.19	0.84	0.52	-0.16	-0.14	-0.05	-0.0236	-0.02	-0.04	-0.09	-0.11	-0.2	-0.068	0.528	0.86	-0.11	-0.15	-0.08	-0.05	0.02	0.038	0.09	0.12	0.19	0.14	-0.464	-0.86	0.052	0.17
				0.0007	0.01	0.03	0.03	0.052	0.07	-0.05	-0.5	0.11	0.2	0.06	0.0349	-0.0005	-0.01	-0.028	-0.04	-0.08	-0.1	0.3	0.8	0.3	0.12	-0.09	-0.052	-0.01	-0.02	-0.03	-0.05	-0.08	-0.072	0.048	0.27	0.7	0.04	-0.09	-0.07	0.01	0.02	0.04	0.058	0.09	0.088	0.016	-0.18	-0.65	-0.04
				0.0066	0	0.026	0.02	0.052	0.06	0.12	0.066	-0.61	-0.34	0.05	0.0249	-0.0065	-0.01	-0.028	-0.03	-0.06	-0.07	-0.13	-0.1	0.59	0.368	-0.05	-0.0222	-0.01	-0.01	-0.02	-0.02	-0.06	-0.078	-0.112	-0.134	0.32	0.61	-0.01	-0.05	0	0	0.03	0.03	0.07	0.08	0.124	0.14	-0.3	-0.6
				-0.003	0	0.01	0.01	0.02	0.03	0.05	0.06	-0.11	-0.53	-0.02	0.0712	0.0032	-0.01	-0.008	-0.01	-0.03	-0.03	-0.07	-0.084	0.33	0.8	0.42	0.2378	-0.01	-0.02	-0.01	-0.02	-0.03	-0.048	-0.046	-0.07	0.06	0.32	0.74	0.16	0	0.01	0.02	0.02	0.038	0.05	0.056	0.07	-0.01	-0.228
				-0.0048	0	0.008	0.01	0.012	0.02	0.05	0.07	0.09	0.04	-0.66	-0.3382	0.0049	-0.01	-0.008	-0.01	-0.02	-0.03	-0.05	-0.076	-0.09	-0.072	0.65	0.3521	-0.01	-0.02	-0.01	-0.02	-0.02	-0.038	-0.032	-0.054	-0.08	-0.1	0.36	0.65	0	0.01	0.01	0.02	0.028	0.036	0.036	0.05	0.07	0.1
				-0.0114	0.01	0	0.02	0.012	0.04	0.07	0.108	0.166	0.22	0.27	0.1727	0.0115	-0.01	-0.002	-0.02	-0.02	-0.04	-0.07	-0.11	-0.17	-0.22	-0.27	-0.1795	-0.01	-0.03	-0.01	-0.04	-0.03	-0.058	-0.032	-0.066	-0.1	-0.15	-0.21	-0.23	0.01	0.03	0.02	0.038	0.032	0.05	0.036	0.064	0.11	0.17
		North.lower to south.upper		-0.1286	-0.23	-0.22	-0.17	-0.108	-0.078	-0.04	-0.02	-0.02	0	-0.01	0.0116	0.2335	0.32	0.212	0.17	0.104	0.07	0.04	0.01	0.02	0	0.01	-0.0116	0.27	0.25	0.17	0.11	0.068	0.036	0.058	0.03	0.04	0.02	0.03	0.01	-0.242	-0.224	-0.158	-0.11	-0.06	-0.04	-0.054	-0.03	-0.04	-0.01
				0.3559	0.65	-0.07	-0.1	-0.078	-0.054	-0.03	-0.016	-0.012	0	-0.01	0.0048	-0.3387	-0.66	0.042	0.098	0.07	0.05	0.02	0.01	0.01	0	0.01	-0.0047	-0.67	-0.35	0.1	0.08	0.05	0.032	0.038	0.02	0.03	0.01	0.02	0.01	0.65	0.36	-0.1	-0.08	-0.05	-0.036	-0.034	-0.022	-0.03	-0.01
				0.2316	0.41	0.81	0.33	-0.088	-0.08	-0.04	-0.02	-0.02	-0.01	-0.01	0.0031	0.0653	-0.02	-0.528	-0.1	0.06	0.05	0.03	0.02	0.01	0	0.01	-0.0029	-0.19	-0.7	-0.22	0	0.078	0.054	0.05	0.03	0.03	0.02	0.02	0.01	0.16	0.74	0.32	0.05	-0.062	-0.05	-0.044	-0.03	-0.03	-0.01
				-0.0221	-0.05	0.37	0.59	-0.108	-0.13	-0.07	-0.06	-0.03	-0.022	-0.01	-0.0066	0.0245	0.05	-0.348	-0.6	0.06	0.12	0.06	0.05	0.02	0.02	0	0.0066	0.05	0	-0.6	-0.29	0.14	0.122	0.078	0.06	0.03	0.03	0.01	0.01	-0.05	-0.02	0.61	0.31	-0.13	-0.12	-0.074	-0.06	-0.03	-0.02
				-0.0514	-0.09	0.128	0.3	0.812	0.3	-0.1	-0.08	-0.04	-0.03	-0.01	-0.0005	0.0352	0.06	0.202	0.12	-0.5	-0.05	0.07	0.05	0.04	0.02	0.01	0.0007	0.08	0.11	-0.04	-0.65	-0.176	0.012	0.088	0.09	0.06	0.04	0.03	0.01	-0.07	-0.1	0.04	0.69	0.28	0.04	-0.074	-0.08	-0.06	-0.03
				-0.0234	-0.06	-0.14	-0.16	0.528	0.84	-0.19	-0.18	-0.1	-0.08	-0.02	-0.0137	0.0234	0.05	0.132	0.16	-0.46	-0.86	0.2	0.17	0.09	0.07	0.02	0.0139	0.05	0.09	0.17	0.06	-0.856	-0.468	0.138	0.19	0.13	0.09	0.04	0.02	-0.05	-0.09	-0.15	-0.12	0.868	0.52	-0.064	-0.2	-0.12	-0.09
				-0.0043	-0.01	-0.03	-0.04	0.042	0.11	0.11	0.048	-0.04	-0.03	-0.01	-0.0043	0.0046	0.01	0.022	0.03	0.06	0.02	0.03	0.06	0.03	0.02	0.01	0.0046	0.01	0.02	0.04	0.05	-0.03	-0.168	-0.16	-0.03	0.05	0.04	0.02	0.01	-0.01	-0.02	-0.03	-0.04	0.03	0.24	0.246	0.026	-0.04	-0.03
				-0.0136	-0.03	-0.076	-0.09	-0.178	-0.19	0.84	0.53	-0.17	-0.14	-0.05	-0.0236	0.0138	0.02	0.072	0.09	0.164	0.19	-0.86	-0.46	0.16	0.13	0.05	0.0235	0.02	0.04	0.09	0.12	0.19	0.132	-0.462	-0.86	0.06	0.17	0.1	0.05	-0.03	-0.04	-0.08	-0.12	-0.19	-0.066	0.526	0.86	-0.12	-0.15
				-0.0004	-0.01	-0.02	-0.04	-0.078	-0.09	0.292	0.81	0.296	0.12	-0.09	-0.0521	0.0007	0.01	0.022	0.038	0.05	0.07	-0.05	-0.5	0.12	0.2	0.06	0.035	0.01	0.02	0.04	0.06	0.09	0.082	0.018	-0.18	-0.64	-0.04	0.12	0.08	-0.01	-0.02	-0.03	-0.05	-0.07	-0.07	0.046	0.27	0.69	0.04
				-0.0065	-0.01	-0.02	-0.03	-0.06	-0.07	-0.13	-0.1	0.59	0.37	-0.05	-0.0223	0.0066	0	0.022	0.02	0.05	0.06	0.12	0.06	-0.6	-0.342	0.05	0.0248	0	0	0.03	0.03	0.06	0.076	0.124	0.138	-0.29	-0.6	0.01	0.06	-0.01	-0.01	-0.02	-0.03	-0.058	-0.074	-0.114	-0.132	0.31	0.61
				0.0032	-0.01	-0.002	-0.018	-0.028	-0.03	-0.08	-0.08	0.33	0.81	0.42	0.2386	-0.003	0	0.002	0.01	0.02	0.03	0.058	0.06	-0.1	-0.53	-0.02	0.0724	0	0.01	0.02	0.03	0.03	0.048	0.058	0.07	0	-0.222	-0.7	-0.18	-0.01	-0.02	-0.01	-0.03	-0.024	-0.044	-0.046	-0.07	0.05	0.32
				0.0049	-0.01	0	-0.01	-0.018	-0.03	-0.06	-0.07	-0.1	-0.07	0.65	0.3524	-0.0048	0	0.002	0.01	0.01	0.02	0.05	0.07	0.09	0.04	-0.66	-0.3387	0	0.01	0.01	0.02	0.02	0.032	0.038	0.05	0.08	0.1	-0.35	-0.67	-0.01	-0.02	-0.01	-0.024	-0.02	-0.04	-0.034	-0.052	-0.082	-0.1
				0.0115	-0.01	0	-0.02	-0.018	-0.04	-0.08	-0.11	-0.17	-0.22	-0.27	-0.1793	-0.0114	0.01	0.002	0.02	0.01	0.03	0.08	0.1	0.17	0.21	0.27	0.1728	0.01	0.03	0.02	0.04	0.03	0.052	0.038	0.06	0.11	0.17	0.26	0.27	-0.018	-0.03	-0.01	-0.04	-0.03	-0.056	-0.034	-0.064	-0.11	-0.15
	Removal scenarios of stringers		South	0.0184	0.01	-0.02	-0.04	-0.038	-0.04	-0.02	-0.02	-0.01	-0.01	0	-0.0029	-0.0305	-0.03	0.012	0.03	0.03	0.03	0.02	0.018	0.01	0.01	0	0.0029	-0.75	-0.55	-0.28	-0.16	-0.09	-0.046	-0.022	-0.01	0	0	0	0	0.18	-0.01	0.05	-0.02	0	-0.02	-0.004	-0.02	-0.01	-0.004
				0.0027	-0.1	-0.26	-0.32	-0.328	-0.302	-0.19	-0.17	-0.09	-0.08	-0.02	-0.0183	-0.0027	0.05	0.212	0.27	0.276	0.28	0.18	0.16	0.09	0.07	0.02	0.0191	-2.79	-5.97	-4.93	-3.242	-1.6	-1.018	-0.482	-0.29	-0.14	-0.07	-0.04	-0.01	-1.09	-0.8	-2.04	-1.98	-0.86	-0.82	-0.374	-0.36	-0.16	-0.14
				-0.0552	-0.18	-0.34	-0.382	-0.508	-0.48	-0.32	-0.29	-0.16	-0.14	-0.04	-0.0279	0.0569	0.15	0.31	0.38	0.44	0.45	0.3	0.27	0.15	0.13	0.04	0.0287	-2.21	-4.8	-7.054	-4.69	-2.354	-1.43	-0.682	-0.386	-0.19	-0.09	-0.05	-0.01	-1.29	-1.52	-1.6	-2.05	-0.78	-0.912	-0.406	-0.45	-0.19	-0.19
				-0.1131	-0.3	-0.58	-0.66	-0.818	-0.87	-0.64	-0.57	-0.33	-0.28	-0.09	-0.0561	0.1111	0.27	0.552	0.62	0.73	0.77	0.6	0.54	0.32	0.27	0.09	0.058	-1.33	-3.12	-7.03	-10.81	-8.322	-5.428	-2.612	-1.65	-0.8	-0.46	-0.22	-0.08	-0.76	-0.674	-3.15	-2.66	-3.74	-3.6	-1.59	-1.532	-0.67	-0.6
				-0.1149	-0.28	-0.63	-0.76	-0.848	-0.84	-0.85	-0.76	-0.47	-0.39	-0.14	-0.0717	0.1132	0.25	0.602	0.68	0.82	0.91	0.8	0.73	0.45	0.38	0.13	0.0738	-1.03	-2.35	-5.47	-8.65	-11.342	-7.458	-3.684	-2.24	-1.11	-0.61	-0.29	-0.09	-0.82	-1.02	-3.49	-3.71	-3.08	-3.62	-1.436	-1.63	-0.68	-0.69
				-0.111	-0.26	-0.64	-0.78	-0.998	-0.93	-1.06	-0.97	-0.66	-0.55	-0.2	-0.0991	0.1127	0.25	0.622	0.73	0.95	1.03	0.98	0.92	0.62	0.53	0.19	0.1014	-0.44	-1.12	-2.49	-4.17	-8.472	-12.548	-9.662	-6.262	-3.04	-1.87	-0.82	-0.33	-0.42	-0.44	-1.62	-1.5	-4.076	-3.422	-4.404	-4.256	-1.79	-1.65
				-0.0992	-0.2	-0.55	-0.66	-0.974	-1.06	-0.93	-1	-0.79	-0.65	-0.26	-0.1108	0.1012	0.19	0.528	0.62	0.92	0.98	1.03	0.95	0.73	0.62	0.25	0.1129	-0.34	-0.83	-1.87	-3.04	-6.26	-9.668	-12.542	-8.474	-4.17	-2.484	-1.12	-0.44	-0.4	-0.51	-1.64	-1.79	-4.25	-4.41	-3.424	-4.08	-1.5	-1.622
				-0.0717	-0.14	-0.39	-0.47	-0.768	-0.85	-0.84	-0.85	-0.76	-0.63	-0.28	-0.1144	0.0736	0.13	0.382	0.45	0.73	0.79	0.91	0.82	0.68	0.6	0.26	0.1135	-0.1	-0.3	-0.616	-1.11	-2.24	-3.688	-7.452	-11.342	-8.65	-5.47	-2.34	-1.03	-0.18	-0.2	-0.684	-0.68	-1.62	-1.44	-3.624	-3.08	-3.71	-3.49
				-0.0561	-0.09	-0.28	-0.33	-0.578	-0.64	-0.87	-0.82	-0.66	-0.582	-0.3	-0.1122	0.058	0.09	0.272	0.316	0.54	0.6	0.78	0.73	0.62	0.55	0.27	0.1112	-0.08	-0.22	-0.46	-0.8	-1.642	-2.61	-5.422	-8.322	-10.8	-7.03	-3.12	-1.32	-0.15	-0.18	-0.6	-0.67	-1.53	-1.59	-3.596	-3.75	-2.66	-3.15
				-0.0279	-0.05	-0.13	-0.16	-0.288	-0.32	-0.49	-0.5	-0.39	-0.34	-0.18	-0.0536	0.0287	0.04	0.132	0.15	0.27	0.3	0.45	0.44	0.38	0.308	0.15	0.0575	-0.01	-0.06	-0.09	-0.19	-0.382	-0.688	-1.432	-2.36	-4.68	-7.05	-4.79	-2.2	-0.05	-0.05	-0.18	-0.19	-0.44	-0.41	-0.914	-0.79	-2.05	-1.6
				-0.0183	-0.03	-0.08	-0.09	-0.178	-0.19	-0.31	-0.32	-0.32	-0.26	-0.09	0.0048	0.019	0.02	0.072	0.09	0.16	0.18	0.28	0.278	0.27	0.21	0.05	-0.0019	-0.02	-0.05	-0.074	-0.14	-0.29	-0.486	-1.012	-1.6	-3.24	-4.922	-5.97	-2.79	-0.04	-0.04	-0.14	-0.16	-0.356	-0.38	-0.82	-0.86	-1.98	-2.04
				-0.0029	0	-0.01	-0.01	-0.024	-0.02	-0.04	-0.04	-0.04	-0.03	0.01	0.0178	0.0029	0	0.004	0.01	0.016	0.02	0.03	0.03	0.03	0.02	-0.03	-0.0321	0	-0.004	0	0	-0.01	-0.024	-0.042	-0.09	-0.16	-0.28	-0.55	-0.74	-0.01	0	0	-0.01	-0.01	-0.01	-0.024	0	-0.02	0.04
			North	-0.0305	-0.03	0.02	0.03	0.03	0.03	0.02	0.02	0.01	0.01	0	0.0029	0.0184	0.01	-0.028	-0.03	-0.04	-0.04	-0.02	-0.02	-0.01	-0.01	0	-0.0029	0.18	-0.01	0.046	-0.02	0	-0.024	-0.002	-0.02	0	0	0.002	0	-0.75	-0.55	-0.28	-0.17	-0.08	-0.04	-0.024	-0.01	-0.01	0
				-0.0028	0.05	0.22	0.27	0.272	0.28	0.17	0.16	0.08	0.08	0.02	0.0191	0.0027	-0.1	-0.268	-0.32	-0.33	-0.31	-0.19	-0.17	-0.09	-0.082	-0.02	-0.0184	-1.09	-0.79	-2.04	-1.97	-0.86	-0.822	-0.372	-0.36	-0.15	-0.14	-0.03	-0.03	-2.79	-5.974	-4.93	-3.25	-1.6	-1.018	-0.484	-0.29	-0.15	-0.08
				0.0568	0.15	0.31	0.38	0.436	0.45	0.3	0.27	0.15	0.13	0.04	0.0288	-0.0552	-0.18	-0.348	-0.38	-0.51	-0.49	-0.32	-0.29	-0.16	-0.14	-0.04	-0.0279	-1.28	-1.52	-1.6	-2.04	-0.79	-0.918	-0.406	-0.45	-0.18	-0.184	-0.04	-0.04	-2.21	-4.8	-7.05	-4.69	-2.35	-1.43	-0.684	-0.384	-0.2	-0.09
				0.111	0.27	0.56	0.62	0.732	0.78	0.6	0.55	0.31	0.27	0.09	0.058	-0.1131	-0.3	-0.588	-0.66	-0.82	-0.87	-0.63	-0.58	-0.33	-0.29	-0.09	-0.0561	-0.76	-0.67	-3.15	-2.65	-3.75	-3.6	-1.59	-1.534	-0.66	-0.6	-0.18	-0.14	-1.33	-3.12	-7.03	-10.81	-8.32	-5.424	-2.614	-1.646	-0.81	-0.462
				0.1132	0.25	0.61	0.68	0.82	0.91	0.79	0.73	0.448	0.38	0.13	0.0737	-0.115	-0.28	-0.628	-0.76	-0.85	-0.84	-0.85	-0.76	-0.47	-0.4	-0.14	-0.0716	-0.82	-1.02	-3.49	-3.7	-3.08	-3.626	-1.434	-1.63	-0.67	-0.69	-0.19	-0.17	-1.04	-2.35	-5.47	-8.66	-11.34	-7.46	-3.686	-2.24	-1.12	-0.62
				0.1127	0.25	0.63	0.73	0.948	1.03	0.98	0.928	0.61	0.53	0.19	0.1014	-0.1111	-0.26	-0.648	-0.78	-1	-0.93	-1.06	-0.972	-0.66	-0.55	-0.2	-0.0991	-0.42	-0.44	-1.62	-1.49	-4.08	-3.428	-4.402	-4.258	-1.78	-1.65	-0.5	-0.39	-0.44	-1.12	-2.48	-4.17	-8.47	-12.55	-9.664	-6.26	-3.05	-1.87
				0.1012	0.19	0.53	0.62	0.922	0.98	1.03	0.95	0.73	0.624	0.25	0.1129	-0.0993	-0.204	-0.548	-0.66	-0.972	-1.06	-0.93	-1	-0.78	-0.65	-0.26	-0.1108	-0.4	-0.51	-1.65	-1.78	-4.252	-4.408	-3.422	-4.08	-1.49	-1.62	-0.43	-0.42	-0.34	-0.83	-1.87	-3.05	-6.26	-9.67	-12.544	-8.472	-4.17	-2.49
				0.0737	0.13	0.388	0.45	0.732	0.79	0.91	0.82	0.68	0.6	0.26	0.1135	-0.0717	-0.14	-0.398	-0.47	-0.762	-0.85	-0.84	-0.85	-0.758	-0.63	-0.28	-0.1144	-0.18	-0.2	-0.69	-0.68	-1.63	-1.438	-3.62	-3.08	-3.7	-3.49	-1.01	-0.82	-0.1	-0.3	-0.61	-1.12	-2.232	-3.69	-7.454	-11.342	-8.66	-5.47
				0.0579	0.09	0.28	0.31	0.542	0.6	0.77	0.734	0.62	0.558	0.27	0.1112	-0.0561	-0.1	-0.288	-0.33	-0.58	-0.64	-0.86	-0.82	-0.66	-0.59	-0.3	-0.1123	-0.15	-0.18	-0.6	-0.66	-1.53	-1.59	-3.596	-3.75	-2.65	-3.15	-0.67	-0.76	-0.08	-0.23	-0.46	-0.81	-1.64	-2.61	-5.424	-8.32	-10.81	-7.03
				0.0287	0.04	0.13	0.15	0.272	0.3	0.45	0.44	0.37	0.31	0.15	0.0575	-0.0279	-0.05	-0.138	-0.16	-0.29	-0.32	-0.48	-0.51	-0.38	-0.342	-0.18	-0.0537	-0.05	-0.05	-0.19	-0.19	-0.45	-0.408	-0.912	-0.79	-2.04	-1.6	-1.52	-1.28	-0.02	-0.06	-0.09	-0.2	-0.38	-0.69	-1.43	-2.356	-4.69	-7.05
				0.019	0.02	0.08	0.09	0.162	0.18	0.28	0.28	0.27	0.22	0.05	-0.002	-0.0183	-0.03	-0.088	-0.09	-0.172	-0.19	-0.3	-0.33	-0.32	-0.27	-0.09	0.0047	-0.036	-0.04	-0.14	-0.15	-0.36	-0.378	-0.82	-0.862	-1.97	-2.04	-0.79	-1.084	-0.02	-0.05	-0.07	-0.15	-0.29	-0.48	-1.014	-1.6	-3.25	-4.93
				0.0029	0	0.01	0.01	0.012	0.02	0.03	0.03	0.03	0.02	-0.03	-0.0321	-0.0029	0	-0.01	-0.01	-0.022	-0.02	-0.03	-0.04	-0.03	-0.03	0.01	0.0178	0	0	-0.004	0	-0.018	-0.008	-0.022	0	-0.01	0.05	0	0.19	0	-0.01	0	-0.01	-0.002	-0.02	-0.044	-0.09	-0.17	-0.28
	ΔMyz [kN.m]			All structural memebrs (222)
				Chords
				Lower																								Upper
				South												North												South												North
	Removal of transversal beam loaded by 14kN (upper at midspan)			-0.0001	-0.0006	-0.0008	0.0199	0.068	-0.0933	-0.0914	0.0686	0.0199	-0.0008	-0.0006	-0.0001	-0.0001	-0.0006	-0.0008	0.02	0.0679	-0.0911	-0.0937	0.0687	0.0199	-0.0008	-0.0006	-0.0001	-0.0005	-0.0006	0.0043	-0.0012	0.0445	0.2788	0.2777	0.0456	0.0007	0.0044	-0.0006	-0.0005	-0.0005	-0.0006	0.0043	-0.001	0.0443	0.2787	0.2777	0.0457	-0.0009	0.0044
	ΔFx [kN]			All structural memebrs (222)
				Chords
				Lower																								Upper
				South												North												South												North
	Removal of transversal beam loaded by 14kN (upper at midspan)			0.0003	-0.008	-0.014	-0.04	0.1	0.37	0.36	0.1	-0.05	-0.018	-0.008	-0.0006	-0.0007	-0.008	-0.018	-0.04	0.1	0.36	0.37	0.11	-0.04	-0.015	-0.008	0.0003	-0.013	-0.02	-0.052	-0.17	-0.71	0.49	0.51	-0.71	-0.17	-0.05	-0.02	-0.013	-0.012	-0.019	-0.049	-0.17	-0.71	0.5	0.5	-0.71	-0.17	-0.053
[truncated: 176 more columns]
