# Supplementary material for: Latent resistance mechanisms of steel truss bridges after critical failures
Source: Nature. 2025 Sep 3;645(8079):101–7. doi: 10.1038/s41586-025-09300-8 (PMC12408385; doi:10.1038/s41586-025-09300-8)
Supplement: Supplementary file 8 — Source Data Fig. 4 [file 41586_2025_9300_MOESM8_ESM.xlsx]

## Sheet: Fig. 4d
		Scenarios
		4		5		6		28		29		30		60		59		83		84
	Steps	Load factor	Displacement	Load factor	Displacement	Load factor	Displacement	Load factor	Displacement	Load factor	Displacement	Load factor	Displacement	Load factor	Displacement	Load factor	Displacement	Load factor	Displacement	Load factor	Displacement
	0	0	0	0	0	0	0	0	0	0	0	0	0	0	0	0	0	0	0	0	0
	1	0.124981	2.11	0.125004	2.34	0.124987	2.55786	0.124984	1.99827	0.124983	2.05859	0.124979	2.12904	0.124979	1.92854	0.124983	1.92835	0.124986	1.86392	0.124984	1.88589
	2	0.249922	3.28	0.250015	3.65	0.249945	3.99982	0.249935	3.12083	0.249931	3.2179	0.249914	3.32781	0.249913	3.00747	0.249933	3.00965	0.249944	2.91008	0.249935	2.94295
	3	0.374826	4.46	0.37503	4.96	0.374875	5.44122	0.374852	4.24325	0.37484	4.377	0.374802	4.52637	0.374802	4.08615	0.374848	4.09075	0.374872	3.9561	0.37485	3.99982
	4	0.499689	5.64	0.50005	6.28	0.499775	6.88204	0.499735	5.36551	0.499706	5.53585	0.499644	5.72471	0.499646	5.16456	0.499727	5.17166	0.49977	5.00196	0.499727	5.05647
	5	0.624511	6.82	0.625074	7.59	0.624637	8.32214	0.624583	6.48761	0.62452	6.69435	0.624434	6.92281	0.624444	6.24269	0.62457	6.25236	0.624633	6.04763	0.624557	6.11284
	6	0.749291	8	0.7501	8.9	0.749244	9.76006	0.749394	7.60953	0.749263	7.85234	0.749169	8.12062	0.749193	7.32054	0.749375	7.33284	0.749456	7.09306	0.749326	7.16879
	7	0.874026	9.18	0.875108	10.21	0.871873	11.1885	0.874164	8.73125	0.873891	9.00942	0.998451	10.5152	0.873891	8.39808	0.874139	8.41308	0.998865	9.18226	0.873985	8.22394
	8	0.998705	10.36	0.999729	11.52	0.97229	12.5264	0.998891	9.85273	0.998301	10.1646	1.12298	11.7119	0.998507	9.47515	0.998859	9.49304	1.12317	10.2237	0.998386	9.27705
	9	1.12325	11.54	1.11254	12.78	1.06026	13.7746	1.12357	10.9739	1.12219	11.3151	1.24741	12.9079	1.1226	10.5495	1.12353	10.5727	1.24595	11.2527	1.12189	10.3228
	10	1.24744	12.71	1.21186	13.95	1.1423	14.9409	1.24818	12.0946	1.24456	12.4516	1.37173	14.1031	1.24623	11.6216	1.24813	11.6519	1.35912	12.2023	1.24082	11.3306
	11	1.36947	13.87	1.29449	14.93	1.21246	15.9519	1.37269	13.2146	1.36215	13.5441	1.49586	15.2969	1.36936	12.6909	1.37265	12.7303	1.44325	12.9113	1.33892	12.1645
	12	1.47883	14.95	1.34878	15.58	1.29195	17.1035	1.49703	14.3332	1.37458	13.6596	1.5486	15.9234	1.49208	13.7578	1.49689	13.8073	1.50467	13.4366	1.80361	16.2411
	13	1.57114	15.92	1.38565	16.05	1.37502	18.3105	1.50953	14.4456	1.38686	13.7738	1.53093	15.862	1.61425	14.8214	1.61892	14.8772	1.5195	13.5768	1.8958	17.0427
	14	1.6609	16.88	1.45656	16.93	1.45303	19.4561	1.52202	14.558	1.39899	13.8866	1.64308	17.0667	1.73565	15.88	1.73649	15.9348	1.58455	14.1393	1.96421	17.6399
	15	1.71321	17.44	1.51879	17.72	1.52976	20.5955	1.53451	14.6704	1.41098	13.998	1.74964	18.1626	1.85573	16.9289	1.84349	16.9508	1.66009	14.7912	2.0196	18.1336
	16	1.79734	18.35	1.58614	18.58	1.57294	21.2543	1.54699	14.7827	1.42281	14.1081	1.8595	19.2886	1.97311	17.9565	1.94718	17.9506	1.71926	15.3075	2.03829	18.313
	17	1.88868	19.34	1.66516	19.59	1.59214	21.6012	1.55946	14.895	1.43449	14.2169	1.96835	20.4246	2.08442	18.9356	2.04781	18.9281	1.79513	15.9646	2.09649	18.8429
	18	1.9514	20.03	1.7415	20.63	1.65013	22.6057	1.57194	15.0072	1.44601	14.3243	2.07261	21.5631	2.18579	19.8386	2.14125	19.8611	1.88694	16.7537	2.14611	19.3134
	19	1.98226	20.4	1.80869	21.66	1.69964	23.5538	1.5844	15.1194	1.45722	14.4292	2.16689	22.6864	2.27286	20.6395	2.2206	20.6992	1.98611	17.6068	2.11614	19.1175
	20	1.99009	20.51	1.82106	21.88	1.74506	24.4789	1.59686	15.2315	1.45951	14.4511	2.17904	22.8417	2.31921	21.0854	2.23303	20.8337	2.08577	18.4781	2.06464	18.7309
	21	2.03241	21.04	1.83259	22.08	1.79626	25.5444	1.6093	15.3435	1.45994	14.4554	2.19053	22.9903	2.39241	21.8054	2.2452	20.9661	2.17975	19.3345	2.02763	18.4776
	22	2.04425	21.19	1.84325	22.27	1.8086	25.8149	1.62174	15.4554	1.45944	14.4512	2.19176	23.0065	2.47133	22.623	2.25718	21.0967	2.2722	20.1975	1.52826	14.1666
	23	2.05494	21.32	1.84947	22.39	1.81841	26.055	1.63416	15.5672	1.45873	14.4448	2.19299	23.0224	2.53744	23.3845	2.26887	21.2248	2.36565	21.0833	1.47885	13.7408
	24	2.03966	21.2	1.85244	22.44	1.79927	25.8549	1.64657	15.6789	1.45805	14.4389	2.1942	23.0383	2.5908	24.0601	2.2797	21.3442	2.37819	21.2049	1.4293	13.314
	25	2.0178	21	1.85804	22.55	1.78141	25.6627	1.65898	15.7905	1.45739	14.4331	2.1954	23.0541	2.62374	24.5003	2.28941	21.4525	2.39066	21.3263	1.37966	12.8867
	26	1.99765	20.82	1.8668	22.71	1.76424	25.481	1.67135	15.902	1.45655	14.4257	2.19659	23.0696	2.6355	24.6817	2.29849	21.5544	2.40307	21.4475	1.32996	12.4589
	27	1.98002	20.66	1.87698	22.89	1.7491	25.3257	1.68371	16.0133	1.45572	14.4184	2.19776	23.0851	2.67086	25.23	2.30701	21.6505	2.41545	21.5692	1.28018	12.0307
	28	1.96487	20.53	1.88804	23.1	1.73754	25.2155	1.69604	16.1244	1.45479	14.4101	2.19893	23.1004	2.68297	25.4261	2.31513	21.7422	2.42761	21.6915	1.23033	11.6019
	29	1.94962	20.39	1.89954	23.31	1.72988	25.1534	1.69729	16.1357	1.45389	14.402	2.20009	23.1157	2.69379	25.6063	2.32238	21.8247	2.43971	21.8143	1.18039	11.1727
	30	1.93364	20.25	1.91126	23.53	1.7258	25.135	1.69854	16.1469	1.45269	14.3911	2.20125	23.1309	2.70271	25.7619	2.32941	21.9052	2.45182	21.9375	1.13038	10.743
	31	1.91835	20.12	1.92295	23.75	1.72531	25.1597	1.69979	16.1582	1.45149	14.3802	2.20236	23.1456	2.70379	25.7814	2.33614	21.9827	2.46394	22.061	1.08028	10.3126
	32	1.90429	20	1.93457	23.98	1.72507	25.1875	1.70103	16.1694	1.45029	14.3694	2.2034	23.1595	2.7044	25.7934	2.34171	22.0475	2.47604	22.185	1.03008	9.88164
	33	1.89176	19.9	1.94617	24.21	1.71821	25.1372	1.70226	16.1805	1.44903	14.3579	2.20445	23.1734	2.70447	25.7975	2.3461	22.0992	2.48802	22.3096	0.979788	9.45001
	34	1.88013	19.81	1.95762	24.43	1.70175	24.9668	1.70349	16.1916	1.44775	14.3462	2.20545	23.1868	2.70349	25.791	2.35118	22.159	2.49987	22.4344	0.929391	9.01769
	35	1.86959	19.73	1.96881	24.66	1.68796	24.8292	1.70473	16.2028	1.44647	14.3346	2.20636	23.1992	2.70113	25.7726	2.35741	22.2325	2.51173	22.5596	0.878888	8.58462
	36	1.8609	19.67	1.97981	24.89	1.67399	24.689	1.70595	16.2139	1.44521	14.3231	2.20725	23.211	2.69795	25.7472	2.36464	22.3175	2.52355	22.6852	0.828271	8.15077
	37	1.85173	19.6	1.99065	25.11	1.65544	24.4898	1.70713	16.2245	1.44395	14.3115	2.20812	23.2229	2.69451	25.7193	2.37245	22.41	2.53538	22.8112	0.777539	7.7161
	38	1.84231	19.53	2.00119	25.33	1.63251	24.2339	1.70829	16.2351	1.44269	14.3	2.20895	23.2342	2.69044	25.686	2.38076	22.5089	2.5472	22.9378	0.726685	7.28058
	39	1.827	19.4	2.01138	25.56	1.61069	23.9919	1.70946	16.2456	1.44142	14.2885	2.20531	23.2005	2.68664	25.6549	2.38949	22.613	2.55901	23.0646	0.675708	6.84417
	40	1.80763	19.23	2.01981	25.77	1.58886	23.7505	1.71063	16.2562	1.44015	14.2769	2.20386	23.1866	2.68293	25.6247	2.39867	22.7229	2.5708	23.1919	0.6246	6.40685
	41	1.78988	19.08	2.02044	25.79	1.56579	23.4934	1.64675	15.6873	1.43887	14.2653	2.20241	23.1727	2.6793	25.5953	2.40821	22.8374	2.58257	23.3196	0.573362	5.96859
	42	1.77398	18.94	2.02056	25.8	1.54442	23.2588	1.64556	15.6767	1.43761	14.2538	2.20099	23.1591	2.67574	25.5665	2.41795	22.9549	2.59434	23.4476	0.52199	5.52936
	43	1.75391	18.77	2.0201	25.79	1.52539	23.0542	1.64437	15.6661	1.43634	14.2423	2.1996	23.1458	2.67214	25.5373	2.42781	23.0743	2.6061	23.5758	0.470483	5.08916
	44	1.73324	18.58	2.01815	25.78	1.50941	22.8879	1.64319	15.6555	1.43506	14.2307	2.19824	23.1329	2.66851	25.5079	2.4379	23.1965	2.61782	23.7041	0.418837	4.64796
	45	1.70834	18.35	2.01527	25.75	1.49749	22.7721	1.642	15.645	1.4338	14.2191	2.19681	23.1192	2.66479	25.4777	2.44815	23.321	2.62947	23.8325	0.367053	4.20575
	46	1.68473	18.14	2.01175	25.71	1.4901	22.7116	1.64081	15.6344	1.43254	14.2076	2.1954	23.1057	2.66113	25.4481	2.45791	23.4406	2.64111	23.9609	0.31513	3.76253
	47	1.66126	17.93	2.00825	25.68	1.4874	22.7076	1.63964	15.6239	1.43128	14.1961	2.19401	23.0924	2.6575	25.4188	2.4669	23.5526	2.65264	24.0893	0.263068	3.3183
	48	1.63616	17.7	2.00482	25.64	1.48746	22.7366	1.63845	15.6134	1.43001	14.1847	2.19256	23.0786	2.65375	25.3884	2.47549	23.6603	2.66403	24.2182	0.210866	2.87305
	49	1.6122	17.48	2.00145	25.61	1.49103	22.8072	1.63728	15.6029	1.42876	14.1733	2.19114	23.065	2.64981	25.3565	2.4839	23.7674	2.67532	24.3481	0.158527	2.4268
	50	1.58974	17.28	1.99814	25.58	1.49705	22.9071	1.63609	15.5924	1.42751	14.162	2.18975	23.0519	2.64596	25.3253	2.4922	23.8739	2.6864	24.4783	0.106053	1.97955
	51	1.56909	17.1	1.99487	25.55	1.5056	23.0365	1.63491	15.582	1.42627	14.1508	2.18841	23.0391	2.64219	25.2948	2.49989	23.9739	2.69733	24.6084	0.0534442	1.53131
	52	1.55039	16.94	1.99156	25.51	1.51575	23.1847	1.63374	15.5715	1.42504	14.1396	2.18711	23.0268	2.6385	25.2651	2.5004	23.989	2.70805	24.7396	0.000702891	1.0821
	53	1.53319	16.79	1.98822	25.48	1.52717	23.3486	1.63256	15.5611	1.4238	14.1285	2.18586	23.015	2.63489	25.2361	2.48986	23.9041	2.71859	24.8706	-0.0521654	0.631953
	54	1.51825	16.67	1.98487	25.45	1.53795	23.5104	1.6314	15.5507	1.42259	14.1174	2.18466	23.0038	2.63132	25.2076	2.47955	23.8211	2.72898	25.0014	-0.105151	0.180935
	55	1.50525	16.56	1.9816	25.41	1.54701	23.6605	1.63023	15.5403	1.42135	14.1063	2.18354	22.9933	2.62784	25.1796	2.46829	23.73	2.73924	25.1319	-0.158232	-0.270836
	56	1.49491	16.48	1.97841	25.38	1.55649	23.8194	1.62906	15.5299	1.42011	14.0951	2.18249	22.9836	2.62441	25.1523	2.45805	23.648	2.74919	25.2627	-0.211405	-0.723325
	57	1.48665	16.43	1.9753	25.35	1.5665	23.988	1.6279	15.5196	1.41888	14.084	2.18151	22.9746	2.62106	25.1256	2.44793	23.5672	2.75882	25.3937	-0.264681	-1.17659
	58	1.4809	16.39	1.97221	25.32	1.57695	24.1623	1.62674	15.5093	1.41765	14.0729	2.18064	22.9667	2.6178	25.0997	2.43816	23.4897	2.7683	25.5246	-0.31805	-1.63054
	59	1.47769	16.39	1.96903	25.29	1.58799	24.3437	1.62557	15.499	1.41644	14.0619	2.17986	22.9597	2.6146	25.0743	2.42889	23.4167	2.77755	25.6563	-0.37147	-2.08486
	60	1.47686	16.4	1.96592	25.26	1.59953	24.5325	1.62441	15.4887	1.41522	14.051	2.1792	22.9538	2.61147	25.0497	2.42016	23.3487	2.78659	25.788	-0.424965	-2.53976
	61	1.47772	16.43	1.96291	25.23	1.6115	24.7277	1.62326	15.4784	1.41403	14.0402	2.17861	22.9488	2.60844	25.0258	2.41221	23.2878	2.79529	25.921	-0.478517	-2.99508
	62	1.4806	16.49	1.95999	25.2	1.62304	24.9217	1.6221	15.4682	1.41284	14.0295	2.17813	22.9448	2.60545	25.0023	2.40497	23.2334	2.80384	26.0542	-0.532155	-3.45104
	63	1.48529	16.56	1.95714	25.18	1.63359	25.1114	1.62095	15.458	1.41165	14.0189	2.17778	22.9421	2.60248	24.979	2.39854	23.1862	2.8122	26.1878	-0.585835	-3.90731
	64	1.49164	16.64	1.95439	25.15	1.64344	25.2977	1.6198	15.4478	1.41047	14.0084	2.17756	22.9407	2.59958	24.9563	2.39249	23.1424	2.82037	26.321	-0.639516	-4.36365
	65	1.49934	16.74	1.95176	25.13	1.65322	25.4858	1.61865	15.4376	1.40932	13.998	2.17747	22.9407	2.59676	24.9344	2.38661	23.0997	2.82804	26.4527	-0.693175	-4.81985
	66	1.50828	16.85	1.94925	25.1	1.66064	25.6739	1.6175	15.4274	1.40817	13.9878	2.17751	22.9419	2.59401	24.9132	2.38124	23.0617	2.83545	26.5841	-0.746834	-5.2761
	67	1.51824	16.98	1.94686	25.08	1.66729	25.8671	1.61635	15.4172	1.40704	13.9777	2.17769	22.9444	2.59136	24.8927	2.37636	23.0284	2.84273	26.7148	-0.80051	-5.73251
	68	1.52907	17.1	1.94461	25.06	1.67378	26.0633	1.6152	15.407	1.40593	13.9677	2.17799	22.9482	2.58876	24.8728	2.37189	22.9985	2.84984	26.8447	-0.854176	-6.1889
	69	1.54062	17.24	1.94247	25.04	1.68005	26.2601	1.61405	15.3968	1.40482	13.958	2.1784	22.953	2.58625	24.8535	2.3677	22.9713	2.85677	26.9725	-0.907859	-6.64546
	70	1.55264	17.38	1.94049	25.02	1.68614	26.4556	1.6129	15.3867	1.40374	13.9483	2.17877	22.9576	2.58381	24.835	2.36406	22.9491	2.86354	27.0986	-0.96155	-7.10218
	71	1.56481	17.52	1.9386	25.01	1.69201	26.6472	1.61176	15.3766	1.40267	13.9389	2.17925	22.9631	2.58146	24.8173	2.36077	22.9303	2.87014	27.2227	-1.01524	-7.55898
	72	1.57685	17.66	1.93686	24.99	1.69326	26.6887	1.61062	15.3665	1.40162	13.9297	2.17984	22.9696	2.57912	24.7997	2.35819	22.9176	2.87663	27.3457	-1.06891	-8.01562
	73	1.58841	17.8	1.93526	24.98	1.69435	26.7258	1.60949	15.3564	1.4006	13.9207	2.1805	22.977	2.57682	24.7825	2.35604	22.9089	2.88301	27.4678	-1.12262	-8.47264
	74	1.59974	17.93	1.9338	24.97	1.69531	26.7605	1.60835	15.3464	1.3996	13.9119	2.18122	22.9849	2.57456	24.7656	2.3535	22.897	2.88929	27.5893	-1.17633	-8.92974
	75	1.61088	18.06	1.93249	24.96	1.69623	26.7947	1.60722	15.3364	1.39863	13.9034	2.18202	22.9937	2.57239	24.7493	2.35127	22.8879	2.89538	27.7092	-1.23004	-9.38696
	76	1.62033	18.17	1.93124	24.95	1.69693	26.8227	1.6061	15.3265	1.39769	13.8951	2.1829	23.0031	2.57029	24.7338	2.34856	22.8744	2.9012	27.8266	-1.2838	-9.84461
	77	1.622	18.19	1.93009	24.94	1.69715	26.8369	1.60498	15.3166	1.39676	13.8871	2.18384	23.0131	2.56826	24.7191	2.3432	22.8369	2.90687	27.9431	-1.33761	-10.3027
	78	1.61896	18.16	1.92909	24.94	1.69629	26.8329	1.60385	15.3067	1.39587	13.8795	2.18484	23.0237	2.56632	24.7051	2.33474	22.7721	2.91244	28.0599	-1.39146	-10.7611
	79	1.61538	18.13	1.92823	24.93	1.69409	26.8121	1.60274	15.2969	1.39501	13.8721	2.18587	23.0348	2.56446	24.6918	2.32503	22.6959	2.91771	28.1752	-1.44535	-11.2199
	80	1.61439	18.13	1.92751	24.93	1.69159	26.7873	1.60163	15.2871	1.39419	13.865	2.18659	23.0427	2.56269	24.6792	2.31565	22.6227	2.92245	28.2885	-1.49925	-11.6788
	81	1.6161	18.16	1.92692	24.93	1.68916	26.7637	1.60052	15.2773	1.3934	13.8584	2.1873	23.0507	2.561	24.6675	2.30685	22.5545	2.927	28.4003	-1.55317	-12.138
	82	1.62108	18.22	1.9264	24.92	1.68683	26.7413	1.59943	15.2676	1.39266	13.8521	2.18804	23.0589	2.5594	24.6565	2.29917	22.4966	2.93124	28.5086	-1.6071	-12.5974
	83	1.62811	18.31	1.92597	24.92	1.68436	26.7173	1.59832	15.258	1.39195	13.8462	2.18876	23.0671	2.55788	24.6463	2.29225	22.4456	2.93515	28.6156	-1.66101	-13.0568
	84	1.63686	18.42	1.92565	24.93	1.68196	26.6941	1.59724	15.2483	1.3913	13.8408	2.18955	23.0759	2.55644	24.6369	2.28397	22.3821	2.91063	28.4232	-1.71483	-13.516
	85	1.64577	18.52	1.92555	24.93	1.67966	26.6724	1.59615	15.2388	1.39069	13.8358	2.19039	23.0853	2.55505	24.6279	2.27375	22.3005	2.90289	28.3614	-1.76867	-13.9754
	86	1.65516	18.64	1.92554	24.93	1.67748	26.6523	1.59506	15.2293	1.3901	13.8311	2.19126	23.095	2.55371	24.6192	2.26261	22.2105	2.89573	28.3046	-1.82256	-14.4351
	87	1.66254	18.73	1.92568	24.94	1.67541	26.6338	1.59399	15.2198	1.38952	13.8265	2.19218	23.1052	2.55242	24.6111	2.25135	22.1193	2.88841	28.2465	-1.87647	-14.8952
	88	1.66651	18.78	1.92595	24.95	1.67346	26.6171	1.59292	15.2104	1.389	13.8223	2.19314	23.1159	2.55112	24.603	2.2375	22.0042	2.88174	28.194	-1.9304	-15.3554
	89	1.66898	18.82	1.92625	24.95	1.6714	26.5989	1.59186	15.2011	1.38853	13.8187	2.19416	23.127	2.54991	24.5957	2.22339	21.8865	2.87581	28.1478	-1.98434	-15.8159
	90	1.67289	18.88	1.92665	24.96	1.66942	26.5822	1.5908	15.1918	1.3881	13.8156	2.19523	23.1386	2.54873	24.5885	2.20986	21.7742	2.87014	28.104	-2.03828	-16.2766
	91	1.67948	18.96	1.92679	24.97	1.66752	26.5663	1.58975	15.1826	1.38774	13.813	2.19631	23.1506	2.54763	24.582	2.19715	21.6695	2.86512	28.0658	-2.09216	-16.7374
	92	1.68866	19.07	1.92698	24.98	1.66571	26.5517	1.58871	15.1734	1.38744	13.811	2.19744	23.1628	2.5466	24.5764	2.18479	21.568	2.86068	28.0325	-2.14582	-17.1981
	93	1.69975	19.2	1.92726	24.98	1.66386	26.5368	1.58767	15.1644	1.3872	13.8096	2.19856	23.1753	2.54568	24.5715	2.17011	21.4455	2.85643	28.0007	-2.19928	-17.6582
	94	1.71216	19.35	1.92768	24.99	1.66184	26.5197	1.58664	15.1554	1.38699	13.8084	2.1997	23.188	2.54484	24.5675	2.15579	21.3263	2.85268	27.9734	-2.25296	-18.1222
	95	1.72562	19.51	1.92781	25	1.65984	26.5029	1.58563	15.1465	1.3868	13.8076	2.20087	23.201	2.54405	24.5639	2.14205	21.2126	2.84946	27.9506	-2.30816	-18.6107
	96	1.73965	19.67	1.92799	25	1.65791	26.4872	1.58461	15.1376	1.38666	13.8072	2.20201	23.2141	2.54334	24.5611	2.12907	21.1059	2.84671	27.9318	-2.38491	-19.3082
	97	1.75432	19.84	1.92825	25.01	1.65609	26.4729	1.58361	15.1289	1.38659	13.8073	2.20317	23.2275	2.54268	24.5588	2.11687	21.0064	2.84439	27.9166	-2.42816	-19.7194
	98	1.76951	20.02	1.92851	25.02	1.65436	26.4601	1.58261	15.1202	1.38656	13.8081	2.20434	23.2411	2.54211	24.5572	2.1055	20.9145	2.84245	27.9046
	99	1.78485	20.2	1.92779	25.02	1.6528	26.4495	1.58163	15.1115	1.38651	13.8085	2.2055	23.255	2.54162	24.5564	2.09503	20.8307	2.84084	27.8954
	100	1.79994	20.39	1.92644	25.01	1.65138	26.4406	1.58062	15.1029	1.38621	13.8066	2.20664	23.2689	2.54125	24.5566	2.0855	20.7557	2.83944	27.888
	101	1.81459	20.57	1.92524	25	1.65009	26.4336	1.57965	15.0944	1.38596	13.8053	2.20777	23.283	2.5408	24.5561	2.07704	20.6902	2.83807	27.8808
	102	1.82816	20.75	1.92417	24.99	1.64874	26.4259	1.57866	15.0858	1.38577	13.8045	2.20892	23.2973	2.54025	24.5548	2.06966	20.6347	2.83646	27.8713
	103	1.8294	20.77	1.92325	24.98	1.64734	26.4173	1.5777	15.0774	1.3856	13.8039	2.21006	23.3116	2.5395	24.5517	2.06332	20.5885	2.83445	27.8579
	104	1.83064	20.78	1.92034	24.96	1.64606	26.4103	1.57674	15.0691	1.38549	13.8039	2.2112	23.3259	2.53881	24.5492	2.05757	20.5477	2.83204	27.8403
	105	1.83186	20.8	1.9174	24.93	1.6449	26.4049	1.57579	15.0608	1.38544	13.8044	2.21232	23.3403	2.53823	24.5474	2.0524	20.512	2.82934	27.8201
	106	1.83306	20.82	1.91457	24.9	1.64384	26.4009	1.57485	15.0527	1.38544	13.8055	2.21342	23.3549	2.53771	24.5465	2.04818	20.4848	2.82627	27.7959
	107	1.83426	20.83	1.91197	24.88	1.64233	26.3905	1.57393	15.0447	1.3855	13.8071	2.21451	23.3698	2.5373	24.5464	2.04493	20.4664	2.82307	27.7707
	108	1.83544	20.85	1.90926	24.85	1.64013	26.3704	1.57301	15.0369	1.38563	13.8092	2.21559	23.3846	2.53686	24.5461	2.04256	20.4558	2.81969	27.7443
	109	1.83662	20.86	1.90655	24.83	1.63775	26.3479	1.57211	15.0291	1.3858	13.8119	2.21667	23.3995	2.53521	24.5347	2.04116	20.4538	2.81623	27.7173
	110	1.83777	20.88	1.90391	24.8	1.63511	26.322	1.57124	15.0215	1.38603	13.8151	2.21776	23.4144	2.53328	24.5209	2.04075	20.4606	2.81279	27.6909
	111	1.8389	20.89	1.9014	24.78	1.63134	26.2814	1.57038	15.0141	1.38631	13.8187	2.21885	23.4294	2.53147	24.5082	2.04113	20.4743	2.80939	27.6652
	112	1.84001	20.91	1.899	24.76	1.62724	26.2365	1.56953	15.0068	1.38664	13.8229	2.21995	23.4443	2.52994	24.4978	2.0423	20.4951	2.80615	27.6409
	113	1.84112	20.92	1.89675	24.74	1.62321	26.1927	1.56869	14.9997	1.38702	13.8274	2.22105	23.4594	2.52856	24.489	2.0442	20.5223	2.80315	27.6187
	114	1.84181	20.94	1.89463	24.72	1.61934	26.1507	1.56787	14.9927	1.38745	13.8324	2.22214	23.4744	2.52641	24.4733	2.04655	20.5537	2.80029	27.5978
	115	1.84228	20.94	1.89264	24.7	1.61557	26.1105	1.56707	14.986	1.38793	13.8379	2.22324	23.4895	2.52321	24.4481	2.04933	20.5888	2.79751	27.5779
	116	1.84241	20.95	1.89079	24.69	1.61185	26.0705	1.5663	14.9794	1.38844	13.8437	2.22434	23.5046	2.51999	24.4228	2.05254	20.6278	2.79493	27.5596
	117	1.84207	20.95	1.88908	24.67	1.60827	26.0325	1.56555	14.973	1.38899	13.8498	2.22544	23.5196	2.51671	24.397	2.05656	20.674	2.79245	27.5424
	118	1.841	20.94	1.88732	24.66	1.60482	25.9962	1.56481	14.9668	1.38958	13.8563	2.22654	23.5347	2.51346	24.3714	2.06135	20.727	2.7901	27.5265
	119	1.83985	20.93	1.88423	24.63	1.60156	25.9623	1.5641	14.9608	1.3902	13.8632	2.22764	23.5497	2.51031	24.3467	2.06671	20.785	2.78788	27.5117
	120	1.83872	20.92	1.881	24.59	1.59842	25.93	1.56341	14.9551	1.39086	13.8703	2.22869	23.5642	2.50712	24.3217	2.07271	20.8487	2.78566	27.4971
	121	1.83756	20.91	1.87784	24.56	1.59536	25.8988	1.56275	14.9495	1.39155	13.8778	2.2297	23.5784	2.50406	24.2977	2.07929	20.9173	2.78322	27.4809
	122	1.8363	20.89	1.87476	24.53	1.59255	25.8706	1.56211	14.9443	1.39227	13.8855	2.2307	23.5923	2.50115	24.2751	2.0863	20.9899	2.78059	27.4632
	123	1.83494	20.88	1.87177	24.51	1.58947	25.8392	1.56151	14.9392	1.39302	13.8935	2.2317	23.6063	2.49832	24.2534	2.09377	21.0664	2.77804	27.4466
	124	1.83355	20.87	1.8684	24.47	1.58573	25.799	1.56092	14.9345	1.39381	13.9017	2.23271	23.6203	2.49562	24.2327	2.1017	21.147	2.77566	27.4315
	125	1.83207	20.85	1.86476	24.44	1.58183	25.7566	1.56038	14.93	1.39461	13.9102	2.23373	23.6343	2.49304	24.213	2.10997	21.2305	2.77231	27.4083
	126	1.83061	20.84	1.86105	24.4	1.57805	25.7158	1.55986	14.9258	1.39545	13.9189	2.23474	23.6484	2.49056	24.1944	2.11861	21.3173	2.76721	27.3703
	127	1.82919	20.83	1.8574	24.36	1.5741	25.6729	1.55937	14.9219	1.3963	13.9278	2.23575	23.6625	2.4882	24.1769	2.12756	21.4068	2.76266	27.3369
	128	1.8278	20.82	1.85314	24.32	1.56977	25.6249	1.55891	14.9183	1.39718	13.9368	2.23676	23.6767	2.48597	24.1605	2.13679	21.4988	2.7558	27.2838
	129	1.82642	20.8	1.8488	24.27	1.5653	25.5752	1.5585	14.915	1.39806	13.9461	2.23778	23.6909	2.48386	24.1451	2.14629	21.5931	2.74746	27.2178
	130	1.82504	20.79	1.8445	24.23	1.56094	25.5267	1.55811	14.912	1.39898	13.9556	2.23879	23.7051	2.48184	24.1306	2.15607	21.6899	2.73974	27.157
	131	1.82353	20.78	1.84024	24.19	1.55651	25.4774	1.55776	14.9094	1.39991	13.9652	2.2398	23.7192	2.47931	24.1115	2.16615	21.7893	2.73238	27.0994
	132	1.82203	20.76	1.83601	24.14	1.55166	25.4222	1.55744	14.9071	1.40086	13.9749	2.2408	23.7333	2.47659	24.0905	2.17641	21.8904	2.72471	27.0391
	133	1.82055	20.75	1.83184	24.1	1.54658	25.3639	1.55715	14.905	1.40183	13.9849	2.24179	23.7472	2.47359	24.067	2.18675	21.9926	2.71742	26.9822
	134	1.81909	20.73	1.82773	24.06	1.54155	25.3064	1.55688	14.9031	1.40281	13.9949	2.24275	23.7608	2.47009	24.0389	2.19722	22.0962	2.71064	26.9296
	135	1.81766	20.72	1.82364	24.02	1.53659	25.2498	1.55656	14.9008	1.4038	14.0051	2.2437	23.7744	2.46669	24.0117	2.20786	22.2015	2.7042	26.88
	136	1.81626	20.71	1.81961	23.98	1.5317	25.1942	1.55606	14.8968	1.40481	14.0153	2.24465	23.788	2.4634	23.9855	2.21861	22.308	2.69799	26.8324
	137	1.8149	20.7	1.81564	23.94	1.52691	25.1398	1.5556	14.8932	1.40583	14.0258	2.2456	23.8014	2.46021	23.9602	2.22954	22.4162	2.69172	26.7844
	138	1.81356	20.68	1.81171	23.9	1.52221	25.0867	1.55516	14.8899	1.40686	14.0363	2.24654	23.8148	2.45671	23.9321	2.24063	22.5258	2.68443	26.7271
	139	1.81225	20.67	1.80785	23.86	1.51761	25.0347	1.55476	14.8869	1.40791	14.0469	2.24748	23.8282	2.45309	23.9028	2.25185	22.6367	2.67624	26.6621
	140	1.81098	20.66	1.80405	23.82	1.51311	24.9842	1.5544	14.8842	1.40898	14.0576	2.24841	23.8415	2.44914	23.8706	2.26322	22.7489	2.66759	26.5928
	141	1.80973	20.65	1.80032	23.78	1.50873	24.9352	1.55408	14.8818	1.41004	14.0685	2.24934	23.8547	2.44511	23.8377	2.27471	22.8623	2.65857	26.5204
	142	1.80851	20.64	1.79671	23.75	1.50365	24.8773	1.55377	14.8798	1.41112	14.0794	2.25027	23.8679	2.44074	23.8015	2.2863	22.9767	2.64945	26.4469
	143	1.80734	20.63	1.7925	23.7	1.49853	24.8185	1.55351	14.878	1.41221	14.0904	2.25119	23.881	2.43609	23.7628	2.29785	23.0912	2.63946	26.3657
	144	1.8062	20.62	1.78811	23.66	1.49346	24.7607	1.55329	14.8766	1.41331	14.1015	2.2521	23.894	2.43124	23.7222	2.30907	23.2039	2.62845	26.2754
	145	1.8051	20.61	1.78375	23.62	1.48843	24.7031	1.5531	14.8756	1.41443	14.1127	2.25301	23.907	2.42645	23.6821	2.32028	23.3166	2.61754	26.1857
	146	1.80402	20.6	1.77944	23.57	1.48339	24.6456	1.55295	14.8749	1.41554	14.124	2.25393	23.9199	2.42172	23.6426	2.33148	23.4294	2.60701	26.0996
	147	1.80299	20.59	1.77515	23.53	1.47843	24.5891	1.55284	14.8745	1.41661	14.1348	2.25482	23.9328	2.41708	23.6039	2.34262	23.542	2.59698	26.0177
	148	1.80198	20.58	1.77091	23.48	1.47352	24.5334	1.55276	14.8744	1.41765	14.1454	2.25572	23.9456	2.4125	23.5657	2.35376	23.6554	2.58745	25.9403
	149	1.801	20.57	1.76673	23.44	1.46871	24.4789	1.55272	14.8747	1.41866	14.1558	2.25661	23.9584	2.40799	23.5283	2.36472	23.7694	2.5785	25.8679
	150	1.80001	20.56	1.76258	23.4	1.46399	24.4256	1.55271	14.8752	1.41961	14.1655	2.2575	23.9712	2.40356	23.4915	2.37495	23.8835	2.56988	25.7981
	151	1.79906	20.56	1.75848	23.36	1.45941	24.3741	1.55274	14.8761	1.42056	14.1754	2.25839	23.9839	2.3992	23.4554	2.38469	23.9962	2.56102	25.7256
	152	1.79812	20.55	1.75442	23.32	1.45495	24.3242	1.5528	14.8773	1.42155	14.1854	2.25928	23.9965	2.39493	23.4202	2.39438	24.109	2.55135	25.6466
	153	1.79723	20.54	1.75044	23.28	1.45063	24.276	1.55289	14.8788	1.42254	14.1956	2.26015	24.009	2.39073	23.3856	2.40414	24.2226	2.54121	25.5638
	154	1.79636	20.53	1.7465	23.24	1.44643	24.2294	1.55301	14.8806	1.42354	14.2059	2.26103	24.0216	2.38661	23.3517	2.41395	24.3371	2.53134	25.4833
	155	1.79554	20.53	1.74266	23.2	1.44237	24.1846	1.55317	14.8827	1.42456	14.2163	2.2619	24.0341	2.38259	23.3187	2.42376	24.4521	2.52184	25.4063
	156	1.79475	20.52	1.73889	23.16	1.43846	24.1418	1.55336	14.885	1.4256	14.2268	2.26277	24.0466	2.37864	23.2865	2.43325	24.5657	2.5128	25.3332
	157	1.79399	20.51	1.73519	23.12	1.43471	24.1009	1.55359	14.8877	1.42664	14.2375	2.26364	24.0591	2.37374	23.2456	2.44279	24.68	2.50424	25.2641
	158	1.79316	20.51	1.73155	23.09	1.43114	24.0624	1.55384	14.8906	1.4277	14.2482	2.2645	24.0716	2.36891	23.2053	2.4523	24.7945	2.4962	25.1996
	159	1.79238	20.5	1.728	23.05	1.42764	24.0247	1.55412	14.8938	1.42876	14.2591	2.26536	24.0842	2.36414	23.1654	2.46123	24.9065	2.48884	25.1409
	160	1.79161	20.49	1.72454	23.02	1.42421	23.988	1.55442	14.8972	1.42985	14.27	2.26621	24.0967	2.35933	23.1252	2.46916	25.0132	2.48231	25.0891
	161	1.7909	20.49	1.72116	22.99	1.421	23.9539	1.55476	14.9009	1.43094	14.281	2.26708	24.1092	2.35451	23.0852	2.47689	25.1192	2.47681	25.0457
	162	1.79021	20.48	1.71789	22.95	1.41799	23.9224	1.55513	14.9048	1.43204	14.2921	2.26791	24.1219	2.34979	23.0458	2.48466	25.226	2.47251	25.0123
	163	1.78956	20.48	1.7147	22.92	1.41519	23.8935	1.55551	14.9089	1.43314	14.3033	2.26865	24.1331	2.34511	23.0069	2.49249	25.3338	2.46952	24.9894
	164	1.78894	20.47	1.71161	22.89	1.4126	23.8673	1.55593	14.9132	1.43426	14.3146	2.2694	24.1446	2.3405	22.9687	2.49925	25.4334	2.4675	24.9743
	165	1.78835	20.47	1.70863	22.86	1.41025	23.8441	1.55635	14.9177	1.43539	14.3259	2.2701	24.1553	2.33595	22.931	2.50557	25.5296	2.46679	24.9698
	166	1.7878	20.46	1.70574	22.84	1.40803	23.8226	1.55681	14.9225	1.43651	14.3373	2.2708	24.1662	2.33146	22.8939	2.51181	25.6253	2.46477	24.9549
	167	1.78727	20.46	1.70297	22.81	1.40587	23.8021	1.55729	14.9274	1.43765	14.3487	2.27151	24.1772	2.32706	22.8575	2.51796	25.7204	2.46322	24.9439
	168	1.78678	20.46	1.70034	22.79	1.40387	23.7837	1.55779	14.9325	1.43879	14.3602	2.27164	24.1791	2.32273	22.8218	2.52419	25.8175	2.46188	24.9345
	169	1.78631	20.45	1.69782	22.76	1.40206	23.7676	1.5583	14.9378	1.43994	14.3718	2.27176	24.181	2.31846	22.7868	2.53011	25.916	2.43777	24.7279
	170	1.78588	20.45	1.69545	22.74	1.40047	23.7542	1.55884	14.9432	1.44109	14.3834	2.27189	24.183	2.31427	22.7525	2.53599	26.0155	2.42646	24.6309
	171	1.78547	20.45	1.69322	22.72	1.39912	23.7438	1.55939	14.9488	1.44225	14.395	2.27201	24.1849	2.31018	22.7189	2.54156	26.1147	2.41515	24.5339
	172	1.78509	20.44	1.69115	22.7	1.39801	23.7365	1.55996	14.9545	1.44341	14.4068	2.27214	24.1868	2.30615	22.6861	2.54683	26.2125	2.40384	24.4369
	173	1.78472	20.44	1.68921	22.68	1.39691	23.7292	1.56055	14.9604	1.44459	14.4186			2.30222	22.6541	2.55213	26.3111	2.3925	24.3397
	174	1.7844	20.44	1.6874	22.67	1.39589	23.7228	1.56115	14.9665	1.44576	14.4304			2.29841	22.6232	2.55741	26.4101	2.38114	24.2424
	175	1.7841	20.44	1.68568	22.65	1.39502	23.7187	1.56176	14.9727	1.44685	14.4415			2.29469	22.5931	2.56257	26.5091	2.36975	24.1449
	176	1.7838	20.44	1.68405	22.64	1.39433	23.7166	1.5624	14.979	1.4474	14.4478			2.29106	22.5639	2.5677	26.6084	2.35832	24.0471
	177	1.78353	20.44	1.68253	22.63	1.39381	23.7167	1.56305	14.9854	1.44791	14.4537			2.28754	22.5356	2.57275	26.7081	2.34686	23.949
	178	1.78325	20.43	1.68115	22.62	1.39349	23.7191	1.56371	14.9919	1.44837	14.4593			2.2841	22.5081	2.57751	26.8077	2.33536	23.8505
	179	1.78299	20.43	1.67992	22.61	1.39335	23.7238	1.56438	14.9986	1.44889	14.4652			2.28079	22.4817	2.58206	26.9068	2.3238	23.7515
	180	1.78274	20.43	1.67884	22.6	1.39335	23.7304	1.56506	15.0053	1.44945	14.4716			2.27754	22.456	2.58645	27.0053	2.31217	23.6521
	181	1.78249	20.43	1.67789	22.59	1.39355	23.7394	1.56576	15.0122	1.45004	14.4782			2.2744	22.4313	2.59076	27.103	2.30049	23.5521
	182	1.78226	20.43	1.6771	22.59	1.39393	23.7504	1.56648	15.0191	1.45066	14.4852			2.27139	22.4075	2.59509	27.2018	2.28872	23.4516
	183	1.78194	20.43	1.67651	22.59	1.39444	23.7632	1.56716	15.026	1.45132	14.4925			2.26849	22.385	2.59941	27.3011	2.2769	23.3504
	184	1.78159	20.43	1.67606	22.59	1.39519	23.7788	1.56786	15.0329	1.45201	14.5001			2.26571	22.3635	2.60372	27.4008	2.26498	23.2485
	185	1.78119	20.42	1.67581	22.59	1.39607	23.7961	1.56858	15.04	1.4504	14.4886			2.26306	22.3432	2.60803	27.5007	2.25298	23.146
	186	1.78076	20.42	1.67571	22.59	1.39706	23.8148	1.5693	15.0471	1.44994	14.4854			2.26055	22.324	2.6122	27.6004	2.2409	23.0428
	187	1.78034	20.42	1.67572	22.59	1.39816	23.8348	1.57004	15.0543	1.44954	14.4826			2.25818	22.3061	2.61635	27.7005	2.22872	22.9388
	188	1.77994	20.42	1.6756	22.6	1.39936	23.856	1.57079	15.0616	1.44919	14.4804			2.25592	22.2894	2.62046	27.8011	2.21647	22.8341
	189	1.77954	20.41	1.6755	22.6	1.40066	23.8784	1.57154	15.069	1.44887	14.4786			2.25366	22.2724	2.62455	27.9022	2.20412	22.7287
	190	1.77913	20.41	1.67554	22.6	1.40201	23.9016	1.57231	15.0765	1.44863	14.4774			2.25141	22.2557	2.62854	28.004	2.1917	22.6227
	191	1.77871	20.41	1.67569	22.61	1.40341	23.9254	1.57308	15.084	1.44844	14.4767			2.24929	22.24	2.63247	28.1065	2.17919	22.5159
	192	1.7783	20.41	1.67596	22.62	1.40489	23.9501	1.57386	15.0917	1.44825	14.4761			2.24729	22.2255	2.63641	28.2093	2.1666	22.4085
	193	1.7779	20.41	1.67636	22.63	1.4064	23.9753	1.57465	15.0994	1.44801	14.4749			2.24543	22.212	2.6403	28.3122	2.15394	22.3004
	194	1.77751	20.4	1.67686	22.64	1.4079	24.0008	1.57545	15.1071	1.44735	14.4698			2.24365	22.1995	2.64418	28.4155	2.1412	22.1918
	195	1.77714	20.4	1.67746	22.65	1.40939	24.0263	1.57626	15.115	1.4464	14.4617			2.24198	22.1879	2.6479	28.5187	2.12839	22.0825
	196	1.77677	20.4	1.67817	22.66	1.41085	24.0518	1.57708	15.1229	1.44546	14.4538			2.24036	22.1768	2.65148	28.6225	2.11551	21.9727
	197	1.77641	20.4	1.67901	22.67	1.41231	24.0774	1.5779	15.1308	1.44456	14.4463			2.2389	22.167	2.65503	28.727	2.10257	21.8624
	198	1.77608	20.4	1.67991	22.68	1.41369	24.1025	1.57872	15.1389	1.44369	14.439			2.23759	22.1587	2.65857	28.8317	2.08957	21.7516
	199	1.77574	20.4	1.68089	22.7	1.41495	24.1267	1.57956	15.1469	1.44284	14.432			2.23637	22.1511	2.6621	28.9371	2.07653	21.6403
	200	1.77541	20.39	1.68189	22.71	1.4161	24.15	1.5804	15.1551	1.44202	14.4253			2.23529	22.1447	2.66561	29.043	2.06341	21.5286
	201	1.7751	20.39	1.68299	22.73	1.41726	24.1735	1.58125	15.1633	1.44124	14.4189			2.23431	22.1393	2.66909	29.1487	2.05025	21.4164
	202	1.77479	20.39	1.68414	22.75	1.41847	24.1976	1.5821	15.1715	1.44049	14.4128			2.23347	22.135	2.67254	29.2549	2.03704	21.3039
	203	1.77449	20.39	1.68535	22.76	1.41972	24.2224	1.58296	15.1798	1.43945	14.4039			2.23271	22.1315	2.67594	29.3598	2.02378	21.1909
	204	1.7742	20.39	1.68666	22.78	1.42104	24.2478	1.58383	15.1882	1.43844	14.3952			2.23208	22.1291	2.67919	29.4616	2.01048	21.0776
	205	1.77391	20.39	1.68805	22.8	1.4224	24.2739	1.5847	15.1966	1.43744	14.3868			2.23156	22.1277	2.68236	29.561	1.99714	20.964
	206	1.77361	20.39	1.68951	22.82	1.42381	24.3005	1.58557	15.205	1.43647	14.3785			2.23115	22.1273	2.6854	29.6572	1.98375	20.85
	207	1.7733	20.39	1.69105	22.84	1.42526	24.3277	1.58646	15.2135	1.43552	14.3705			2.23086	22.1279	2.68824	29.7496	1.97033	20.7357
	208	1.77297	20.39	1.69267	22.86	1.42677	24.3556	1.58734	15.2219	1.4346	14.3628			2.23068	22.1295	2.69081	29.838	1.95687	20.6211
	209	1.77266	20.38	1.69436	22.88	1.42833	24.384	1.58814	15.2297	1.4337	14.3553			2.23056	22.1317	2.69309	29.9206	1.94338	20.5063
	210	1.77234	20.38	1.69611	22.91	1.42992	24.413	1.5889	15.2372	1.43284	14.3482			2.23049	22.1342	2.69436	29.967	1.92985	20.3911
	211	1.77201	20.38	1.69786	22.93	1.43158	24.4426	1.58963	15.2444	1.432	14.3413			2.23053	22.1376	2.69559	30.0119	1.91629	20.2757
	212	1.7717	20.38	1.69965	22.95	1.4317	24.4448	1.59036	15.2516	1.4312	14.3348			2.23066	22.1421	2.6948	30.064	1.90269	20.16
	213	1.77131	20.38	1.70142	22.98	1.43182	24.447	1.59111	15.259	1.43044	14.3286			2.23094	22.1477	2.69612	30.0962	1.88908	20.0441
	214	1.7709	20.37	1.70324	23	1.43195	24.4493	1.59187	15.2664	1.42971	14.3228			2.23133	22.1542	2.69746	30.1411	1.87541	19.9279
	215	1.77048	20.37	1.70511	23.02	1.43207	24.4515	1.59265	15.2739	1.42902	14.3174			2.2318	22.1616	2.69882	30.1933	1.86174	19.8115
	216	1.77002	20.37	1.70704	23.05	1.4322	24.4538	1.59343	15.2815	1.42837	14.3124			2.23236	22.1698	2.70021	30.2476	1.84803	19.6949
	217	1.76957	20.36	1.70901	23.07	1.43233	24.456	1.59421	15.2892	1.42778	14.3078			2.23303	22.1787	2.70161	30.3026	1.8343	19.5781
	218	1.7691	20.36	1.71106	23.1	1.43245	24.4583	1.595	15.2969	1.42721	14.3036			2.23379	22.1885	2.70297	30.3573	1.82054	19.4611
	219	1.76864	20.36	1.71315	23.13	1.43257	24.4605	1.5958	15.3047	1.42626	14.2957			2.23462	22.1991	2.70435	30.4131	1.80675	19.3439
	220	1.76815	20.35	1.71529	23.15	1.4327	24.4628	1.5966	15.3126	1.4252	14.2866			2.23554	22.2103	2.70567	30.4693	1.79295	19.2264
	221	1.76764	20.35	1.71748	23.18	1.43283	24.465	1.59741	15.3205	1.42416	14.2777			2.23652	22.2222	2.70695	30.5273	1.77913	19.1089
	222	1.76706	20.34	1.71972	23.21	1.43295	24.4673	1.59824	15.3284	1.42315	14.2691			2.23759	22.2347	2.70811	30.587	1.76526	18.9911
	223	1.76649	20.34	1.72202	23.24	1.43309	24.4696	1.59906	15.3364	1.42215	14.2606			2.23871	22.2477	2.70924	30.647	1.7514	18.8732
	224	1.76591	20.33	1.72437	23.27	1.43321	24.4718	1.59989	15.3445	1.42118	14.2524			2.2399	22.2614	2.71025	30.7067	1.7375	18.7551
	225	1.76531	20.33	1.72677	23.3	1.43334	24.4741	1.60072	15.3526	1.42024	14.2445			2.24115	22.2755	2.71126	30.7665	1.72359	18.6368
	226	1.76471	20.32	1.72921	23.33	1.43346	24.4764	1.60156	15.3608	1.41931	14.2369			2.24236	22.2895	2.71226	30.8265	1.70966	18.5184
	227	1.76411	20.32	1.73166	23.36	1.43359	24.4787	1.60241	15.369	1.41843	14.2296			2.24363	22.3038	2.71325	30.8865	1.69571	18.3999
	228	1.76346	20.31	1.73404	23.39	1.43372	24.4809	1.60328	15.3773	1.41758	14.2225			2.24496	22.3189	2.71422	30.9466	1.68175	18.2812
	229	1.76284	20.31	1.73649	23.42	1.43385	24.4832	1.60414	15.3856	1.41676	14.2159			2.24645	22.3352	2.7152	31.007	1.66776	18.1624
	230	1.76221	20.3	1.73877	23.45	1.43397	24.4855	1.605	15.394	1.41597	14.2096			2.248	22.3522	2.71616	31.0672	1.65376	18.0434
	231	1.76159	20.3	1.74107	23.48	1.43411	24.4878	1.60587	15.4025	1.41522	14.2036			2.24961	22.3696	2.7171	31.127	1.63975	17.9243
	232	1.76095	20.29	1.7434	23.51	1.43424	24.4901	1.60675	15.4109	1.41453	14.1981			2.25128	22.3876	2.71799	31.1855	1.62573	17.8051
	233	1.7603	20.28	1.74575	23.54	1.43436	24.4924	1.60764	15.4194	1.41386	14.193			2.253	22.4061	2.71876	31.2384	1.61167	17.6858
	234	1.75965	20.28	1.74776	23.57	1.4345	24.4947	1.60852	15.428	1.41325	14.1883			2.25479	22.4251			1.59761	17.5664
	235	1.75901	20.27	1.74975	23.59	1.43463	24.497	1.60943	15.4366	1.41267	14.1841			2.25664	22.4446			1.58355	17.4469
	236	1.75838	20.27	1.75158	23.62	1.43476	24.4993	1.61031	15.4452	1.41216	14.1803			2.25854	22.4646			1.56946	17.3273
	237	1.75775	20.26	1.75329	23.65	1.43489	24.5016	1.61122	15.4539	1.41169	14.177			2.26051	22.4852			1.55536	17.2076
	238	1.75713	20.26	1.75503	23.67	1.43501	24.5039	1.61213	15.4626	1.41128	14.1743			2.26255	22.5064			1.54125	17.0878
	239	1.75651	20.25	1.7568	23.7	1.43515	24.5062	1.61304	15.4714	1.4109	14.172			2.26464	22.5281			1.52714	16.9679
	240	1.7559	20.25	1.7586	23.73	1.43528	24.5085	1.61395	15.4802	1.41059	14.1703			2.26674	22.5498			1.513	16.8479
	241	1.75529	20.24	1.76044	23.75	1.43541	24.5108	1.61486	15.489	1.41034	14.1691			2.26889	22.572			1.49886	16.7278
	242	1.75469	20.23	1.7623	23.78	1.43554	24.5131	1.61579	15.4978	1.41014	14.1684			2.2711	22.5948			1.4847	16.6076
	243	1.75408	20.23	1.7642	23.81	1.43568	24.5154	1.61671	15.5067	1.41	14.1682			2.27336	22.618			1.47054	16.4874
	244	1.75347	20.22	1.76612	23.84	1.4358	24.5177	1.61764	15.5156	1.40991	14.1686			2.27566	22.6415			1.45637	16.3671
	245	1.7529	20.22	1.76808	23.86	1.43592	24.52	1.61856	15.5246	1.40987	14.1696			2.27801	22.6655			1.44219	16.2467
	246	1.75232	20.21	1.77005	23.89	1.43605	24.5223	1.6195	15.5335	1.4099	14.171			2.2804	22.6897			1.428	16.1263
	247	1.75176	20.21	1.77205	23.92	1.43619	24.5246	1.62044	15.5426	1.4099	14.1722			2.28282	22.7144			1.4138	16.0057
	248	1.7512	20.21	1.77402	23.95	1.43631	24.5269	1.62139	15.5516	1.4098	14.1725			2.28521	22.7387			1.39959	15.8852
	249	1.75066	20.2	1.77598	23.98	1.43644	24.5292	1.62215	15.5595	1.40956	14.1714			2.28759	22.7631			1.38536	15.7645
	250	1.75002	20.2	1.77795	24.01	1.43657	24.5315	1.62255	15.5639	1.40911	14.1684			2.29002	22.7879			1.37114	15.6438
	251	1.74931	20.19	1.77995	24.04	1.4367	24.5338	1.62295	15.5681	1.40871	14.1659			2.2925	22.813			1.35691	15.523
	252	1.74834	20.18	1.78198	24.07	1.43683	24.5361	1.62336	15.5726	1.40837	14.1639			2.29502	22.8386			1.34266	15.4022
	253	1.74739	20.17	1.78402	24.09	1.43696	24.5384	1.6238	15.5773	1.40809	14.1624			2.29758	22.8644			1.32841	15.2813
	254	1.74645	20.16	1.78609	24.12	1.43709	24.5407	1.62426	15.5822	1.40786	14.1615			2.30016	22.8905			1.31416	15.1604
	255	1.74554	20.16	1.78819	24.15	1.43722	24.5431	1.62474	15.5872	1.4077	14.1611			2.30278	22.9169			1.2999	15.0394
	256	1.74465	20.15	1.7903	24.18	1.43735	24.5454	1.62524	15.5925	1.40758	14.1613			2.30541	22.9435			1.28563	14.9184
	257	1.74379	20.14	1.79244	24.22	1.43748	24.5477	1.62576	15.5978	1.40752	14.162			2.30808	22.9703			1.27135	14.7973
	258	1.74294	20.13	1.79459	24.25	1.43761	24.55	1.6263	15.6034	1.40752	14.1632			2.31078	22.9974			1.25706	14.6762
	259	1.74209	20.13	1.79676	24.28	1.43774	24.5524	1.62682	15.6089	1.40758	14.165			2.3135	23.0248			1.24277	14.555
	260	1.74124	20.12	1.79894	24.31	1.43788	24.5547	1.62736	15.6145	1.40769	14.1672			2.31626	23.0525			1.22848	14.4337
	261	1.74043	20.11	1.80106	24.34	1.438	24.557	1.62791	15.6202	1.40786	14.17			2.31906	23.0804			1.21418	14.3125
	262	1.73961	20.1	1.8032	24.37	1.43814	24.5594	1.62849	15.6261	1.40807	14.1732			2.32186	23.1085			1.19986	14.1911
	263	1.73816	20.09	1.80535	24.4	1.43827	24.5617	1.6286	15.628	1.40834	14.177			2.32468	23.1367			1.18555	14.0698
	264	1.73644	20.07	1.80751	24.43	1.4384	24.564	1.62821	15.6252	1.40866	14.1812			2.32754	23.1653			1.17123	13.9484
	265	1.73476	20.06	1.80967	24.46	1.43854	24.5664	1.62786	15.6226	1.40902	14.1858			2.33042	23.1941			1.1569	13.8269
	266	1.73306	20.04	1.81185	24.5	1.43866	24.5687	1.62754	15.6204	1.40944	14.1908			2.33334	23.2232			1.14257	13.7054
	267	1.73136	20.03	1.81405	24.53	1.4388	24.5711	1.62724	15.6183	1.40989	14.1962			2.33628	23.2524			1.12823	13.5839
	268	1.72969	20.01	1.81626	24.56	1.43894	24.5734	1.62685	15.6155	1.41037	14.2021			2.33924	23.282			1.11389	13.4623
	269	1.72801	20	1.81841	24.59	1.43906	24.5758	1.62649	15.613	1.41091	14.2082			2.34223	23.3117			1.09954	13.3407
	270	1.72646	19.98	1.82052	24.62	1.4392	24.5781	1.62616	15.6107	1.41149	14.2148			2.34524	23.3416			1.08519	13.2191
	271	1.72491	19.97	1.82262	24.65	1.43934	24.5805	1.62587	15.6088	1.41209	14.2216			2.34826	23.3717			1.07082	13.0974
	272	1.72334	19.95	1.8247	24.69	1.43946	24.5829	1.62561	15.6071	1.41274	14.2288			2.35133	23.402			1.05646	12.9757
	273	1.72176	19.94	1.82675	24.72	1.4396	24.5852	1.62539	15.6058	1.41341	14.2362			2.3544	23.4326			1.04209	12.8539
	274	1.7202	19.92	1.8288	24.75	1.43974	24.5876	1.6252	15.6048	1.41411	14.244			2.35749	23.4632			1.02771	12.7321
	275	1.71866	19.91	1.83086	24.78	1.43988	24.59	1.62504	15.6041	1.41485	14.252			2.36057	23.4939			1.01334	12.6103
	276	1.71715	19.89	1.83292	24.81	1.44001	24.5924	1.62492	15.6037	1.41561	14.2602			2.36368	23.5248			0.99895	12.4885
	277	1.71565	19.88	1.83499	24.84	1.44014	24.5947	1.62461	15.6017	1.4164	14.2687			2.36681	23.556			0.984559	12.3666
	278	1.71412	19.87	1.83701	24.88	1.44027	24.5971	1.62433	15.5998	1.41721	14.2774			2.36996	23.5873			0.970164	12.2446
	279	1.71263	19.85	1.839	24.91	1.44041	24.5995	1.62407	15.5982	1.41806	14.2863			2.37314	23.6188			0.955764	12.1227
	280	1.71114	19.84	1.84098	24.94	1.44055	24.6019	1.6233	15.5918	1.41891	14.2955			2.37634	23.6505			0.941359	12.0007
	281	1.70966	19.83	1.84296	24.97	1.44069	24.6043	1.62259	15.5859	1.41971	14.3041			2.37954	23.6823			0.926949	11.8786
	282	1.70823	19.81	1.84495	25	1.44083	24.6067	1.62189	15.5803	1.42043	14.3118			2.38275	23.7142			0.912535	11.7566
	283	1.70679	19.8	1.8469	25.04	1.44096	24.6091	1.62122	15.5749	1.42116	14.3198			2.38599	23.7463			0.898115	11.6345
	284	1.70538	19.79	1.84882	25.07	1.4411	24.6115	1.62058	15.5696	1.42193	14.3281			2.38921	23.7783			0.883691	11.5123
	285	1.70399	19.77	1.85074	25.1	1.44122	24.6139	1.61995	15.5647	1.42271	14.3366			2.39241	23.8103			0.869263	11.3902
	286	1.70263	19.76	1.85261	25.13	1.44136	24.6163	1.61936	15.5599	1.42352	14.3453			2.39558	23.8419			0.85483	11.268
	287	1.70132	19.75	1.85449	25.16	1.4415	24.6187	1.61879	15.5554	1.42437	14.3543			2.39871	23.8734			0.840391	11.1458
	288	1.70002	19.74	1.85635	25.19	1.44164	24.6211	1.61825	15.5512	1.42524	14.3634			2.40174	23.9042			0.825949	11.0235
	289	1.69871	19.73	1.85814	25.22	1.44178	24.6235	1.61773	15.5472	1.42609	14.3725			2.40455	23.9339			0.811503	10.9012
	290	1.69742	19.71	1.85984	25.25	1.44191	24.6259	1.61691	15.5403	1.42695	14.3816			2.40727	23.963			0.797051	10.7789
	291	1.69616	19.7	1.86138	25.28	1.44205	24.6283	1.61611	15.5338	1.42782	14.391			2.40995	23.9918			0.782595	10.6566
	292	1.69491	19.69	1.86279	25.31	1.44219	24.6307	1.61534	15.5273	1.42874	14.4005			2.41262	24.0208			0.768134	10.5342
	293	1.6937	19.68	1.86419	25.34	1.44234	24.6331	1.61459	15.5211	1.42965	14.4102			2.4153	24.0498			0.753669	10.4118
	294	1.6925	19.67	1.86557	25.37	1.44247	24.6355	1.61385	15.515	1.4306	14.42			2.41798	24.0788			0.739199	10.2893
	295	1.69132	19.66	1.86698	25.4	1.44261	24.638	1.61314	15.5092	1.43155	14.43			2.42066	24.108			0.724725	10.1669
	296	1.69017	19.65	1.86833	25.43	1.44275	24.6404	1.61244	15.5035	1.43253	14.4402			2.42333	24.1369			0.710246	10.0444
	297	1.68905	19.64	1.86966	25.46	1.44289	24.6428	1.61177	15.4981	1.43352	14.4505			2.42598	24.1659			0.695764	9.92182
	298	1.68796	19.63	1.871	25.49	1.44303	24.6452	1.61112	15.4928	1.43453	14.4609			2.42864	24.195			0.681276	9.79926
	299	1.68665	19.62	1.87233	25.52	1.44316	24.6477	1.6105	15.4878	1.43555	14.4715			2.43131	24.2241			0.666785	9.67667
	300	1.68502	19.6	1.87364	25.56	1.4433	24.6501	1.60963	15.4805	1.43659	14.4821			2.434	24.2534			0.652289	9.55405
	301	1.68324	19.58	1.87485	25.59	1.44345	24.6525	1.60874	15.4731	1.43764	14.4929			2.4367	24.2827			0.637787	9.4314
	302	1.68148	19.57	1.8759	25.62	1.44359	24.655	1.60787	15.4658	1.4387	14.5038			2.4394	24.3122			0.623282	9.30873
	303	1.67974	19.55	1.87695	25.65	1.44372	24.6574	1.60704	15.4587	1.43978	14.5149			2.44211	24.3418			0.608774	9.18602
	304	1.67801	19.54	1.87799	25.68	1.44386	24.6598	1.6062	15.4517	1.44085	14.526			2.44484	24.3715			0.59426	9.06328
	305	1.6763	19.52	1.87902	25.72	1.444	24.6623	1.60539	15.4449	1.44195	14.5372			2.44756	24.4012			0.579743	8.94051
	306	1.6746	19.5	1.88004	25.75	1.44415	24.6647	1.60459	15.4383	1.44305	14.5485			2.45026	24.4308			0.56522	8.81772
	307	1.67292	19.49	1.88106	25.78	1.44429	24.6672	1.6038	15.4318	1.44417	14.5598			2.45294	24.4603			0.550694	8.6949
	308	1.67128	19.47	1.88209	25.81	1.44443	24.6696	1.60304	15.4255	1.4453	14.5713			2.4556	24.4897			0.536162	8.57204
	309	1.66952	19.46	1.88311	25.85	1.44456	24.6721	1.60229	15.4194	1.44644	14.5829			2.45829	24.5193			0.521628	8.44916
	310	1.66765	19.44	1.88415	25.88	1.44471	24.6745	1.60157	15.4135	1.44758	14.5945			2.46096	24.5489			0.507089	8.32625
	311	1.66579	19.42	1.88519	25.91	1.44485	24.677	1.60086	15.4077	1.44873	14.6062			2.46366	24.5787			0.492545	8.20331
	312	1.66394	19.4	1.88624	25.95	1.44499	24.6794	1.60019	15.4022	1.44989	14.6179			2.46638	24.6085			0.477998	8.08035
	313	1.6621	19.39	1.88729	25.98	1.44512	24.6819	1.59953	15.3969	1.45105	14.6298			2.46909	24.6385			0.463445	7.95735
	314	1.66029	19.37	1.88834	26.01	1.44528	24.6843	1.5989	15.3918	1.45224	14.6417			2.47182	24.6685			0.448889	7.83433
	315	1.65847	19.35	1.88939	26.05	1.44541	24.6868	1.59816	15.3858	1.45341	14.6536			2.47456	24.6987			0.434327	7.71127
	316	1.6565	19.33	1.89045	26.08	1.44555	24.6892	1.5974	15.3795	1.4546	14.6656			2.47731	24.729			0.419762	7.58819
	317	1.65453	19.31	1.89152	26.11	1.44569	24.6917	1.59665	15.3734	1.4558	14.6777			2.48009	24.7595			0.405194	7.46508
	318	1.65257	19.3	1.8926	26.15	1.44584	24.6941	1.59593	15.3675	1.457	14.6898			2.48286	24.79			0.390622	7.34196
	319	1.65065	19.28	1.89367	26.18	1.44598	24.6966	1.59522	15.3617	1.45821	14.702			2.48565	24.8206			0.376047	7.2188
	320	1.64853	19.26	1.89475	26.21	1.44611	24.699	1.59455	15.3562	1.45942	14.7142			2.48845	24.8514			0.361469	7.09562
	321	1.64636	19.24	1.89583	26.25	1.44626	24.7015	1.59389	15.3509	1.46065	14.7265			2.49124	24.8821			0.346885	6.9724
	322	1.64404	19.21	1.89691	26.28	1.4464	24.704	1.59326	15.3459	1.46188	14.7388			2.49404	24.9129			0.332298	6.84916
	323	1.64173	19.19	1.898	26.32	1.44655	24.7065	1.59265	15.3411	1.4631	14.7512			2.49684	24.9438			0.317705	6.7259
	324	1.63942	19.17	1.89909	26.35	1.44669	24.7089	1.59207	15.3365	1.46434	14.7636			2.49965	24.9748			0.30311	6.6026
	325	1.63714	19.15	1.90017	26.38	1.44683	24.7114	1.59151	15.3321	1.46559	14.7761			2.50245	25.0056			0.28852	6.47932
	326	1.63485	19.13	1.90126	26.42	1.44697	24.7139	1.59099	15.3281	1.46683	14.7886			2.50525	25.0365			0.27393	6.35602
	327	1.63258	19.1	1.90236	26.45	1.44711	24.7164	1.59049	15.3243	1.46809	14.8011			2.50806	25.0675			0.259335	6.23269
	328	1.63031	19.08	1.90345	26.49	1.44726	24.7188	1.59003	15.3207	1.46934	14.8137			2.51087	25.0986			0.244736	6.10934
	329	1.62807	19.06	1.90453	26.52	1.4474	24.7213	1.58959	15.3175	1.4706	14.8263			2.51371	25.1297			0.230135	5.98596
	330	1.62584	19.04	1.90546	26.56	1.44755	24.7238	1.58918	15.3146	1.47186	14.8389			2.51654	25.1609			0.215531	5.86256
	331	1.62363	19.02	1.9064	26.59	1.44769	24.7263	1.58881	15.3119	1.47313	14.8516			2.51934	25.1918			0.200925	5.73914
	332	1.62141	19	1.90734	26.63	1.44784	24.7288	1.58846	15.3095	1.4744	14.8643			2.52212	25.2228			0.186315	5.6157
	333	1.61921	18.98	1.90827	26.66	1.44798	24.7313	1.58816	15.3075	1.47568	14.877			2.52491	25.2536			0.171701	5.49223
	334	1.61704	18.96	1.90922	26.7	1.44813	24.7338	1.58789	15.3058	1.47695	14.8898			2.5277	25.2846			0.157084	5.36873
	335	1.61486	18.94	1.91016	26.74	1.44826	24.7363	1.58764	15.3043	1.47824	14.9026			2.53049	25.3155			0.142461	5.2452
	336	1.6127	18.91	1.9111	26.77	1.44841	24.7388	1.58744	15.3032	1.47952	14.9154			2.53328	25.3466			0.127834	5.12164
	337	1.61056	18.89	1.91205	26.81	1.44856	24.7413	1.58718	15.3016	1.48081	14.9282			2.53607	25.3777			0.113203	4.99805
	338	1.60844	18.87	1.913	26.84	1.4487	24.7438	1.58684	15.2993	1.4821	14.9411			2.53887	25.4089			0.0985677	4.87444
	339	1.60633	18.85	1.91395	26.88	1.44885	24.7463	1.58654	15.2973	1.4834	14.954			2.54168	25.4402			0.0839306	4.75081
	340	1.60424	18.83	1.9149	26.92	1.44899	24.7488	1.58626	15.2956	1.4847	14.9669			2.54449	25.4716			0.069293	4.62717
	341	1.60215	18.81	1.91585	26.95	1.44914	24.7513	1.58604	15.2943	1.486	14.9799			2.5473	25.503			0.0546551	4.50352
	342	1.6001	18.79	1.9168	26.99	1.44929	24.7538	1.58584	15.2932	1.4873	14.9928			2.55011	25.5345			0.0400139	4.37985
	343	1.59806	18.78	1.91775	27.03	1.44942	24.7564	1.58567	15.2925	1.48861	15.0058			2.55294	25.5661			0.0253695	4.25616
	344	1.59604	18.76	1.9187	27.06	1.44958	24.7589	1.58554	15.2921	1.48991	15.0188			2.55578	25.5978			0.0107211	4.13244
	345	1.59403	18.74	1.91965	27.1	1.44972	24.7614	1.58545	15.292	1.49123	15.0319			2.55861	25.6295			-0.0039314	4.00869
	346	1.59205	18.72	1.92059	27.13	1.44988	24.7639	1.58539	15.2922	1.49254	15.0449			2.56141	25.6612			-0.0185875	3.88492
	347	1.58985	18.7	1.92154	27.17	1.45001	24.7665	1.58536	15.2927	1.49385	15.0579			2.56422	25.6929			-0.0332474	3.76112
	348	1.5875	18.68	1.92249	27.21	1.45016	24.769	1.58536	15.2935	1.49515	15.0709			2.56703	25.7246			-0.0479067	3.63732
	349	1.58509	18.65	1.92344	27.24	1.45031	24.7715	1.5854	15.2946	1.49647	15.0839			2.56981	25.7563			-0.0625666	3.51351
	350	1.58269	18.63	1.9244	27.28	1.45046	24.774	1.58547	15.296	1.49779	15.097			2.5726	25.7881			-0.0772277	3.38969
	351	1.58029	18.61	1.92535	27.32	1.4506	24.7766	1.58557	15.2977	1.4991	15.1101			2.57539	25.8199			-0.0918883	3.26587
	352	1.57791	18.58	1.92631	27.35	1.45075	24.7791	1.58571	15.2997	1.50042	15.1232			2.57816	25.8517			-0.106553	3.14201
	353	1.57554	18.56	1.92728	27.39	1.4509	24.7817	1.58587	15.302	1.50175	15.1363			2.58087	25.8831			-0.121221	3.01814
	354	1.57316	18.54	1.92824	27.43	1.45105	24.7842	1.58599	15.3038	1.50307	15.1494			2.5836	25.9144			-0.135892	2.89424
	355	1.57081	18.52	1.9292	27.47	1.4512	24.7868	1.58585	15.3032	1.5044	15.1626			2.58629	25.9456			-0.150567	2.77031
	356	1.56848	18.49	1.93017	27.5	1.45135	24.7893	1.58574	15.303	1.50572	15.1758			2.58898	25.9767			-0.165245	2.64637
	357	1.56615	18.47	1.93114	27.54	1.4515	24.7919	1.58566	15.3031	1.50705	15.1889			2.59161	26.0077			-0.179914	2.52247
	358	1.56384	18.45	1.93211	27.58	1.45165	24.7944	1.58563	15.3035	1.50839	15.2021			2.5942	26.0383			-0.194574	2.39861
	359	1.56154	18.43	1.93309	27.61	1.4518	24.797	1.58561	15.3042	1.50972	15.2153			2.59678	26.0688			-0.209232	2.27474
	360	1.55924	18.41	1.93405	27.65	1.45194	24.7995	1.58564	15.3052	1.51105	15.2286			2.5993	26.0988			-0.223895	2.15086
	361	1.55696	18.38	1.935	27.69	1.45209	24.8021	1.5857	15.3065	1.51239	15.2418			2.60175	26.1282			-0.238559	2.02696
	362	1.5547	18.36	1.93595	27.73	1.45224	24.8046	1.58579	15.3081	1.51372	15.255			2.60409	26.1567			-0.253226	1.90304
	363	1.55244	18.34	1.93687	27.76	1.45239	24.8072	1.58591	15.31	1.51507	15.2683			2.60633	26.1841			-0.267891	1.77913
	364	1.5502	18.32	1.9378	27.8	1.45254	24.8098	1.58607	15.3122	1.51641	15.2815			2.60845	26.2105			-0.282554	1.65523
	365	1.54798	18.3	1.93871	27.83	1.45269	24.8123	1.58625	15.3146	1.51775	15.2948			2.61041	26.2354			-0.297212	1.53135
	366	1.54576	18.28	1.93964	27.87	1.45284	24.8149	1.58646	15.3173	1.5191	15.3081			2.61216	26.2578			-0.311872	1.40745
	367	1.54357	18.26	1.94056	27.91	1.45299	24.8175	1.58671	15.3203	1.52045	15.3214			2.61334	26.274			-0.326535	1.28354
	368	1.54139	18.24	1.94149	27.94	1.45314	24.82	1.58698	15.3235	1.52179	15.3347			2.61391	26.2834			-0.341203	1.1596
	369	1.53923	18.22	1.9424	27.98	1.45329	24.8226	1.58727	15.3269	1.52314	15.348			2.61338	26.2813			-0.355874	1.03563
	370	1.53707	18.2	1.94325	28.02	1.45345	24.8252	1.5876	15.3305	1.52449	15.3613			2.61242	26.2754			-0.370542	0.911669
	371	1.53494	18.17	1.94402	28.05	1.4536	24.8278	1.58794	15.3344	1.52584	15.3747			2.60977	26.2551			-0.385209	0.787712
	372	1.53281	18.15	1.94479	28.08	1.45375	24.8303	1.58831	15.3385	1.52719	15.388			2.60714	26.2341			-0.399865	0.663816
	373	1.53071	18.14	1.94548	28.11	1.4539	24.8329	1.58871	15.3428	1.52854	15.4014			2.60461	26.2142			-0.414523	0.539914
	374	1.52862	18.12	1.94615	28.14	1.45405	24.8355	1.58912	15.3473	1.5299	15.4147			2.60206	26.1941			-0.429179	0.416014
	375	1.52655	18.1	1.94684	28.17	1.4542	24.8381	1.58956	15.352	1.53125	15.4281			2.59951	26.1739			-0.443834	0.292122
	376	1.5245	18.08	1.94739	28.19	1.45435	24.8407	1.59003	15.3569	1.5326	15.4414			2.59694	26.1537			-0.458494	0.1682
	377	1.52248	18.06	1.94771	28.21	1.4545	24.8433	1.5905	15.3619	1.53396	15.4548			2.59441	26.1338			-0.473154	0.0442723
	378	1.52045	18.04	1.94804	28.22	1.45465	24.8458	1.591	15.3672	1.53533	15.4682			2.59195	26.1146			-0.487811	-0.0796614
	379	1.51846	18.02	1.94834	28.24	1.4548	24.8484	1.59151	15.3725	1.53668	15.4816			2.58961	26.0965			-0.502466	-0.20358
	380	1.51649	18	1.9485	28.24	1.45496	24.851	1.59205	15.3781	1.53804	15.495			2.58739	26.0795			-0.517119	-0.327472
	381	1.51452	17.98	1.94856	28.25	1.45511	24.8536	1.5926	15.3838	1.5394	15.5084			2.58528	26.0636			-0.531759	-0.451288
	382	1.51259	17.97	1.9486	28.25	1.45526	24.8562	1.59316	15.3896	1.54076	15.5218			2.58327	26.0487			-0.546397	-0.575099
	383	1.51066	17.95	1.94839	28.25	1.45541	24.8588	1.59355	15.3937	1.54211	15.5352			2.58131	26.0341			-0.561037	-0.698926
	384	1.50876	17.93	1.9483	28.25	1.45556	24.8614	1.59395	15.3981	1.54347	15.5486			2.57946	26.0207			-0.575679	-0.822764
	385	1.50689	17.91	1.94831	28.25	1.45572	24.864	1.59438	15.4027	1.54484	15.562			2.57774	26.0084			-0.59032	-0.946595
	386	1.50503	17.89	1.94831	28.25	1.45588	24.8666	1.59482	15.4075	1.5462	15.5754			2.57614	25.9972			-0.604954	-1.07038
	387	1.50317	17.88	1.94841	28.26	1.45602	24.8692	1.59529	15.4124	1.54756	15.5889			2.57465	25.9871			-0.619587	-1.19416
	388	1.50135	17.86	1.94865	28.27	1.45617	24.8718	1.59577	15.4176	1.54894	15.6023			2.57313	25.9767			-0.634217	-1.31792
	389	1.49955	17.84	1.94899	28.29	1.45634	24.8745	1.59629	15.4229	1.5503	15.6157			2.57165	25.9668			-0.648849	-1.44168
	390	1.49776	17.83	1.9494	28.31	1.45649	24.8771	1.59681	15.4283	1.55166	15.6292			2.57029	25.9579			-0.663484	-1.56547
	391	1.496	17.81	1.94989	28.33	1.45664	24.8797	1.59735	15.4339	1.55303	15.6426			2.56902	25.9501			-0.678119	-1.68927
	392	1.49426	17.8	1.95043	28.35	1.4568	24.8823	1.59791	15.4397	1.5544	15.656			2.56791	25.9434			-0.692746	-1.81301
	393	1.49254	17.78	1.95097	28.38	1.45695	24.8849	1.59849	15.4456	1.55576	15.6695			2.56657	25.935			-0.707368	-1.93672
	394	1.49083	17.76	1.95159	28.41	1.4571	24.8875	1.59908	15.4516	1.55713	15.6829			2.56534	25.9274			-0.721985	-2.06041
	395	1.48915	17.75	1.95223	28.43	1.45726	24.8901	1.59967	15.4578	1.5585	15.6964			2.56422	25.9209			-0.736601	-2.18408
	396	1.48748	17.73	1.9529	28.47	1.45741	24.8928	1.6003	15.4641	1.55986	15.7098			2.56324	25.9156			-0.75122	-2.30777
	397	1.48584	17.72	1.9536	28.5	1.45756	24.8954	1.60094	15.4705	1.56124	15.7233			2.56236	25.9114			-0.765826	-2.43137
	398	1.4842	17.7	1.95431	28.53	1.45772	24.898	1.60157	15.477	1.5626	15.7367			2.56162	25.9084			-0.780417	-2.55487
	399	1.4826	17.69	1.95505	28.56	1.45788	24.9006	1.60224	15.4836	1.56397	15.7502			2.56091	25.9056			-0.795014	-2.67839
	400	1.48101	17.67	1.9558	28.59	1.45804	24.9033	1.60291	15.4904	1.56534	15.7636			2.56024	25.9031			-0.809611	-2.80193
	401	1.47945	17.66	1.95656	28.63	1.45819	24.9059	1.60359	15.4972	1.56671	15.7771			2.5596	25.9011			-0.82421	-2.92548
	402	1.47791	17.65	1.95735	28.66	1.45835	24.9085	1.60429	15.5041	1.56808	15.7905			2.55916	25.9008			-0.838811	-3.04904
	403	1.4764	17.63	1.95814	28.7	1.4585	24.9112	1.60499	15.5112	1.56945	15.804			2.55885	25.9017			-0.853415	-3.17262
	404	1.47491	17.62	1.95894	28.73	1.45866	24.9138	1.60571	15.5183	1.57082	15.8175			2.55877	25.9047			-0.868019	-3.2962
	405	1.47344	17.6	1.95975	28.77	1.45881	24.9165	1.60644	15.5255	1.57219	15.8309			2.55869	25.9077			-0.88262	-3.41975
	406	1.472	17.59	1.96056	28.8	1.45897	24.9191	1.60718	15.5328	1.57356	15.8444			2.55871	25.9116			-0.897224	-3.54333
	407	1.47059	17.58	1.96139	28.84	1.45913	24.9218	1.60791	15.5402	1.57494	15.8578			2.55875	25.9157			-0.911824	-3.66692
	408	1.4692	17.57	1.96223	28.88	1.45929	24.9244	1.60868	15.5476	1.5763	15.8713			2.5589	25.9209			-0.92642	-3.79052
	409	1.46784	17.55	1.96306	28.91	1.45944	24.927	1.60944	15.5551	1.57767	15.8848			2.55918	25.9271			-0.941015	-3.91412
	410	1.46649	17.54	1.9639	28.95	1.4596	24.9297	1.6102	15.5627	1.57905	15.8982			2.55955	25.9343			-0.955612	-4.03773
	411	1.46516	17.53	1.96475	28.99	1.45975	24.9324	1.61098	15.5704	1.58041	15.9117			2.56002	25.9424			-0.970211	-4.16136
	412	1.46386	17.52	1.9656	29.03	1.45991	24.935	1.61174	15.5779	1.58179	15.9252			2.56061	25.9514			-0.984777	-4.28475
	413	1.46256	17.51	1.96646	29.07	1.46006	24.9377	1.61251	15.5854	1.58316	15.9386			2.56129	25.9612			-0.99933	-4.40802
	414	1.46128	17.5	1.96732	29.1	1.46023	24.9403	1.61329	15.5931	1.58454	15.9521			2.56181	25.9698			-1.01389	-4.53133
	415	1.46001	17.48	1.96819	29.14	1.46039	24.943	1.61407	15.6008	1.5859	15.9655			2.56175	25.973			-1.02844	-4.65463
	416	1.45876	17.47	1.96906	29.18	1.46054	24.9456	1.61486	15.6086	1.58727	15.979			2.56162	25.9756			-1.043	-4.77795
	417	1.45752	17.46	1.96994	29.22	1.4607	24.9483	1.61566	15.6165	1.58865	15.9925			2.56076	25.9712			-1.05756	-4.90129
	418	1.45629	17.45	1.97081	29.26	1.46085	24.951	1.61648	15.6244	1.59003	16.0059			2.56006	25.9682			-1.07213	-5.02465
	419	1.45506	17.44	1.97169	29.3	1.46101	24.9536	1.61729	15.6323	1.5914	16.0194			2.55843	25.9568			-1.0867	-5.14805
	420	1.45386	17.43	1.97257	29.34	1.46117	24.9563	1.61811	15.6403	1.59276	16.0328			2.55695	25.9468			-1.10126	-5.27146
	421	1.45269	17.42	1.97345	29.38	1.46132	24.959	1.61894	15.6484	1.59414	16.0463			2.5556	25.9378			-1.11584	-5.39489
	422	1.4515	17.41	1.97434	29.42	1.46149	24.9616	1.61977	15.6566	1.59551	16.0597			2.55294	25.917			-1.13041	-5.51835
	423	1.45031	17.4	1.97521	29.45	1.46165	24.9643	1.62061	15.6647	1.59689	16.0732			2.54988	25.8924			-1.14499	-5.64185
	424	1.44914	17.39	1.9761	29.49	1.46181	24.967	1.62146	15.673	1.59825	16.0866			2.54676	25.8673			-1.15956	-5.76537
	425	1.448	17.38	1.97697	29.53	1.46196	24.9697	1.62231	15.6813	1.59963	16.1001			2.54329	25.8388			-1.17415	-5.88893
	426	1.44685	17.37	1.97786	29.57	1.46212	24.9724	1.62316	15.6896	1.601	16.1135			2.53974	25.8097			-1.18872	-6.0125
	427	1.44569	17.36	1.97875	29.61	1.46229	24.975	1.62403	15.6979	1.60238	16.127			2.53627	25.7814			-1.20329	-6.13606
	428	1.44456	17.35	1.97959	29.65	1.46244	24.9777	1.6249	15.7064	1.60374	16.1404			2.53294	25.7543			-1.21785	-6.25959
	429	1.44341	17.34	1.98044	29.69	1.4626	24.9804	1.62576	15.7148	1.60511	16.1538			2.52965	25.7277			-1.23227	-6.38246
	430	1.44229	17.33	1.98129	29.73	1.46276	24.9831	1.62665	15.7233	1.60649	16.1673			2.52648	25.702			-1.24665	-6.50515
	431	1.4411	17.32	1.98212	29.77	1.46293	24.9858	1.62753	15.7319	1.60786	16.1807			2.52349	25.6782			-1.26095	-6.62756
	432	1.43994	17.31	1.98293	29.81	1.46309	24.9885	1.62841	15.7404	1.60922	16.1941			2.52058	25.655			-1.27521	-6.74981
	433	1.4388	17.3	1.98372	29.85	1.46324	24.9912	1.6293	15.749	1.6106	16.2076			2.51761	25.6313			-1.28946	-6.87195
	434	1.43769	17.29	1.98454	29.89	1.4634	24.9939	1.63019	15.7576	1.61197	16.221			2.51469	25.608			-1.30369	-6.994
	435	1.43659	17.28	1.98534	29.93	1.46356	24.9966	1.63108	15.7662	1.61334	16.2344			2.51189	25.5859			-1.31769	-7.11499
	436	1.43551	17.27	1.98546	29.93	1.46372	24.9992	1.63197	15.7749	1.61471	16.2478			2.50924	25.5652
	437	1.43445	17.26	1.9856	29.94	1.46389	25.0019	1.63286	15.7835	1.61609	16.2613			2.50672	25.5457
	438	1.43341	17.25	1.98572	29.95	1.46405	25.0047	1.63376	15.7923	1.61745	16.2747			2.50434	25.5274
	439	1.43239	17.24	1.98585	29.95	1.46421	25.0074	1.63468	15.801	1.61882	16.2881			2.50208	25.5102
	440	1.4314	17.23	1.98598	29.96	1.46436	25.0101	1.63558	15.8098	1.62019	16.3015			2.49999	25.4946
	441	1.43041	17.22	1.9861	29.96	1.46453	25.0128	1.63649	15.8186	1.62156	16.3149			2.49792	25.4793
	442	1.42944	17.21	1.98621	29.97	1.46469	25.0155	1.63741	15.8274	1.62294	16.3283			2.49505	25.4563
	443	1.42849	17.21	1.98634	29.98	1.46485	25.0182	1.63833	15.8363	1.6243	16.3417			2.49181	25.4298
	444	1.42755	17.2	1.98646	29.98	1.46501	25.0209	1.63925	15.8452	1.62567	16.3551			2.48836	25.4013
	445	1.42663	17.19	1.98659	29.99	1.46517	25.0236	1.64017	15.8541	1.62704	16.3685			2.48497	25.3735
	446	1.42572	17.18	1.9867	29.99	1.46534	25.0263	1.6411	15.8631	1.62841	16.3819			2.48159	25.3456
	447	1.42485	17.18	1.98939	30.12	1.4655	25.0291	1.64204	15.872	1.62977	16.3953			2.47784	25.3143
	448	1.424	17.17			1.46566	25.0318	1.64298	15.881	1.63115	16.4087			2.47417	25.2839
	449	1.42318	17.16			1.46582	25.0345	1.64391	15.8901	1.63251	16.4221			2.4706	25.2542
	450	1.42236	17.15			1.46599	25.0372	1.64485	15.8991	1.63389	16.4355			2.46711	25.2254
	451	1.42158	17.15			1.46615	25.0399	1.6458	15.9082	1.63525	16.4489			2.46373	25.1975
	452	1.42081	17.14			1.46631	25.0427	1.64674	15.9173	1.63661	16.4622			2.46015	25.1679
	453	1.42006	17.14			1.46647	25.0454	1.64769	15.9264	1.63799	16.4756			2.4561	25.1339
	454	1.41935	17.13			1.46664	25.0481	1.64864	15.9355	1.63935	16.489			2.45176	25.0969
	455	1.41866	17.12			1.4668	25.0509	1.6496	15.9447	1.64071	16.5023			2.44746	25.0605
	456	1.41799	17.12			1.46697	25.0536	1.65055	15.9539	1.64209	16.5157			2.44284	25.0208
	457	1.41735	17.11			1.46714	25.0563	1.65151	15.9631	1.64345	16.5291			2.43824	24.9815
	458	1.41673	17.11			1.4673	25.0591	1.65247	15.9723	1.64481	16.5424			2.43369	24.9427
	459	1.41613	17.11			1.46746	25.0618	1.65344	15.9815	1.64619	16.5558			2.42921	24.9045
	460	1.41554	17.1			1.46762	25.0646	1.6544	15.9908	1.64755	16.5691			2.42477	24.8667
	461	1.41498	17.1			1.46779	25.0673	1.65538	16.0001	1.64891	16.5825			2.42039	24.8294
	462	1.41444	17.09			1.46795	25.07	1.65635	16.0094	1.65027	16.5958			2.41608	24.7928
	463	1.41391	17.09			1.46811	25.0728	1.65731	16.0187	1.65164	16.6092			2.41184	24.7569
	464	1.41342	17.09			1.46827	25.0755	1.65829	16.028	1.65301	16.6225			2.40766	24.7216
	465	1.41296	17.08			1.46845	25.0783	1.65928	16.0373	1.65437	16.6359			2.40358	24.6872
	466	1.41254	17.08			1.46861	25.081	1.66025	16.0467	1.65572	16.6492			2.39958	24.6534
	467	1.41213	17.08			1.46877	25.0838	1.66122	16.0561	1.65709	16.6625			2.39566	24.6205
	468	1.41175	17.08			1.46894	25.0865	1.6622	16.0654	1.65845	16.6758			2.39182	24.5884
	469	1.4114	17.07			1.4691	25.0893	1.66318	16.0747	1.65981	16.6892			2.38689	24.5461
	470	1.41108	17.07			1.46928	25.092	1.66416	16.0841	1.66116	16.7025			2.38215	24.5057
	471	1.41077	17.07			1.46944	25.0948	1.66514	16.0935	1.66253	16.7158			2.37746	24.4657
	472	1.4105	17.07			1.4696	25.0976	1.66613	16.1029	1.66389	16.7291			2.37281	24.426
	473	1.41025	17.07			1.46976	25.1003	1.6671	16.1123	1.66524	16.7424			2.36816	24.3863
	474	1.41003	17.07			1.46994	25.1031	1.66809	16.1217	1.6666	16.7557			2.36357	24.3472
	475	1.40983	17.07			1.4701	25.1058	1.66908	16.1311	1.66795	16.769			2.35893	24.3076
	476	1.40961	17.07			1.47026	25.1086	1.67006	16.1406	1.66931	16.7823			2.35434	24.2685
	477	1.40941	17.07			1.47044	25.1114	1.67106	16.15	1.67066	16.7956			2.34983	24.2301
	478	1.40925	17.07			1.4706	25.1142	1.67205	16.1595	1.67203	16.8089			2.34536	24.1923
	479	1.40911	17.07			1.47076	25.1169	1.67305	16.169	1.67338	16.8222			2.34096	24.155
	480	1.40899	17.07			1.47093	25.1197	1.67404	16.1785	1.67474	16.8355			2.33664	24.1184
	481	1.4089	17.07			1.4711	25.1225	1.67504	16.188	1.67609	16.8488			2.33237	24.0825
	482	1.40882	17.07			1.47126	25.1253	1.67604	16.1975	1.67744	16.862			2.32819	24.0472
	483	1.40879	17.07			1.47144	25.128	1.67704	16.207	1.67879	16.8753			2.32409	24.0126
	484	1.40878	17.07			1.4716	25.1308	1.67804	16.2166	1.68015	16.8886			2.32004	23.9787
	485	1.40878	17.07			1.47176	25.1336	1.67904	16.2262	1.6815	16.9019			2.31609	23.9456
	486	1.40881	17.07			1.47194	25.1364	1.68005	16.2357	1.68285	16.9151			2.3122	23.9131
	487	1.40886	17.08			1.4721	25.1392	1.68105	16.2453	1.6842	16.9284			2.3084	23.8815
	488	1.40895	17.08			1.47228	25.142	1.68206	16.2549	1.68555	16.9417			2.30472	23.8511
	489	1.40905	17.08			1.47244	25.1447	1.68306	16.2644	1.6869	16.9549			2.30114	23.8214
	490	1.40916	17.08			1.4726	25.1475	1.68405	16.2739	1.68825	16.9682			2.29751	23.7913
	491	1.40931	17.09			1.47277	25.1503	1.68504	16.2834	1.6896	16.9814			2.29398	23.7621
	492	1.40948	17.09			1.47294	25.1531	1.68603	16.2928	1.69095	16.9947			2.29054	23.7338
	493	1.40966	17.09			1.47311	25.1559	1.68702	16.3023	1.6923	17.0079			2.2872	23.7064
	494	1.40987	17.1			1.47327	25.1587	1.68801	16.3118	1.69365	17.0212			2.28396	23.6801
	495	1.41011	17.1			1.47345	25.1615	1.68901	16.3213	1.695	17.0344			2.28084	23.6547
	496	1.41035	17.11			1.47361	25.1643	1.69	16.3308	1.69635	17.0477			2.27782	23.6303
	497	1.41063	17.11			1.47379	25.1671	1.691	16.3403	1.69769	17.0609			2.27489	23.6067
	498	1.4109	17.11			1.47395	25.1699	1.692	16.3499	1.69904	17.0741			2.27205	23.584
	499	1.41119	17.12			1.47411	25.1727	1.693	16.3594	1.70039	17.0874			2.26932	23.5623
	500	1.4115	17.12			1.47429	25.1754	1.694	16.369	1.70174	17.1006			2.26669	23.5414
	501	1.41183	17.13			1.47445	25.1782	1.695	16.3785	1.70309	17.1138			2.26414	23.5214
	502	1.41214	17.13			1.47461	25.181	1.696	16.3881	1.70444	17.1271			2.26171	23.5025
	503	1.41247	17.14			1.47479	25.1838	1.697	16.3977	1.70578	17.1403			2.25941	23.4847
	504	1.41284	17.14			1.47495	25.1866	1.698	16.4073	1.70713	17.1535			2.25723	23.4681
	505	1.41322	17.15			1.47511	25.1893	1.69901	16.4168	1.70847	17.1667			2.25516	23.4525
	506	1.41364	17.16			1.47529	25.1921	1.70001	16.4265	1.70982	17.1799			2.25323	23.4381
	507	1.41409	17.16			1.47545	25.1949	1.70103	16.4361	1.71116	17.1931			2.25141	23.4248
	508	1.41455	17.17			1.47561	25.1977	1.70204	16.4457	1.71251	17.2064			2.24974	23.4128
	509	1.41502	17.17			1.47579	25.2005	1.70304	16.4553	1.71386	17.2196			2.24814	23.4014
	510	1.41552	17.18			1.47595	25.2033	1.70405	16.4649	1.7152	17.2328			2.24661	23.3908
	511	1.41605	17.19			1.47612	25.2061	1.70506	16.4745	1.71655	17.246			2.24527	23.3818
	512	1.41659	17.2			1.47629	25.2089	1.70606	16.4841	1.71789	17.2592			2.24409	23.3742
	513	1.41715	17.2			1.47646	25.2117	1.70705	16.4937	1.71924	17.2724			2.24302	23.3678
	514	1.41775	17.21			1.47663	25.2145	1.70805	16.5032	1.72057	17.2856			2.2421	23.3626
	515	1.41839	17.22			1.47679	25.2173	1.70906	16.5128	1.72192	17.2988			2.24127	23.3582
	516	1.41905	17.23			1.47696	25.2201	1.71006	16.5224	1.72326	17.312			2.24049	23.3543
	517	1.41972	17.23			1.47713	25.2229	1.71106	16.532	1.72461	17.3252			2.23985	23.3516
	518	1.42041	17.24			1.4773	25.2257	1.71206	16.5416	1.72595	17.3384			2.23933	23.3501
	519	1.42112	17.25			1.47746	25.2285	1.71307	16.5512	1.7273	17.3516			2.23895	23.3498
	520	1.42186	17.26			1.47764	25.2313	1.71408	16.5608	1.72864	17.3647			2.2387	23.3507
	521	1.4226	17.27			1.4778	25.2341	1.71507	16.5704	1.72998	17.3779			2.23857	23.3526
	522	1.42336	17.28			1.47798	25.2369	1.71609	16.58	1.73131	17.391			2.23859	23.3559
	523	1.42414	17.29			1.47814	25.2397	1.7171	16.5896	1.73265	17.4042			2.23874	23.3603
	524	1.42494	17.3			1.47831	25.2425	1.7181	16.5993	1.73399	17.4173			2.23899	23.3656
	525	1.42576	17.31			1.47849	25.2454	1.71911	16.6089	1.73533	17.4304			2.23935	23.372
	526	1.42659	17.32			1.47865	25.2482	1.72012	16.6185	1.73665	17.4435			2.23984	23.3794
	527	1.42745	17.33			1.47883	25.251	1.72114	16.6282	1.73799	17.4566			2.24052	23.3887
	528	1.42831	17.34			1.47899	25.2538	1.72214	16.6379	1.73931	17.4697			2.24131	23.3988
	529	1.42921	17.35			1.47916	25.2566	1.72315	16.6475	1.74065	17.4827			2.24216	23.4096
	530	1.43013	17.36			1.47933	25.2595	1.72416	16.6572	1.74198	17.4958			2.2431	23.421
	531	1.43106	17.37			1.4795	25.2623	1.72517	16.6669	1.7433	17.5089			2.24411	23.4331
	532	1.432	17.38			1.47968	25.2651	1.72619	16.6765	1.74464	17.522			2.2452	23.4459
	533	1.43296	17.39			1.47984	25.2679	1.72721	16.6862	1.74596	17.535			2.24636	23.4594
	534	1.43394	17.41			1.48001	25.2708	1.72822	16.6959	1.74729	17.548			2.24759	23.4734
	535	1.43493	17.42			1.48019	25.2736	1.72924	16.7056	1.7486	17.561			2.24889	23.488
	536	1.43592	17.43			1.48035	25.2764	1.73025	16.7153	1.74992	17.574			2.25022	23.503
	537	1.43695	17.44			1.48053	25.2793	1.73126	16.725	1.75124	17.5869			2.25161	23.5185
	538	1.43798	17.45			1.4807	25.2821	1.73229	16.7347	1.75255	17.5999			2.25301	23.5341
	539	1.43902	17.46			1.48086	25.2849	1.7333	16.7444	1.75388	17.6128			2.25434	23.549
	540	1.44007	17.48			1.48104	25.2878	1.73431	16.7541	1.75519	17.6258			2.25572	23.5645
	541	1.44115	17.49			1.48121	25.2906	1.73534	16.7638	1.7565	17.6387			2.25714	23.5803
	542	1.44223	17.5			1.48139	25.2935	1.73635	16.7735	1.7578	17.6515			2.25857	23.5962
	543	1.44332	17.51			1.48155	25.2963	1.73737	16.7832	1.75911	17.6643			2.25988	23.6106
	544	1.44443	17.53			1.48172	25.2992	1.73839	16.793	1.76041	17.6771			2.26106	23.6238
	545	1.44555	17.54			1.4819	25.302	1.73941	16.8027	1.76171	17.6899			2.262	23.6344
	546	1.44667	17.55			1.48208	25.3048	1.74043	16.8124	1.76301	17.7028			2.26285	23.6441
	547	1.44784	17.57			1.48224	25.3077	1.74145	16.8222	1.76431	17.7156			2.26359	23.6527
	548	1.449	17.58			1.48241	25.3106	1.74247	16.8319	1.76562	17.7284			2.26415	23.6594
	549	1.45017	17.59			1.48259	25.3134	1.74349	16.8416	1.76693	17.7412			2.2647	23.6661
	550	1.45136	17.61			1.48276	25.3163	1.74451	16.8514	1.76822	17.754			2.2653	23.6732
	551	1.45256	17.62			1.48293	25.3191	1.74554	16.8611	1.76953	17.7668			2.26594	23.6808
	552	1.45378	17.63			1.4831	25.322	1.74655	16.8708	1.77083	17.7796			2.26654	23.6879
	553	1.45499	17.65			1.48327	25.3248	1.74758	16.8806	1.77212	17.7924			2.26713	23.695
	554	1.4562	17.66			1.48345	25.3277	1.7486	16.8903	1.77343	17.8051			2.26772	23.7022
	555	1.45741	17.68			1.48362	25.3305	1.74962	16.9001	1.77471	17.8179			2.2684	23.7101
	556	1.45864	17.69			1.48379	25.3334	1.75064	16.9098	1.776	17.8306			2.26914	23.7187
	557	1.45988	17.7			1.48396	25.3362	1.75166	16.9196	1.77727	17.843			2.26996	23.728
	558	1.46113	17.72			1.48414	25.3391	1.75269	16.9293	1.77854	17.8555			2.27082	23.7379
	559	1.46237	17.73			1.48431	25.3419	1.75371	16.9391	1.77978	17.8676			2.27175	23.7483
	560	1.4636	17.75			1.48449	25.3448	1.75474	16.9488	1.781	17.8798			2.27272	23.7593
	561	1.46483	17.76			1.48465	25.3476	1.75576	16.9586	1.78224	17.8919			2.27375	23.7707
	562	1.46604	17.77			1.48483	25.3505	1.75677	16.9683	1.78346	17.904			2.2748	23.7824
	563	1.46723	17.79			1.485	25.3533	1.7578	16.9781	1.78469	17.9161			2.27585	23.7941
	564	1.46837	17.8			1.48517	25.3562	1.75883	16.9878	1.78591	17.9282			2.27689	23.8056
	565	1.46951	17.81			1.48535	25.3591	1.75985	16.9976	1.78714	17.9402			2.27795	23.8174
	566	1.4706	17.83			1.48551	25.3619	1.76087	17.0073	1.78835	17.9523			2.27905	23.8296
	567	1.47169	17.84			1.48569	25.3648	1.7619	17.0171	1.78957	17.9643			2.28019	23.8421
	568	1.47277	17.85			1.48586	25.3677	1.76293	17.0268	1.7908	17.9764			2.28139	23.8552
	569	1.47388	17.87			1.48604	25.3705	1.76395	17.0366	1.79201	17.9883			2.28246	23.867
	570	1.47497	17.88			1.48621	25.3734	1.76497	17.0463	1.7932	18.0001			2.28334	23.8769
	571	1.47601	17.89			1.48639	25.3763	1.766	17.0561	1.7944	18.0119			2.28406	23.8853
	572	1.477	17.91			1.48656	25.3791	1.76701	17.0658	1.79559	18.0237			2.28486	23.8944
	573	1.47796	17.92			1.48673	25.382	1.76804	17.0756	1.79672	18.0349			2.28565	23.9034
	574	1.47894	17.93			1.4869	25.3848	1.76906	17.0853	1.79781	18.0457			2.28642	23.9123
	575	1.4798	17.94			1.48707	25.3877	1.77009	17.0951	1.7989	18.0564			2.28715	23.9206
	576	1.48063	17.95			1.48725	25.3906	1.77111	17.1048	1.79999	18.0671			2.28789	23.9291
	577	1.48144	17.96			1.48742	25.3934	1.77214	17.1146	1.80106	18.0778			2.2886	23.9374
	578	1.48226	17.97			1.4876	25.3963	1.77316	17.1243	1.80215	18.0885			2.28936	23.9461
	579	1.48306	17.99			1.48778	25.3992	1.77419	17.1341	1.80321	18.0991			2.29014	23.9551
	580	1.48375	18			1.48794	25.4021	1.77521	17.1438	1.80421	18.109			2.29099	23.9647
	581	1.48443	18.01			1.48811	25.4049	1.77624	17.1535	1.80523	18.1189			2.29192	23.9752
	582	1.4851	18.02			1.48829	25.4078	1.77726	17.1633	1.80624	18.1289			2.29285	23.9856
	583	1.48576	18.02			1.48846	25.4107	1.77829	17.173	1.80725	18.139			2.2937	23.9952
	584	1.48644	18.03			1.48864	25.4136	1.7793	17.1828	1.80828	18.1491			2.29459	24.0052
	585	1.48711	18.04			1.48881	25.4164	1.78032	17.1925	1.80927	18.1591			2.29548	24.0153
	586	1.48779	18.05			1.48899	25.4193	1.78135	17.2023	1.81026	18.1688			2.29644	24.026
	587	1.48845	18.06			1.48916	25.4222	1.78238	17.212	1.81124	18.1785			2.2975	24.0377
	588	1.48911	18.07			1.48934	25.4251	1.7834	17.2218	1.81222	18.1883			2.29865	24.0504
	589	1.48979	18.08			1.48951	25.428	1.78442	17.2315	1.81317	18.1978			2.29984	24.0633
	590	1.49046	18.09			1.48969	25.4309	1.78545	17.2413	1.81415	18.2073			2.30106	24.0767
	591	1.49114	18.1			1.48986	25.4338	1.78648	17.251	1.81511	18.217			2.30231	24.0904
	592	1.49182	18.11			1.49004	25.4367	1.78749	17.2608	1.8161	18.2267			2.30362	24.1046
	593	1.4925	18.12			1.49021	25.4396	1.78851	17.2705	1.81707	18.2364			2.305	24.1194
	594	1.49319	18.14			1.49039	25.4425	1.78954	17.2802	1.81801	18.2457			2.30646	24.135
	595	1.49386	18.15			1.49056	25.4454	1.79056	17.29	1.81892	18.2548			2.30799	24.1514
	596	1.49455	18.16			1.49074	25.4483	1.79159	17.2997	1.81977	18.2632			2.30959	24.1684
	597	1.49524	18.17			1.49091	25.4512	1.7926	17.3094	1.82059	18.2713			2.31124	24.186
	598	1.49592	18.18			1.49109	25.4541	1.79363	17.3192	1.82136	18.279			2.31297	24.2043
	599	1.49661	18.19			1.49126	25.457	1.79465	17.3289	1.82212	18.2866			2.31478	24.2232
	600	1.49729	18.2			1.49144	25.4599	1.79567	17.3386	1.82289	18.2942			2.31663	24.2427
	601	1.49795	18.21			1.49161	25.4628	1.79669	17.3483	1.8236	18.3014			2.31853	24.2626
	602	1.49861	18.22			1.49179	25.4657	1.79771	17.3581	1.82434	18.3087			2.32049	24.2831
	603	1.49929	18.23			1.49196	25.4686	1.79872	17.3678	1.82508	18.316			2.32249	24.304
	604	1.49995	18.24			1.49214	25.4715	1.79975	17.3775	1.82579	18.3232			2.32454	24.3253
	605	1.50063	18.25			1.49231	25.4744	1.80078	17.3872	1.82652	18.3305			2.32662	24.347
	606	1.50127	18.26			1.49249	25.4773	1.80179	17.3969	1.82727	18.338			2.32876	24.3692
	607	1.50191	18.27			1.49266	25.4802	1.80281	17.4066	1.82804	18.3456			2.33095	24.3918
	608	1.50254	18.28			1.49285	25.4831	1.80383	17.4163	1.82879	18.3531			2.33316	24.4148
	609	1.50316	18.29			1.49303	25.486	1.80485	17.426	1.82954	18.3606			2.33542	24.4382
	610	1.5038	18.3			1.4932	25.4889	1.80586	17.4357	1.83031	18.3683			2.33772	24.4619
	611	1.50444	18.31			1.49337	25.4919	1.80689	17.4454	1.83109	18.376			2.34006	24.4861
	612	1.50507	18.32			1.49355	25.4948	1.80791	17.4552	1.83187	18.3839			2.34245	24.5106
	613	1.50571	18.33			1.49372	25.4977	1.80892	17.465	1.83268	18.3919			2.34485	24.5353
	614	1.50635	18.34			1.4939	25.5006	1.80995	17.4747	1.83349	18.4			2.34727	24.5603
	615	1.507	18.35			1.49408	25.5035	1.81096	17.4845	1.83429	18.408			2.34972	24.5854
	616	1.50765	18.36			1.49426	25.5065	1.81199	17.4942	1.83505	18.4157			2.35219	24.6107
	617	1.5083	18.37			1.49444	25.5094	1.81301	17.5039	1.8358	18.4231			2.35469	24.6363
	618	1.50896	18.38			1.49461	25.5123	1.81402	17.5137	1.83654	18.4306			2.35723	24.6623
	619	1.50962	18.39			1.49479	25.5152	1.81505	17.5234	1.8373	18.4382			2.35979	24.6885
	620	1.51029	18.4			1.49496	25.5181	1.81606	17.5331	1.83805	18.4457			2.36235	24.7147
	621	1.51095	18.41			1.49514	25.5211	1.81707	17.5429	1.83881	18.4532			2.36492	24.7411
	622	1.51162	18.42			1.49531	25.524	1.8181	17.5526	1.83956	18.4608			2.36751	24.7675
	623	1.51231	18.43			1.4955	25.5269	1.81911	17.5623	1.84029	18.4681			2.37011	24.7941
	624	1.51299	18.44			1.49568	25.5298	1.82014	17.572	1.84102	18.4754			2.37274	24.8209
	625	1.51368	18.45			1.49585	25.5328	1.82115	17.5818	1.84177	18.4829			2.37539	24.8479
	626	1.51436	18.46			1.49602	25.5357	1.82216	17.5915	1.84254	18.4905			2.37809	24.8754
	627	1.51506	18.47			1.4962	25.5386	1.82317	17.6012	1.8433	18.4982			2.3807	24.9021
	628	1.51576	18.48			1.49639	25.5415	1.8242	17.6109	1.84406	18.5059			2.38334	24.929
	629	1.51646	18.49			1.49656	25.5445	1.82521	17.6207	1.84485	18.5137			2.38601	24.9562
	630	1.51717	18.5			1.49674	25.5474	1.82622	17.6304	1.84563	18.5215			2.38869	24.9835
	631	1.51788	18.51			1.49691	25.5503	1.82724	17.6401	1.8464	18.5292			2.3914	25.0111
	632	1.51859	18.52			1.4971	25.5533	1.82825	17.6498	1.84716	18.537			2.39414	25.039
	633	1.51931	18.53			1.49727	25.5562	1.82926	17.6595	1.84793	18.5446			2.39689	25.0671
	634	1.52004	18.54			1.49745	25.5591	1.83028	17.6692	1.84869	18.5523			2.39967	25.0954
	635	1.52076	18.55			1.49762	25.5621	1.83129	17.6789	1.84946	18.5601			2.40238	25.123
	636	1.52149	18.57			1.4978	25.565	1.8323	17.6887	1.85025	18.5679			2.40504	25.1501
	637	1.52221	18.58			1.49799	25.568	1.83331	17.6984	1.85102	18.5757			2.40767	25.1771
	638	1.52295	18.59			1.49816	25.5709	1.83432	17.7081	1.8518	18.5836			2.41036	25.2044
	639	1.52367	18.6			1.49834	25.5738	1.83534	17.7178	1.8526	18.5916			2.41292	25.2307
	640	1.5244	18.61			1.49853	25.5768	1.83635	17.7275	1.8534	18.5996			2.4155	25.257
	641	1.52514	18.62			1.4987	25.5797	1.83736	17.7372	1.85421	18.6078			2.41783	25.281
	642	1.52588	18.63			1.49887	25.5827	1.83838	17.7469	1.85504	18.6161			2.42017	25.3052
	643	1.52661	18.64			1.49906	25.5856	1.83939	17.7566	1.85587	18.6245			2.42256	25.3299
	644	1.52736	18.65			1.49924	25.5886	1.8404	17.7663	1.85672	18.633			2.42499	25.3549
	645	1.5281	18.66			1.49941	25.5915	1.8414	17.776	1.85759	18.6416			2.42734	25.3793
	646	1.52886	18.67			1.4996	25.5945	1.84241	17.7857	1.85845	18.6503			2.42971	25.4039
	647	1.52961	18.69			1.49978	25.5974	1.84343	17.7954	1.85931	18.659			2.43208	25.4285
	648	1.53036	18.7			1.49995	25.6004	1.84444	17.8051	1.86017	18.6676			2.43439	25.4525
	649	1.53113	18.71			1.50012	25.6033	1.84545	17.8148	1.86105	18.6764			2.43666	25.4763
	650	1.53189	18.72			1.5003	25.6062	1.84645	17.8245	1.86193	18.6853			2.43744	25.4853
	651	1.53266	18.73			1.50048	25.6091	1.84746	17.8342	1.86281	18.6942			2.43806	25.4927
	652	1.53344	18.74			1.50065	25.612	1.84848	17.8439	1.86371	18.7032			2.43887	25.502
	653	1.53421	18.75			1.50081	25.6149	1.84949	17.8536	1.86461	18.7123			2.43986	25.5131
	654	1.53497	18.77			1.50099	25.6179	1.8505	17.8634	1.86551	18.7214			2.44095	25.5252
	655	1.53575	18.78			1.50116	25.6208	1.8515	17.8731	1.86644	18.7306			2.44205	25.5375
	656	1.53651	18.79			1.50134	25.6237	1.85251	17.8828	1.86735	18.7399			2.44311	25.5497
	657	1.53729	18.8			1.50151	25.6266	1.85353	17.8925	1.86827	18.7491			2.44411	25.5611
	658	1.53806	18.81			1.50169	25.6295	1.85452	17.9022	1.8692	18.7585			2.44517	25.5733
	659	1.53885	18.82			1.50186	25.6325	1.85554	17.9119	1.87013	18.7678			2.44624	25.5855
	660	1.53963	18.83			1.50204	25.6354	1.85655	17.9216	1.87105	18.7772			2.44727	25.5976
	661	1.54041	18.84			1.50221	25.6383	1.85755	17.9313	1.87199	18.7866			2.44841	25.6107
	662	1.5412	18.86			1.50239	25.6413	1.85856	17.941	1.87292	18.7961			2.44957	25.6242
	663	1.542	18.87			1.50256	25.6442	1.85957	17.9507	1.87387	18.8056			2.4507	25.6375
	664	1.5428	18.88			1.50274	25.6471	1.86058	17.9604	1.87482	18.8152			2.45182	25.651
	665	1.5436	18.89			1.50291	25.6501	1.86159	17.9701	1.87577	18.8248			2.453	25.665
	666	1.5444	18.9			1.50309	25.653	1.86259	17.9797	1.87674	18.8344			2.45395	25.6768
	667	1.54521	18.91			1.50326	25.6559	1.86359	17.9894	1.87769	18.8441			2.45484	25.6883
	668	1.54602	18.93			1.50344	25.6589	1.8646	17.9991	1.87865	18.8538			2.45564	25.6991
	669	1.54684	18.94			1.50361	25.6618	1.8656	18.0088	1.8796	18.8634			2.45651	25.7106
	670	1.54766	18.95			1.50379	25.6648	1.86661	18.0184	1.88056	18.873			2.45745	25.723
	671	1.54849	18.96			1.50396	25.6677	1.86761	18.0281	1.88151	18.8827			2.45844	25.7359
	672	1.54931	18.97			1.50414	25.6706	1.86861	18.0378	1.88247	18.8924			2.4595	25.7496
	673	1.55015	18.99			1.50431	25.6736	1.86963	18.0474	1.88344	18.9021			2.46062	25.7639
	674	1.55099	19			1.50449	25.6765	1.87062	18.0571	1.8844	18.9119			2.46175	25.7781
	675	1.55183	19.01			1.50466	25.6795	1.87163	18.0667	1.88538	18.9217			2.46291	25.7929
	676	1.55268	19.02			1.50484	25.6824	1.87262	18.0764	1.88634	18.9315			2.46411	25.8081
	677	1.55353	19.03			1.50501	25.6854	1.87363	18.086	1.88731	18.9413			2.46535	25.8237
	678	1.55438	19.05			1.50519	25.6883	1.87464	18.0957	1.88829	18.9512			2.46664	25.8398
	679	1.55523	19.06			1.50536	25.6912	1.87564	18.1053	1.88928	18.9611			2.46798	25.8564
	680	1.55608	19.07			1.50554	25.6942	1.87664	18.1149	1.89025	18.971			2.46936	25.8735
	681	1.55694	19.08			1.50571	25.6971	1.87764	18.1246	1.89122	18.9808			2.47079	25.8911
	682	1.5578	19.1			1.50589	25.7001	1.87864	18.1342	1.89219	18.9907			2.47226	25.9092
	683	1.55866	19.11			1.50606	25.703	1.87964	18.1438	1.89315	19.0005			2.47377	25.9278
	684	1.55953	19.12			1.50624	25.7059	1.88064	18.1534	1.89411	19.0103			2.47533	25.9468
	685	1.5604	19.13			1.50641	25.7089	1.88164	18.163	1.89508	19.0201			2.47691	25.9662
	686	1.56126	19.14			1.50659	25.7118	1.88264	18.1727	1.89604	19.03			2.47854	25.986
	687	1.56214	19.16			1.50676	25.7147	1.88364	18.1823	1.89701	19.0398			2.48018	26.0061
	688	1.56301	19.17			1.50693	25.7176	1.88464	18.1919	1.89797	19.0497			2.48185	26.0264
	689	1.56389	19.18			1.5071	25.7206	1.88563	18.2015	1.89894	19.0595			2.48354	26.0471
	690	1.56478	19.19			1.50727	25.7235	1.88662	18.2111	1.89991	19.0694			2.48526	26.0681
	691	1.56566	19.21			1.50745	25.7264	1.88763	18.2207	1.90088	19.0794			2.487	26.0893
	692	1.56655	19.22			1.50762	25.7294	1.88862	18.2303	1.90185	19.0893			2.48866	26.1101
	693	1.56745	19.23			1.5078	25.7323	1.88963	18.2399	1.90282	19.0992			2.49029	26.1309
	694	1.56835	19.25			1.50796	25.7352	1.89061	18.2495	1.9038	19.1092			2.49191	26.1518
	695	1.56925	19.26			1.50814	25.7381	1.89161	18.2591	1.90476	19.1191			2.49354	26.1729
	696	1.57015	19.27			1.5083	25.741	1.89261	18.2687	1.90574	19.129			2.49518	26.1942
	697	1.57106	19.28			1.50846	25.7439	1.8936	18.2783	1.90671	19.1389			2.49682	26.2155
	698	1.57197	19.3			1.50863	25.7467	1.8946	18.2879	1.90768	19.1489			2.49849	26.237
	699	1.57289	19.31			1.50879	25.7496	1.89559	18.2974	1.90865	19.1588			2.50011	26.2583
	700	1.57381	19.32			1.50895	25.7525	1.89659	18.307	1.90961	19.1688			2.50174	26.2797
	701	1.57472	19.34			1.50911	25.7553	1.89758	18.3166	1.91059	19.1787			2.50336	26.3013
	702	1.57565	19.35			1.50927	25.7582	1.89857	18.3262	1.91155	19.1886			2.505	26.3232
	703	1.57659	19.36			1.50944	25.7611	1.89956	18.3358	1.91253	19.1986			2.50665	26.3452
	704	1.57751	19.37			1.5096	25.7639	1.90056	18.3453	1.9135	19.2085			2.50831	26.3674
	705	1.57845	19.39			1.50975	25.7668	1.90155	18.3549	1.91446	19.2185			2.50999	26.3896
	706	1.57937	19.4			1.50991	25.7697	1.90255	18.3645	1.91544	19.2285			2.51166	26.4121
	707	1.58031	19.41			1.51008	25.7725	1.90354	18.374	1.91641	19.2385			2.51336	26.4347
	708	1.58126	19.43			1.51024	25.7754	1.90454	18.3836	1.91738	19.2485			2.51507	26.4575
	709	1.5822	19.44			1.51039	25.7782	1.90552	18.3932	1.91835	19.2585			2.51679	26.4804
	710	1.58315	19.45			1.51055	25.7811	1.90651	18.4027	1.91932	19.2685			2.51851	26.5035
	711	1.5841	19.47			1.51071	25.7839	1.9075	18.4123	1.92029	19.2784			2.52025	26.5266
	712	1.58504	19.48			1.51086	25.7867	1.9085	18.4218	1.92125	19.2884			2.52199	26.5498
	713	1.58596	19.49			1.51103	25.7896	1.90949	18.4314	1.92221	19.2983			2.52375	26.5732
	714	1.5869	19.51			1.51117	25.7924	1.91047	18.4409	1.92316	19.3083			2.5255	26.5967
	715	1.58784	19.52			1.51134	25.7953	1.91146	18.4505	1.92413	19.3182			2.52725	26.6202
	716	1.58878	19.53			1.5115	25.7981	1.91246	18.46	1.92509	19.3282			2.52895	26.6434
	717	1.58971	19.55			1.51165	25.801	1.91345	18.4696	1.92604	19.3381			2.53065	26.6668
	718	1.59066	19.56			1.51181	25.8038	1.91444	18.4791	1.927	19.348			2.53236	26.6902
	719	1.5916	19.57			1.51196	25.8067	1.91542	18.4887	1.92795	19.358			2.53408	26.7137
	720	1.59255	19.59			1.51212	25.8095	1.91641	18.4982	1.9289	19.3679			2.53578	26.7372
	721	1.5935	19.6			1.51229	25.8124	1.9174	18.5078	1.92985	19.3778			2.53741	26.7603
	722	1.59445	19.61			1.51244	25.8152	1.91839	18.5173	1.9308	19.3878			2.53904	26.7834
	723	1.59541	19.63			1.5126	25.8181	1.91938	18.5268	1.93175	19.3977			2.54067	26.8066
	724	1.59636	19.64			1.51276	25.8209	1.92036	18.5364	1.9327	19.4077			2.54226	26.8295
	725	1.59733	19.65			1.51291	25.8238	1.92135	18.5459	1.93364	19.4176			2.54383	26.8525
	726	1.59829	19.67			1.51307	25.8266	1.92234	18.5555	1.93459	19.4276			2.54533	26.8749
	727	1.59926	19.68			1.51324	25.8295	1.92334	18.565	1.93552	19.4376			2.54671	26.8964
	728	1.60023	19.69			1.51339	25.8324	1.92433	18.5746	1.93646	19.4476			2.54802	26.9174
	729	1.60119	19.71			1.51355	25.8352	1.92531	18.5842	1.9374	19.4575			2.54934	26.9384
	730	1.60215	19.72			1.51371	25.8381	1.9263	18.5937	1.93834	19.4675			2.55066	26.9596
	731	1.60312	19.73			1.51386	25.8409	1.92729	18.6033	1.93928	19.4775			2.552	26.9809
	732	1.60409	19.75			1.51402	25.8438	1.92827	18.6128	1.9402	19.4875			2.55334	27.0022
	733	1.60506	19.76			1.51419	25.8466	1.92926	18.6224	1.94114	19.4975			2.55464	27.0233
	734	1.60604	19.78			1.51434	25.8495	1.93025	18.632	1.94207	19.5075			2.55591	27.0442
	735	1.60702	19.79			1.5145	25.8524	1.93124	18.6416	1.943	19.5174			2.5572	27.0652
	736	1.608	19.8			1.51466	25.8552	1.93223	18.6511	1.94394	19.5274			2.55849	27.0863
	737	1.60899	19.82			1.51481	25.8581	1.93321	18.6607	1.94487	19.5374			2.55979	27.1076
	738	1.60996	19.83			1.51497	25.861	1.9342	18.6703	1.9458	19.5474			2.5611	27.129
	739	1.61095	19.84			1.51514	25.8638	1.93519	18.6799	1.94674	19.5574			2.56241	27.1505
	740	1.61195	19.86			1.51529	25.8667	1.93617	18.6894	1.94766	19.5673			2.56374	27.172
	741	1.61294	19.87			1.51545	25.8696	1.93716	18.699	1.9486	19.5773			2.56506	27.1937
	742	1.61393	19.89			1.51561	25.8724	1.93815	18.7086	1.94954	19.5873			2.5664	27.2155
	743	1.61491	19.9			1.51578	25.8753	1.93914	18.7182	1.95046	19.5973			2.56774	27.2373
	744	1.6159	19.91			1.51592	25.8782	1.94013	18.7278	1.95139	19.6072			2.56904	27.2589
	745	1.6169	19.93			1.51609	25.881	1.94111	18.7374	1.95233	19.6172			2.57034	27.2806
	746	1.61789	19.94			1.51625	25.8839	1.9421	18.747	1.95325	19.6271			2.57165	27.3024
	747	1.61889	19.96			1.51641	25.8868	1.94308	18.7565	1.95417	19.637			2.57298	27.3243
	748	1.61987	19.97			1.51656	25.8897	1.94405	18.7661	1.9551	19.647			2.5743	27.3463
	749	1.62086	19.98			1.51673	25.8925	1.94504	18.7756	1.95602	19.6569			2.57563	27.3683
	750	1.62184	20			1.51689	25.8954	1.94601	18.7851	1.95695	19.6668			2.57696	27.3904
	751	1.62276	20.01			1.51705	25.8983	1.94699	18.7947	1.95788	19.6767			2.5783	27.4125
	752	1.62365	20.03			1.5172	25.9012	1.94796	18.8042	1.9588	19.6866			2.57963	27.4347
	753	1.62452	20.04			1.51736	25.9041	1.94894	18.8138	1.95972	19.6966			2.58096	27.4569
	754	1.6254	20.05			1.51753	25.9069	1.94991	18.8233	1.96065	19.7065			2.5823	27.4791
	755	1.62626	20.07			1.51769	25.9098	1.95089	18.8328	1.96158	19.7164			2.58361	27.5012
	756	1.62711	20.08			1.51785	25.9127	1.95186	18.8424	1.9625	19.7264			2.58495	27.5234
	757	1.62795	20.09			1.518	25.9156	1.95284	18.8519	1.96342	19.7363			2.58628	27.5457
	758	1.62878	20.11			1.51816	25.9185	1.95381	18.8614	1.96435	19.7463			2.5876	27.568
	759	1.6296	20.12			1.51832	25.9214	1.95479	18.871	1.96529	19.7562			2.58893	27.5904
	760	1.63041	20.13			1.51849	25.9242	1.95576	18.8805	1.96621	19.7662			2.59021	27.6128
	761	1.63124	20.15			1.51865	25.9271	1.95674	18.89	1.96714	19.7761			2.59147	27.6353
	762	1.63205	20.16			1.51881	25.93	1.95771	18.8995	1.96806	19.7861			2.59271	27.6578
	763	1.63288	20.17			1.51897	25.9329	1.95869	18.9091	1.96899	19.796			2.59394	27.6804
	764	1.63369	20.19			1.51913	25.9358	1.95966	18.9186	1.96991	19.806			2.59515	27.703
	765	1.6345	20.2			1.51929	25.9387	1.96064	18.9281	1.97084	19.8159			2.59636	27.7256
	766	1.63532	20.21			1.51945	25.9416	1.96161	18.9376	1.97176	19.8259			2.59757	27.7484
	767	1.63615	20.23			1.51961	25.9445	1.96257	18.9472	1.97269	19.8358			2.59879	27.7712
	768	1.63698	20.24			1.51978	25.9474	1.96355	18.9567	1.97361	19.8458			2.59999	27.7942
	769	1.6378	20.26			1.51994	25.9503	1.96453	18.9662	1.97454	19.8557			2.60121	27.8172
	770	1.63862	20.27			1.5201	25.9532	1.9655	18.9757	1.97546	19.8657			2.60243	27.8403
	771	1.63945	20.28			1.52025	25.9561	1.96647	18.9853	1.9764	19.8756			2.60365	27.8635
	772	1.64027	20.3			1.52041	25.9589	1.96745	18.9948	1.97732	19.8856			2.60487	27.8868
	773	1.64111	20.31			1.52056	25.9618	1.96841	19.0043	1.97825	19.8955			2.6061	27.9102
	774	1.64194	20.32			1.52071	25.9646	1.96939	19.0138	1.97917	19.9055			2.60734	27.9336
	775	1.64278	20.34			1.52086	25.9675	1.97036	19.0233	1.9801	19.9154			2.60858	27.9571
	776	1.64361	20.35			1.52101	25.9703	1.97132	19.0328	1.98103	19.9254			2.6098	27.9806
	777	1.64445	20.36			1.52116	25.9732	1.9723	19.0423	1.98194	19.9354			2.61104	28.0042
	778	1.64529	20.38			1.52131	25.976	1.97326	19.0518	1.98286	19.9453			2.61227	28.0278
	779	1.64613	20.39			1.52146	25.9789	1.97422	19.0613	1.98379	19.9552			2.61353	28.0516
	780	1.64696	20.41			1.52163	25.9817	1.9752	19.0708	1.9847	19.9652			2.61477	28.0754
	781	1.6478	20.42			1.52178	25.9846	1.97616	19.0802	1.98562	19.9751			2.616	28.0992
	782	1.64865	20.43			1.52192	25.9874	1.97714	19.0897	1.98654	19.985			2.61724	28.1231
	783	1.64949	20.45			1.52208	25.9903	1.9781	19.0992	1.98745	19.9948			2.61844	28.1467
	784	1.65033	20.46			1.52222	25.9931	1.97906	19.1087	1.98835	20.0046			2.61964	28.1704
	785	1.65118	20.48			1.52238	25.996	1.98004	19.1182	1.98924	20.0143			2.62084	28.1941
	786	1.65201	20.49			1.52252	25.9989	1.981	19.1277	1.99012	20.024			2.62205	28.2179
	787	1.65286	20.5			1.52268	26.0017	1.98196	19.1372	1.99101	20.0336			2.62325	28.2417
	788	1.65371	20.52			1.52283	26.0046	1.98294	19.1467	1.9919	20.0433			2.62446	28.2656
	789	1.65456	20.53			1.52299	26.0074	1.9839	19.1562	1.99277	20.0529			2.62568	28.2896
	790	1.65541	20.55			1.52314	26.0103	1.98487	19.1657	1.99364	20.0624			2.6269	28.3136
	791	1.65626	20.56			1.52329	26.0131	1.98584	19.1752	1.9945	20.0719			2.62811	28.3377
	792	1.65711	20.57			1.52344	26.016	1.9868	19.1846	1.99535	20.0813			2.62934	28.3619
	793	1.65796	20.59			1.52359	26.0188	1.98778	19.1941	1.9962	20.0908			2.63057	28.3861
	794	1.65882	20.6			1.52374	26.0217	1.98874	19.2036	1.99705	20.1002			2.6318	28.4104
	795	1.65968	20.62			1.52389	26.0245	1.98971	19.2131	1.9979	20.1096			2.63304	28.4347
	796	1.66054	20.63			1.52404	26.0274	1.99067	19.2226	1.99876	20.119			2.63428	28.4591
	797	1.66139	20.64			1.52419	26.0302	1.99165	19.2321	1.9996	20.1284			2.63552	28.4836
	798	1.66224	20.66			1.52434	26.0331	1.99261	19.2416	2.00045	20.1378			2.63676	28.5082
	799	1.6631	20.67			1.52449	26.0359	1.99358	19.2511	2.00129	20.1471			2.63801	28.5328
	800	1.66396	20.69			1.52464	26.0388	1.99454	19.2606	2.00212	20.1565			2.63925	28.5573
	801	1.66484	20.7			1.52479	26.0416	1.9955	19.27	2.00295	20.1657			2.6405	28.5819
	802	1.6657	20.71			1.52494	26.0444	1.99645	19.2794	2.00379	20.175			2.64174	28.6066
	803	1.66657	20.73			1.52507	26.0473	1.99739	19.2888	2.00461	20.1842			2.64297	28.6314
	804	1.66744	20.74			1.52523	26.0501	1.99834	19.2981	2.00474	20.1856			2.64423	28.6562
	805	1.66831	20.76			1.52537	26.0529	1.99927	19.3075	2.00486	20.187			2.64547	28.681
	806	1.66919	20.77			1.52553	26.0558	2.00021	19.3169	2.00499	20.1884			2.64672	28.7059
	807	1.67006	20.79			1.52567	26.0586	2.00116	19.3262	2.00511	20.1898			2.64798	28.7308
	808	1.67095	20.8			1.52582	26.0615	2.00211	19.3358	2.00524	20.1912			2.64922	28.7558
	809	1.67182	20.81			1.52596	26.0643	2.00307	19.3455	2.00536	20.1927			2.65048	28.7808
	810	1.6727	20.83			1.52611	26.0671	2.00404	19.3552	2.00549	20.1941			2.65172	28.8058
	811	1.67359	20.84			1.52626	26.07	2.005	19.3651	2.00561	20.1955			2.65299	28.831
	812	1.67447	20.86			1.52641	26.0728	2.00597	19.3749	2.00574	20.1969			2.65425	28.8562
	813	1.67536	20.87			1.52656	26.0757	2.00695	19.3848	2.00586	20.1983			2.6555	28.8814
	814	1.67625	20.89			1.52671	26.0785	2.00791	19.3947	2.00599	20.1997			2.65675	28.9065
	815	1.67714	20.9			1.52686	26.0814	2.00889	19.4046	2.00611	20.2011			2.65782	28.9301
	816	1.67804	20.92			1.52701	26.0842	2.00985	19.4145	2.00624	20.2025			2.65889	28.9536
	817	1.67893	20.93			1.52715	26.0871	2.01081	19.4244	2.00636	20.2039			2.65995	28.9771
	818	1.67982	20.94			1.5273	26.0899	2.01179	19.4343	2.00648	20.2052			2.66101	29.0006
	819	1.68073	20.96			1.52745	26.0927	2.01275	19.4443	2.0066	20.2066			2.66204	29.024
	820	1.68162	20.97			1.5276	26.0955	2.01371	19.4543	2.00672	20.2079			2.66308	29.0475
	821	1.68253	20.99			1.52774	26.0983	2.01467	19.4643	2.00684	20.2093			2.66409	29.0708
	822	1.68342	21			1.52789	26.1011	2.01564	19.4743	2.00696	20.2106			2.66505	29.0937
	823	1.68433	21.02			1.52802	26.1039	2.0166	19.4842	2.00707	20.212			2.666	29.1166
	824	1.68522	21.03			1.52818	26.1067	2.01756	19.4942	2.0072	20.2133			2.66692	29.1393
	825	1.68614	21.05			1.52832	26.1095	2.01852	19.5042	2.00732	20.2147			2.66783	29.1617
	826	1.68705	21.06			1.52846	26.1123	2.01949	19.5141	2.00744	20.216			2.66874	29.1842
	827	1.68796	21.08			1.52861	26.1151	2.02045	19.5241	2.00756	20.2174			2.66964	29.2067
	828	1.68886	21.09			1.52875	26.1179	2.02141	19.534	2.1456	21.8606			2.67054	29.2293
	829	1.68979	21.11			1.5289	26.1206	2.02236	19.544					2.67143	29.2518
	830	1.6907	21.12			1.52904	26.1234	2.02332	19.5539					2.67232	29.2744
	831	1.69161	21.14			1.52919	26.1262	2.02429	19.5638					2.67322	29.2973
	832	1.69254	21.15			1.52934	26.129	2.02525	19.5738					2.67413	29.3202
	833	1.69345	21.16			1.52947	26.1318	2.02621	19.5837					2.67664	29.4024
	834	1.69437	21.18			1.52963	26.1346	2.02716	19.5937					2.67671	29.4145
	835	1.69529	21.19			1.52976	26.1374	2.02813	19.6036					2.67654	29.4237
	836	1.69621	21.21			1.52991	26.1402	2.02909	19.6136					2.67625	29.4316
	837	1.69714	21.22			1.53006	26.143	2.03005	19.6235					2.67531	29.4311
	838	1.69806	21.24			1.5302	26.1458	2.031	19.6335					2.67259	29.4121
	839	1.69899	21.25			1.53035	26.1486	2.03196	19.6434					2.6691	29.3854
	840	1.69991	21.27			1.5305	26.1514	2.03293	19.6534					2.66559	29.3586
	841	1.70084	21.28			1.53064	26.1543	2.03388	19.6633					2.6621	29.332
	842	1.70175	21.3			1.53079	26.1571	2.03484	19.6733					2.65854	29.3047
	843	1.70266	21.31			1.53094	26.1599	2.0358	19.6833					2.65492	29.277
	844	1.70356	21.33			1.53107	26.1627	2.03676	19.6932
	845	1.70447	21.34			1.53123	26.1655	2.03773	19.7032
	846	1.70538	21.36			1.53136	26.1683	2.03868	19.7132
	847	1.70629	21.37			1.53151	26.1711	2.03964	19.7231
	848	1.7072	21.39			1.53165	26.1739	2.0406	19.7331
	849	1.7081	21.4			1.53179	26.1767	2.04156	19.743
	850	1.70901	21.42			1.53194	26.1795	2.04251	19.753
	851	1.70992	21.43			1.53208	26.1823	2.04347	19.7629
	852	1.71084	21.45			1.53221	26.1851	2.04442	19.7728
	853	1.71175	21.46			1.53236	26.1879	2.04537	19.7827
	854	1.71266	21.48			1.5325	26.1907	2.04634	19.7927
	855	1.71359	21.49			1.53264	26.1935	2.04727	19.8025
	856	1.7145	21.51			1.53277	26.1963	2.04821	19.8123
	857	1.71541	21.52			1.53293	26.1991	2.04915	19.822
	858	1.71634	21.53			1.53306	26.202	2.05009	19.8317
	859	1.71725	21.55			1.5332	26.2048	2.05103	19.8414
	860	1.71818	21.56			1.53335	26.2076	2.05195	19.8512
	861	1.7191	21.58			1.53349	26.2104	2.05289	19.8609
	862	1.72002	21.59			1.53363	26.2132	2.05382	19.8706
	863	1.72094	21.61			1.53376	26.216	2.05475	19.8803
	864	1.72186	21.62			1.53391	26.2188	2.05567	19.8899
	865	1.72279	21.64			1.53405	26.2216	2.05659	19.8995
	866	1.72371	21.65			1.53419	26.2244	2.05751	19.9091
	867	1.72465	21.67			1.53432	26.2273	2.05844	19.9187
	868	1.72558	21.68			1.53448	26.2301	2.05936	19.9285
	869	1.7265	21.7			1.5346	26.2329	2.06031	19.9385
	870	1.72742	21.71			1.53474	26.2356	2.06126	19.9486
	871	1.72835	21.73			1.53486	26.2384	2.0622	19.9586
	872	1.72927	21.74			1.535	26.2411	2.06315	19.9686
	873	1.7302	21.76			1.53513	26.2439	2.0641	19.9787
	874	1.73114	21.77			1.53525	26.2466	2.06504	19.9887
	875	1.73206	21.79			1.53537	26.2493	2.06599	19.9988
	876	1.733	21.8			1.5355	26.2521	2.06694	20.0088
	877	1.73392	21.82			1.53563	26.2548	2.06789	20.0189
	878	1.73486	21.83			1.53576	26.2575	2.06884	20.029
	879	1.7358	21.85			1.53589	26.2603	2.06977	20.039
	880	1.73673	21.86			1.53601	26.263	2.07071	20.0489
	881	1.73766	21.88			1.53614	26.2658	2.07164	20.0588
	882	1.7386	21.89			1.53626	26.2685	2.07258	20.0688
	883	1.73954	21.91			1.5364	26.2713	2.07351	20.0788
	884	1.74047	21.92			1.53652	26.274	2.07445	20.0888
	885	1.74141	21.94			1.53665	26.2768	2.07539	20.0988
	886	1.74235	21.95			1.53678	26.2795	2.07633	20.1088
	887	1.7433	21.97			1.5369	26.2823	2.07728	20.1189
	888	1.74424	21.98			1.53704	26.285	2.07821	20.129
	889	1.74517	22			1.53716	26.2878	2.07915	20.139
	890	1.7461	22.01			1.53729	26.2905	2.08009	20.1491
	891	1.74703	22.03			1.53741	26.2933	2.08102	20.1591
	892	1.74795	22.05			1.53754	26.296	2.08196	20.1691
	893	1.74889	22.06			1.53766	26.2987	2.08289	20.1792
	894	1.74981	22.08			1.53779	26.3015	2.08383	20.1892
	895	1.75074	22.09			1.53792	26.3042	2.08475	20.1993
	896	1.75166	22.11			1.53805	26.307	2.08569	20.2095
	897	1.75259	22.12			1.53818	26.3097	2.08661	20.2196
	898	1.75351	22.14			1.5383	26.3125	2.08755	20.2298
	899	1.75444	22.15			1.53842	26.3152	2.08847	20.24
	900	1.75536	22.17			1.53855	26.3179	2.08941	20.2501
	901	1.75629	22.18			1.53866	26.3206	2.09035	20.2603
	902	1.7572	22.2			1.53878	26.3233	2.09127	20.2705
	903	1.75811	22.21			1.5389	26.3259	2.09221	20.2807
	904	1.759	22.23			1.53901	26.3286	2.09315	20.2909
	905	1.7599	22.24			1.53914	26.3313	2.09409	20.3012
	906	1.76079	22.26			1.53925	26.334	2.09503	20.3115
	907	1.76168	22.27			1.53936	26.3366	2.09598	20.3218
	908	1.76256	22.29			1.53949	26.3393	2.09691	20.3321
	909	1.76345	22.3			1.5396	26.342	2.09785	20.3425
	910	1.76435	22.32			1.53971	26.3447	2.0988	20.3528
	911	1.76524	22.33			1.53984	26.3473	2.09974	20.363
	912	1.76612	22.35			1.53995	26.35	2.10067	20.3733
	913	1.76701	22.37			1.54006	26.3527	2.10161	20.3836
	914	1.7679	22.38			1.54018	26.3553	2.10255	20.3938
	915	1.7688	22.4			1.54029	26.358	2.10349	20.4041
	916	1.76969	22.41			1.54041	26.3607	2.10442	20.4144
	917	1.77058	22.43			1.54052	26.3633	2.10536	20.4247
	918	1.77146	22.44			1.54064	26.366	2.10629	20.4349
	919	1.77235	22.46			1.54075	26.3687	2.10723	20.4451
	920	1.77324	22.47			1.54087	26.3713	2.10815	20.4553
	921	1.77412	22.49			1.54099	26.374	2.10907	20.4655
	922	1.77503	22.5			1.5411	26.3767	2.11001	20.4757
	923	1.77591	22.52			1.54121	26.3794	2.11094	20.4859
	924	1.7768	22.53			1.54134	26.382	2.11185	20.496
	925	1.77769	22.55			1.54145	26.3847	2.11278	20.5061
	926	1.77858	22.57			1.54156	26.3874	2.11369	20.5161
	927	1.77947	22.58			1.54169	26.3901	2.1146	20.5261
	928	1.78036	22.6			1.5418	26.3927	2.1155	20.536
	929	1.78125	22.61			1.54191	26.3954	2.1164	20.5459
	930	1.78215	22.63			1.54202	26.3981	2.1173	20.5558
	931	1.78304	22.64			1.54214	26.4007	2.11821	20.5658
	932	1.78392	22.66			1.54224	26.4033	2.11912	20.5758
	933	1.78481	22.67			1.54235	26.4059	2.12003	20.5858
	934	1.78571	22.69			1.54245	26.4085	2.12094	20.5958
	935	1.7866	22.7			1.54256	26.4111	2.12184	20.6056
	936	1.78747	22.72			1.54266	26.4137	2.12271	20.6154
	937	1.78836	22.74			1.54278	26.4163	2.12359	20.6249
	938	1.78925	22.75			1.54287	26.4189	2.12446	20.6345
	939	1.79012	22.77			1.54299	26.4215	2.1253	20.6438
	940	1.79101	22.78			1.54309	26.4241	2.12615	20.6531
	941	1.79189	22.8			1.5432	26.4267	2.12699	20.6624
	942	1.79278	22.81			1.5433	26.4293	2.1278	20.6713
	943	1.79366	22.83			1.54341	26.432	2.12861	20.6803
	944	1.79455	22.84			1.54351	26.4346	2.12942	20.6893
	945	1.79544	22.86			1.54361	26.4372	2.13025	20.6984
	946	1.79631	22.87			1.54373	26.4398	2.13108	20.7075
	947	1.79719	22.89			1.54383	26.4424	2.13185	20.7161
	948	1.79808	22.9			1.54392	26.445	2.1326	20.7244
	949	1.79895	22.92			1.54404	26.4476	2.13336	20.7328
	950	1.79983	22.94			1.54414	26.4502	2.13413	20.7413
	951	1.8007	22.95			1.54425	26.4528	2.13491	20.7499
	952	1.80159	22.97			1.54435	26.4554	2.13569	20.7585
	953	1.80246	22.98			1.54446	26.4581	2.13649	20.7673
	954	1.80334	23			1.54456	26.4607	2.13727	20.776
	955	1.80421	23.01			1.54466	26.4633	2.13805	20.7846
	956	1.80509	23.03			1.54478	26.4659	2.13879	20.7928
	957	1.80598	23.04			1.54487	26.4685	2.13952	20.801
	958	1.80684	23.06			1.54499	26.4712	2.14025	20.8089
	959	1.8077	23.07			1.54509	26.4738	2.14098	20.817
	960	1.80856	23.09			1.5452	26.4764	2.14173	20.8252
	961	1.80943	23.1			1.5453	26.479	2.14248	20.8335
	962	1.81028	23.12			1.5454	26.4816	2.14323	20.8419
	963	1.81114	23.13			1.54551	26.4843	2.14399	20.8504
	964	1.81199	23.15			1.54561	26.4869	2.14476	20.8589
	965	1.81285	23.16			1.54571	26.4895	2.14554	20.8676
	966	1.81371	23.18			1.54583	26.4921	2.14633	20.8762
	967	1.81458	23.19			1.54592	26.4947	2.14708	20.8847
	968	1.81543	23.21			1.54604	26.4974	2.14783	20.893
	969	1.81629	23.23			1.54614	26.5	2.14859	20.9014
	970	1.81715	23.24			1.54624	26.5026	2.14934	20.9098
	971	1.81801	23.26			1.54635	26.5052	2.15006	20.9178
	972	1.81886	23.27			1.54645	26.5078	2.15077	20.9258
	973	1.81973	23.29			1.54656	26.5105	2.15148	20.9335
	974	1.82059	23.3			1.54666	26.5131	2.15212	20.9407
	975	1.82144	23.32			1.54676	26.5157	2.15278	20.9481
	976	1.8223	23.33			1.54688	26.5183	2.15345	20.9555
	977	1.82316	23.35			1.54697	26.521	2.15414	20.9631
	978	1.82403	23.36			1.54709	26.5236	2.15483	20.9708
	979	1.82488	23.38			1.54719	26.5262	2.15549	20.9782
	980	1.82574	23.39			1.54729	26.5289	2.15616	20.9857
	981	1.8266	23.41			1.5474	26.5315	2.15686	20.9934
	982	1.82745	23.42			1.5475	26.5341	2.15755	21.0012
	983	1.82831	23.44			1.54761	26.5367	2.15822	21.0086
	984	1.82916	23.45			1.54771	26.5394	2.15889	21.016
	985	1.83003	23.47			1.54781	26.542	2.15956	21.0236
	986	1.83088	23.49			1.54792	26.5446	2.16021	21.0308
	987	1.83174	23.5			1.54802	26.5473	2.16086	21.0381
	988	1.83259	23.52			1.54812	26.5499	2.16154	21.0456
	989	1.83344	23.53			1.54824	26.5525	2.1622	21.0529
	990	1.8343	23.55			1.54834	26.5551	2.16288	21.0604
	991	1.83515	23.56			1.54844	26.5578	2.16356	21.0681
	992	1.83601	23.58			1.54855	26.5604	2.16425	21.0758
	993	1.83686	23.59			1.54865	26.563	2.16494	21.0834
	994	1.83771	23.61			1.54875	26.5657	2.16562	21.0911
	995	1.83856	23.62			1.54886	26.5683	2.16629	21.0985
	996	1.83943	23.64			1.54896	26.5709	2.16694	21.1058
	997	1.84028	23.65			1.54906	26.5736	2.1676	21.1131
	998	1.84112	23.67			1.54917	26.5762	2.16826	21.1205
	999	1.84199	23.68			1.54927	26.5788	2.16895	21.1281
	1000	1.84284	23.7			1.54937	26.5815	2.16964	21.1358
	1001	1.84369	23.72			1.54949	26.5841	2.17034	21.1436
	1002	1.84454	23.73			1.54959	26.5867	2.17103	21.1514
	1003	1.84537	23.75			1.54969	26.5894	2.17172	21.1591
	1004	1.84621	23.76			1.5498	26.592	2.17243	21.167
	1005	1.84705	23.78			1.5499	26.5946	2.17314	21.1749
	1006	1.84789	23.79			1.55	26.5973	2.17384	21.1827
	1007	1.84871	23.81			1.55011	26.5999	2.17453	21.1905
	1008	1.84954	23.82			1.55021	26.6026	2.17523	21.1983
	1009	1.85035	23.84			1.55031	26.6052	2.17594	21.2063
	1010	1.85115	23.85			1.55042	26.6078	2.17665	21.2142
	1011	1.85195	23.87			1.55052	26.6105	2.17736	21.2223
	1012	1.85274	23.88			1.55062	26.6131	2.1781	21.2304
	1013	1.85351	23.9			1.55074	26.6158	2.17882	21.2386
	1014	1.85429	23.91			1.55084	26.6184	2.17954	21.2466
	1015	1.85508	23.92			1.55095	26.6211	2.18026	21.2547
	1016	1.85584	23.94			1.55105	26.6237	2.18099	21.2628
	1017	1.85661	23.95			1.55115	26.6264	2.18173	21.2711
	1018	1.85737	23.97			1.55126	26.629	2.18246	21.2794
	1019	1.85814	23.98			1.55136	26.6317	2.1832	21.2876
	1020	1.85889	24			1.55146	26.6343	2.18394	21.296
	1021	1.85963	24.01			1.55157	26.637	2.18467	21.3042
	1022	1.86034	24.02			1.55167	26.6396	2.18541	21.3125
	1023	1.86104	24.04			1.55179	26.6423	2.18615	21.3208
	1024	1.86171	24.05			1.55189	26.6449	2.1869	21.3291
	1025	1.86236	24.06			1.55199	26.6476	2.18764	21.3375
	1026	1.86296	24.07			1.5521	26.6502	2.1884	21.3459
	1027	1.86355	24.08			1.5522	26.6529	2.18915	21.3544
	1028	1.86414	24.1			1.55231	26.6555	2.18991	21.3629
	1029	1.86471	24.11			1.55241	26.6582	2.19068	21.3715
	1030	1.86524	24.12			1.55252	26.6609	2.19145	21.3802
	1031	1.86573	24.13			1.55262	26.6635	2.19223	21.3889
	1032	1.86621	24.14			1.55272	26.6662	2.193	21.3976
	1033	1.86671	24.15			1.55284	26.6688	2.19379	21.4064
	1034	1.86721	24.16			1.55294	26.6715	2.19457	21.4152
	1035	1.86771	24.17			1.55305	26.6742	2.19535	21.4239
	1036	1.86823	24.18			1.55315	26.6768	2.19612	21.4326
	1037	1.86871	24.19			1.55326	26.6795	2.1969	21.4413
	1038	1.86915	24.2			1.55336	26.6821	2.19769	21.4501
	1039	1.86956	24.2			1.55346	26.6848	2.19846	21.4588
	1040	1.86997	24.21			1.55357	26.6875	2.19924	21.4675
	1041	1.87041	24.22			1.55367	26.6901	2.20001	21.4762
	1042	1.87085	24.23			1.55379	26.6928	2.20079	21.4849
	1043	1.8713	24.24			1.55389	26.6955	2.20156	21.4937
	1044	1.87176	24.25			1.554	26.6981	2.20234	21.5024
	1045	1.87223	24.26			1.5541	26.7008	2.20311	21.5112
	1046	1.8727	24.27			1.55421	26.7035	2.2039	21.52
	1047	1.87319	24.28			1.55431	26.7061	2.20467	21.5288
	1048	1.8737	24.29			1.55442	26.7088	2.20546	21.5376
	1049	1.87421	24.3			1.55452	26.7115	2.20624	21.5464
	1050	1.87472	24.31			1.55464	26.7142	2.20702	21.5552
	1051	1.87526	24.32			1.55474	26.7168	2.20781	21.5641
	1052	1.87581	24.33			1.55484	26.7195	2.20859	21.573
	1053	1.87637	24.34			1.55495	26.7222	2.20938	21.5818
	1054	1.87692	24.35			1.55505	26.7249	2.21016	21.5907
	1055	1.87748	24.37			1.55515	26.7275	2.21094	21.5995
	1056	1.87805	24.38			1.55526	26.7302	2.21172	21.6083
	1057	1.87864	24.39			1.55536	26.7329	2.2125	21.6171
	1058	1.87924	24.4			1.55547	26.7356	2.21327	21.6259
	1059	1.87984	24.41			1.55557	26.7382	2.21405	21.6347
	1060	1.88044	24.43			1.55567	26.7409	2.21482	21.6434
	1061	1.88105	24.44			1.55579	26.7436	2.2156	21.6521
	1062	1.88167	24.45			1.55589	26.7463	2.21636	21.6608
	1063	1.88231	24.46			1.55599	26.749	2.21712	21.6695
	1064	1.88295	24.48			1.5561	26.7516	2.21789	21.6781
	1065	1.8836	24.49			1.5562	26.7543	2.21865	21.6867
	1066	1.88425	24.5			1.5563	26.757	2.2194	21.6952
	1067	1.88491	24.52			1.55641	26.7597	2.22015	21.7037
	1068	1.88558	24.53			1.55651	26.7624	2.2209	21.7121
	1069	1.88625	24.55			1.55662	26.7651	2.22164	21.7205
	1070	1.88692	24.56			1.55672	26.7678	2.22237	21.7289
	1071	1.8876	24.57			1.55682	26.7704	2.2231	21.7371
	1072	1.88829	24.59			1.55694	26.7731	2.22383	21.7454
	1073	1.88898	24.6			1.55704	26.7758	2.22455	21.7535
	1074	1.88966	24.62			1.55714	26.7785	2.22526	21.7616
	1075	1.89036	24.63			1.55725	26.7812	2.22598	21.7697
	1076	1.89106	24.64			1.55735	26.7839	2.22668	21.7776
	1077	1.89176	24.66			1.55746	26.7866	2.22737	21.7855
	1078	1.89246	24.67			1.55756	26.7893	2.22806	21.7933
	1079	1.89318	24.69			1.55766	26.792	2.22874	21.8011
	1080	1.89389	24.7			1.55777	26.7947	2.22941	21.8088
	1081	1.8946	24.72			1.55787	26.7973	2.23009	21.8164
	1082	1.89531	24.73			1.55798	26.8	2.23075	21.8239
	1083	1.89604	24.75			1.55809	26.8027	2.2314	21.8314
	1084	1.89675	24.76			1.55819	26.8054	2.23205	21.8388
	1085	1.89748	24.78			1.5583	26.8081	2.2327	21.8461
	1086	1.89821	24.79			1.5584	26.8108	2.23334	21.8534
	1087	1.89894	24.81			1.5585	26.8135	2.23396	21.8605
	1088	1.89968	24.82			1.55861	26.8162	2.23459	21.8676
	1089	1.90041	24.84			1.55871	26.8189	2.23521	21.8747
	1090	1.90115	24.85			1.55882	26.8216	2.23581	21.8816
	1091	1.90189	24.87			1.55892	26.8243	2.23643	21.8885
	1092	1.90264	24.88			1.55903	26.827	2.23701	21.8953
	1093	1.90339	24.9			1.55914	26.8297	2.23761	21.902
	1094	1.90414	24.91			1.55924	26.8324	2.23819	21.9087
	1095	1.90489	24.93			1.55935	26.8351	2.23877	21.9152
	1096	1.90564	24.95			1.55945	26.8378	2.23934	21.9218
	1097	1.9064	24.96			1.55956	26.8405	2.23991	21.9282
	1098	1.90715	24.98			1.55966	26.8432	2.24046	21.9346
	1099	1.90791	24.99			1.55976	26.8459	2.24103	21.9409
	1100	1.90867	25.01			1.55987	26.8486	2.24158	21.9472
	1101	1.90944	25.03			1.55997	26.8513	2.24211	21.9534
	1102	1.91019	25.04			1.56009	26.854	2.24265	21.9596
	1103	1.91095	25.06			1.56019	26.8567	2.24319	21.9656
	1104	1.91171	25.07			1.5603	26.8594	2.24371	21.9717
	1105	1.91247	25.09			1.5604	26.8622	2.24424	21.9777
	1106	1.91324	25.11			1.56051	26.8649	2.24475	21.9836
	1107	1.914	25.12			1.56061	26.8676	2.24527	21.9895
	1108	1.91477	25.14			1.56072	26.8703	2.24578	21.9953
	1109	1.91554	25.15			1.56082	26.873	2.24629	22.0011
	1110	1.91631	25.17			1.56094	26.8757	2.24679	22.0068
	1111	1.91708	25.19			1.56104	26.8784	2.24729	22.0125
	1112	1.91785	25.2			1.56114	26.8811	2.24777	22.0181
	1113	1.91863	25.22			1.56125	26.8838	2.24828	22.0238
	1114	1.91939	25.23			1.56135	26.8866	2.24876	22.0293
	1115	1.92016	25.25			1.56146	26.8893	2.24924	22.0349
	1116	1.92094	25.27			1.56156	26.892	2.24973	22.0404
	1117	1.92171	25.28			1.56167	26.8947	2.2502	22.0459
	1118	1.9225	25.3			1.56177	26.8974	2.25068	22.0513
	1119	1.92328	25.32			1.56189	26.9001	2.25115	22.0567
	1120	1.92405	25.33			1.56199	26.9029	2.25161	22.0621
	1121	1.92483	25.35			1.5621	26.9056	2.25209	22.0675
	1122	1.92561	25.37			1.5622	26.9083	2.25255	22.0728
	1123	1.92639	25.38			1.56231	26.911	2.25301	22.0781
	1124	1.92716	25.4			1.56241	26.9137	2.25347	22.0834
	1125	1.92794	25.41			1.56252	26.9164	2.25394	22.0887
	1126	1.92871	25.43			1.56264	26.9192	2.2544	22.094
	1127	1.92949	25.45			1.56274	26.9219	2.25485	22.0992
	1128	1.93026	25.46			1.56285	26.9246	2.2553	22.1044
	1129	1.93105	25.48			1.56295	26.9273	2.25576	22.1097
	1130	1.93182	25.5			1.56306	26.9301	2.25621	22.1149
	1131	1.9326	25.51			1.56316	26.9328	2.25666	22.1201
	1132	1.93338	25.53			1.56327	26.9355	2.25711	22.1252
	1133	1.93415	25.55			1.56337	26.9382	2.25756	22.1304
	1134	1.93491	25.56			1.56349	26.941	2.25801	22.1356
	1135	1.93568	25.58			1.56359	26.9437	2.25846	22.1407
	1136	1.93644	25.6			1.5637	26.9464	2.2589	22.1458
	1137	1.9372	25.61			1.56381	26.9492	2.25935	22.151
	1138	1.93798	25.63			1.56391	26.9519	2.2598	22.1561
	1139	1.93874	25.65			1.56402	26.9546	2.26024	22.1612
	1140	1.9395	25.66			1.56412	26.9573	2.26069	22.1664
	1141	1.94026	25.68			1.56424	26.9601	2.26114	22.1715
	1142	1.94103	25.69			1.56434	26.9628	2.26158	22.1766
	1143	1.94178	25.71			1.56445	26.9655	2.26201	22.1817
	1144	1.94253	25.73			1.56456	26.9683	2.26246	22.1868
	1145	1.94328	25.74			1.56466	26.971	2.2629	22.1919
	1146	1.944	25.76			1.56478	26.9737	2.26335	22.197
	1147	1.94474	25.78			1.56488	26.9765	2.26379	22.2021
	1148	1.94548	25.79			1.56499	26.9792	2.26424	22.2073
	1149	1.94621	25.81			1.56509	26.9819	2.26467	22.2124
	1150	1.94695	25.82			1.5652	26.9847	2.26512	22.2175
	1151	1.94768	25.84			1.5653	26.9874	2.26556	22.2226
	1152	1.94841	25.86			1.56541	26.9901	2.26601	22.2278
	1153	1.94914	25.87			1.56551	26.9928	2.26645	22.2329
	1154	1.94988	25.89			1.56561	26.9956	2.2669	22.238
	1155	1.9506	25.9			1.56573	26.9983	2.26734	22.2432
	1156	1.95132	25.92			1.56583	27.001	2.26779	22.2483
	1157	1.95204	25.94			1.56593	27.0038	2.26824	22.2535
	1158	1.95275	25.95			1.56604	27.0065	2.26867	22.2587
	1159	1.95346	25.97			1.56614	27.0092	2.26912	22.2638
	1160	1.95417	25.98			1.56624	27.0119	2.26958	22.269
	1161	1.9549	26			1.56634	27.0147	2.27002	22.2742
	1162	1.95561	26.02			1.56645	27.0174	2.27047	22.2794
	1163	1.95631	26.03			1.56655	27.0201	2.27093	22.2846
	1164	1.95701	26.05			1.56665	27.0229	2.27136	22.2898
	1165	1.95771	26.06			1.56675	27.0256	2.27183	22.295
	1166	1.95841	26.08			1.56686	27.0283	2.27228	22.3002
	1167	1.95911	26.09			1.56696	27.031	2.27272	22.3055
	1168	1.9598	26.11			1.56706	27.0338	2.27318	22.3107
	1169	1.96049	26.13			1.56716	27.0365	2.27363	22.3159
	1170	1.96116	26.14			1.56727	27.0392	2.27409	22.3212
	1171	1.96185	26.16			1.56737	27.042	2.27454	22.3265
	1172	1.96253	26.17			1.56747	27.0447	2.27499	22.3318
	1173	1.9632	26.19			1.56759	27.0474	2.27545	22.3371
	1174	1.96385	26.2			1.56769	27.0502	2.27591	22.3424
	1175	1.96447	26.22			1.56779	27.0529	2.27636	22.3477
	1176	1.96509	26.23			1.56789	27.0557	2.27683	22.353
	1177	1.96571	26.24			1.568	27.0584	2.27727	22.3583
	1178	1.96633	26.26			1.5681	27.0611	2.27774	22.3636
	1179	1.96694	26.27			1.5682	27.0639	2.2782	22.369
	1180	1.96736	26.28			1.56831	27.0666	2.27866	22.3743
	1181	1.96776	26.29			1.56841	27.0694	2.27913	22.3797
	1182	1.96811	26.3			1.56851	27.0721	2.27959	22.385
	1183	1.96812	26.3			1.56862	27.0748	2.28005	22.3904
	1184	1.96789	26.3			1.56872	27.0776	2.28051	22.3958
	1185	1.9673	26.3			1.56882	27.0803	2.28098	22.4012
	1186	1.96614	26.29			1.56894	27.0831	2.28144	22.4066
	1187	1.96471	26.28			1.56904	27.0858	2.2819	22.4121
	1188	1.96331	26.26			1.56914	27.0886	2.28238	22.4175
	1189	1.96191	26.25			1.56925	27.0913	2.28284	22.423
	1190	1.96051	26.24			1.56935	27.0941	2.2833	22.4284
	1191	1.95911	26.22			1.56945	27.0968	2.28377	22.4339
	1192	1.95771	26.21			1.56956	27.0996	2.28424	22.4394
	1193	1.95634	26.2			1.56966	27.1023	2.28471	22.4449
	1194	1.95495	26.18			1.56976	27.1051	2.28519	22.4504
	1195	1.95352	26.17			1.56987	27.1078	2.28565	22.456
	1196	1.95202	26.16			1.56997	27.1106	2.28613	22.4615
	1197	1.95051	26.14			1.57008	27.1133	2.2866	22.4671
	1198	1.94904	26.13			1.57019	27.1161	2.28708	22.4727
	1199	1.94755	26.12			1.57029	27.1188	2.28755	22.4783
	1200	1.94609	26.1			1.5704	27.1216	2.28804	22.4839
	1201	1.94463	26.09			1.5705	27.1243	2.28851	22.4895
	1202	1.9432	26.08			1.5706	27.1271	2.289	22.4951
	1203	1.94179	26.06			1.57071	27.1298	2.28947	22.5008
	1204	1.9404	26.05			1.57081	27.1326	2.28996	22.5064
	1205	1.93904	26.04			1.57091	27.1354	2.29044	22.5121
	1206	1.93764	26.02			1.57102	27.1381	2.29093	22.5178
	1207	1.93623	26.01			1.57113	27.1409	2.29141	22.5235
	1208	1.93483	26			1.57124	27.1436	2.2919	22.5292
	1209	1.93345	25.99			1.57134	27.1464	2.29239	22.535
	1210	1.93209	25.97			1.57144	27.1491	2.29287	22.5407
	1211	1.93075	25.96			1.57155	27.1519	2.29338	22.5465
	1212	1.92944	25.95
	1213	1.92814	25.94
	1214	1.92687	25.93
	1215	1.92562	25.91
	1216	1.92439	25.9
	1217	1.92318	25.89
	1218	1.92197	25.88
	1219	1.9208	25.87
	1220	1.91959	25.86
	1221	1.91826	25.85
	1222	1.91695	25.84
	1223	1.91566	25.83
	1224	1.91441	25.81
	1225	1.91316	25.8
	1226	1.91195	25.79
	1227	1.91076	25.78
	1228	1.9096	25.77
	1229	1.90844	25.76
	1230	1.9073	25.75
	1231	1.90619	25.74
	1232	1.9051	25.73
	1233	1.90401	25.72
	1234	1.90294	25.71
	1235	1.90189	25.7
	1236	1.90086	25.7
	1237	1.89981	25.69
	1238	1.89878	25.68
	1239	1.89775	25.67
	1240	1.89675	25.66
	1241	1.89576	25.65
	1242	1.8948	25.64
	1243	1.89384	25.63
	1244	1.89289	25.63
	1245	1.89196	25.62
	1246	1.891	25.61
	1247	1.89005	25.6
	1248	1.88911	25.59
	1249	1.88816	25.59
	1250	1.88722	25.58
	1251	1.88629	25.57
	1252	1.88536	25.56
	1253	1.88445	25.55
	1254	1.88356	25.55
	1255	1.88269	25.54
	1256	1.88181	25.53
	1257	1.88096	25.53
	1258	1.88014	25.52
	1259	1.87934	25.51
	1260	1.87855	25.51
	1261	1.87777	25.5
	1262	1.87702	25.49
	1263	1.87629	25.49
	1264	1.87557	25.48
	1265	1.8749	25.48
	1266	1.87423	25.47
	1267	1.87359	25.47
	1268	1.87296	25.46
	1269	1.87236	25.46
	1270	1.87176	25.45
	1271	1.87116	25.45
	1272	1.8706	25.45
	1273	1.87003	25.44
	1274	1.86947	25.44
	1275	1.86894	25.44
	1276	1.86844	25.43
	1277	1.86794	25.43
	1278	1.86745	25.43
	1279	1.86699	25.42
	1280	1.86656	25.42
	1281	1.86615	25.42
	1282	1.86577	25.42
	1283	1.86541	25.42
	1284	1.86509	25.41
	1285	1.86478	25.41
	1286	1.8645	25.41
	1287	1.86424	25.41
	1288	1.86394	25.41
	1289	1.8636	25.41
	1290	1.86328	25.41
	1291	1.86298	25.41
	1292	1.8627	25.41
	1293	1.86246	25.41
	1294	1.86216	25.41
	1295	1.86179	25.4
	1296	1.86144	25.4
	1297	1.8611	25.4
	1298	1.86079	25.4
	1299	1.8605	25.4
	1300	1.86024	25.4
	1301	1.86	25.4
	1302	1.85979	25.4
	1303	1.85926	25.4
	1304	1.85876	25.39
	1305	1.85829	25.39
	1306	1.8574	25.38
	1307	1.85654	25.38
	1308	1.8557	25.37
	1309	1.8549	25.36
	1310	1.8541	25.36
	1311	1.85334	25.35
	1312	1.8526	25.35
	1313	1.85191	25.34
	1314	1.85058	25.33
	1315	1.84901	25.31
	1316	1.84733	25.3
	1317	1.84567	25.28
	1318	1.84409	25.27
	1319	1.84244	25.25
	1320	1.8408	25.24
	1321	1.83919	25.22
	1322	1.83759	25.21
	1323	1.83603	25.19
	1324	1.8345	25.18
	1325	1.83304	25.17
	1326	1.83161	25.15
	1327	1.83021	25.14
	1328	1.82879	25.13
	1329	1.82739	25.11
	1330	1.82603	25.1
	1331	1.82468	25.09
	1332	1.82335	25.08
	1333	1.82206	25.07
	1334	1.8208	25.06
	1335	1.81957	25.04
	1336	1.81838	25.03
	1337	1.81721	25.02
	1338	1.81606	25.01
	1339	1.81496	25
	1340	1.81387	24.99
	1341	1.81282	24.99
	1342	1.81181	24.98
	1343	1.81082	24.97
	1344	1.80957	24.96
	1345	1.80821	24.95
	1346	1.80688	24.93
	1347	1.80556	24.92
	1348	1.80425	24.91
	1349	1.80278	24.9
	1350	1.80115	24.88
	1351	1.79955	24.87
	1352	1.79796	24.85
	1353	1.79641	24.84
	1354	1.79487	24.82
	1355	1.79336	24.81
	1356	1.79186	24.79
	1357	1.79022	24.78
	1358	1.7885	24.76
	1359	1.7868	24.75
	1360	1.78493	24.73
	1361	1.78306	24.71
	1362	1.78121	24.69
	1363	1.77933	24.67
	1364	1.77726	24.65
	1365	1.77524	24.63
	1366	1.77321	24.61
	1367	1.77116	24.59
	1368	1.769	24.57
	1369	1.76685	24.55
	1370	1.7647	24.53
	1371	1.76258	24.51
	1372	1.76046	24.49
	1373	1.75836	24.47
	1374	1.75626	24.45
	1375	1.75419	24.43
	1376	1.75212	24.41
	1377	1.75008	24.39
	1378	1.74804	24.37
	1379	1.74601	24.35
	1380	1.74401	24.33
	1381	1.74201	24.31
	1382	1.74004	24.29
	1383	1.73806	24.27
	1384	1.73612	24.25
	1385	1.73419	24.23
	1386	1.73228	24.21
	1387	1.73039	24.19
	1388	1.72851	24.17
	1389	1.72666	24.16
	1390	1.72483	24.14
	1391	1.72257	24.12
	1392	1.72037	24.1
	1393	1.71819	24.07
	1394	1.71601	24.05
	1395	1.71384	24.03
	1396	1.71169	24.01
	1397	1.70954	23.99
	1398	1.7074	23.97
	1399	1.70528	23.95
	1400	1.70316	23.93
	1401	1.70106	23.9
	1402	1.69893	23.88
	1403	1.69679	23.86
	1404	1.69465	23.84
	1405	1.69254	23.82
	1406	1.69044	23.8
	1407	1.68835	23.78
	1408	1.68627	23.76
	1409	1.68423	23.74
	1410	1.68217	23.72
	1411	1.68015	23.7
	1412	1.67813	23.68
	1413	1.67613	23.66
	1414	1.67413	23.64
	1415	1.67216	23.62
	1416	1.67019	23.6
	1417	1.66824	23.58
	1418	1.6663	23.57
	1419	1.66439	23.55
	1420	1.66249	23.53
	1421	1.6606	23.51
	1422	1.65874	23.49
	1423	1.65689	23.47
	1424	1.65506	23.46
	1425	1.65325	23.44
	1426	1.65146	23.42
	1427	1.6497	23.41
	1428	1.64797	23.39
	1429	1.64626	23.37
	1430	1.64457	23.36
	1431	1.64291	23.34
	1432	1.64118	23.33
	1433	1.63949	23.31
	1434	1.63781	23.29
	1435	1.63616	23.28
	1436	1.63454	23.26
	1437	1.63294	23.25
	1438	1.63136	23.23
	1439	1.62981	23.22
	1440	1.62829	23.2
	1441	1.62679	23.19
	1442	1.62532	23.18
	1443	1.62389	23.16
	1444	1.62246	23.15
	1445	1.62106	23.14
	1446	1.6197	23.13
	1447	1.61835	23.11
	1448	1.61705	23.1
	1449	1.61577	23.09
	1450	1.61454	23.08
	1451	1.61332	23.07
	1452	1.61215	23.06
	1453	1.611	23.05
	1454	1.60989	23.04
	1455	1.6088	23.03
	1456	1.60775	23.02
	1457	1.60674	23.01
	1458	1.60575	23
	1459	1.6048	23
	1460	1.60389	22.99
	1461	1.603	22.98
	1462	1.60216	22.98
	1463	1.60134	22.97
	1464	1.60055	22.96
	1465	1.59979	22.96
	1466	1.59904	22.95
	1467	1.5983	22.95
	1468	1.5976	22.94
	1469	1.59695	22.94
	1470	1.59631	22.93
	1471	1.59573	22.93
	1472	1.59515	22.92
	1473	1.59459	22.92
	1474	1.59407	22.92
	1475	1.59357	22.91
	1476	1.59308	22.91
	1477	1.5926	22.91
	1478	1.59217	22.91
	1479	1.59177	22.9
	1480	1.59139	22.9
	1481	1.59101	22.9
	1482	1.59066	22.9
	1483	1.59035	22.9
	1484	1.59007	22.9
	1485	1.58983	22.9
	1486	1.58957	22.9
	1487	1.58936	22.9
	1488	1.58919	22.9
	1489	1.58904	22.9
	1490	1.58891	22.9
	1491	1.58884	22.9
	1492	1.58879	22.9
	1493	1.58878	22.9
	1494	1.58879	22.91
	1495	1.58882	22.91
	1496	1.5889	22.91
	1497	1.58899	22.92
	1498	1.58912	22.92
	1499	1.58931	22.92
	1500	1.58954	22.93
	1501	1.58977	22.93
	1502	1.59004	22.94
	1503	1.59031	22.94
	1504	1.59061	22.95
	1505	1.59094	22.95
	1506	1.59127	22.96
	1507	1.59164	22.97
	1508	1.592	22.97
	1509	1.59239	22.98
	1510	1.59279	22.98
	1511	1.59319	22.99
	1512	1.5936	23
	1513	1.59404	23
	1514	1.5945	23.01
	1515	1.59498	23.02
	1516	1.59547	23.03
	1517	1.596	23.03
	1518	1.59655	23.04
	1519	1.59711	23.05
	1520	1.5977	23.06
	1521	1.59831	23.07
	1522	1.59892	23.08
	1523	1.59957	23.09
	1524	1.60023	23.09
	1525	1.60091	23.1
	1526	1.6016	23.11
	1527	1.60232	23.12
	1528	1.60305	23.13
	1529	1.6038	23.14
	1530	1.60456	23.15
	1531	1.60535	23.16
	1532	1.60615	23.18
	1533	1.60696	23.19
	1534	1.6078	23.2
	1535	1.60865	23.21
	1536	1.60953	23.22
	1537	1.61041	23.23
	1538	1.61131	23.24
	1539	1.61224	23.25
	1540	1.61319	23.27
	1541	1.61416	23.28
	1542	1.61514	23.29
	1543	1.61613	23.3
	1544	1.61714	23.32
	1545	1.61815	23.33
	1546	1.61918	23.34
	1547	1.62023	23.36
	1548	1.62128	23.37
	1549	1.62234	23.38
	1550	1.62341	23.4
	1551	1.62449	23.41
	1552	1.62557	23.42
	1553	1.62668	23.44
	1554	1.62779	23.45
	1555	1.62891	23.47
	1556	1.63005	23.48
	1557	1.6312	23.49
	1558	1.63235	23.51
	1559	1.63352	23.52
	1560	1.6347	23.54
	1561	1.63589	23.55
	1562	1.63709	23.57
	1563	1.63829	23.58
	1564	1.63951	23.6
	1565	1.64074	23.61
	1566	1.64197	23.63
	1567	1.64321	23.64
	1568	1.64446	23.66
	1569	1.64573	23.67
	1570	1.64699	23.69
	1571	1.64826	23.7
	1572	1.64954	23.72
	1573	1.65084	23.73
	1574	1.65214	23.75
	1575	1.65345	23.77
	1576	1.65476	23.78
	1577	1.65609	23.8
	1578	1.65742	23.81
	1579	1.65876	23.83
	1580	1.66013	23.85
	1581	1.66148	23.86
	1582	1.66285	23.88
	1583	1.66423	23.9
	1584	1.66561	23.91
	1585	1.667	23.93
	1586	1.6684	23.95
	1587	1.6698	23.96
	1588	1.67121	23.98
	1589	1.67264	24
	1590	1.67406	24.01
	1591	1.67549	24.03
	1592	1.67692	24.05
	1593	1.67837	24.07
	1594	1.67982	24.08
	1595	1.68128	24.1
	1596	1.68273	24.12
	1597	1.68419	24.14
	1598	1.68566	24.15
	1599	1.68712	24.17
	1600	1.68861	24.19
	1601	1.6901	24.21
	1602	1.69159	24.22
	1603	1.69308	24.24
	1604	1.69459	24.26
	1605	1.69609	24.28
	1606	1.6976	24.3
	1607	1.69912	24.31
	1608	1.70065	24.33
	1609	1.70217	24.35
	1610	1.7037	24.37
	1611	1.70522	24.39
	1612	1.70676	24.41
	1613	1.70827	24.42
	1614	1.7098	24.44
	1615	1.71132	24.46
	1616	1.71286	24.48
	1617	1.71439	24.5
	1618	1.71592	24.52
	1619	1.71745	24.53
	1620	1.71897	24.55
	1621	1.7205	24.57
	1622	1.72202	24.59
	1623	1.72356	24.61
	1624	1.7251	24.63
	1625	1.72664	24.64
	1626	1.72818	24.66
	1627	1.72972	24.68
	1628	1.73126	24.7
	1629	1.73281	24.72
	1630	1.73436	24.74
	1631	1.73589	24.76
	1632	1.73741	24.77
	1633	1.73893	24.79
	1634	1.74045	24.81
	1635	1.74195	24.83
	1636	1.74345	24.847
	1637	1.74495	24.8651
	1638	1.74644	24.8831
	1639	1.74792	24.901
	1640	1.7494	24.9189
	1641	1.75089	24.9369
	1642	1.75239	24.9549
	1643	1.75386	24.9728
	1644	1.75534	24.9907
	1645	1.75681	25.0085
	1646	1.75826	25.0262
	1647	1.75972	25.0439
	1648	1.76116	25.0614
	1649	1.76261	25.0789
	1650	1.76405	25.0964
	1651	1.76549	25.1139
	1652	1.76694	25.1314
	1653	1.7684	25.1491
	1654	1.76985	25.1667
	1655	1.7713	25.1843
	1656	1.77266	25.201
	1657	1.77398	25.2172
	1658	1.7753	25.2334
	1659	1.77661	25.2496
	1660	1.77794	25.2658
	1661	1.77926	25.2821
	1662	1.7806	25.2985
	1663	1.78194	25.3149
	1664	1.78327	25.3313
	1665	1.7846	25.3477
	1666	1.78592	25.3641
	1667	1.78726	25.3806
	1668	1.7886	25.3971
	1669	1.78994	25.4138
	1670	1.79127	25.4303
	1671	1.7926	25.4468
	1672	1.79392	25.4632
	1673	1.79523	25.4793
	1674	1.7965	25.4952
	1675	1.79779	25.5112
	1676	1.79907	25.5274
	1677	1.80039	25.5436
	1678	1.8017	25.5599
	1679	1.80303	25.5763
	1680	1.80435	25.5928
	1681	1.80569	25.6094
	1682	1.80704	25.6261
	1683	1.80839	25.6428
	1684	1.80974	25.6596
	1685	1.8111	25.6765
	1686	1.81248	25.6934
	1687	1.81385	25.7104
	1688	1.81523	25.7275
	1689	1.81661	25.7447
	1690	1.818	25.7619
	1691	1.81939	25.7791
	1692	1.82079	25.7964
	1693	1.82219	25.8138
	1694	1.82359	25.8312
	1695	1.82499	25.8487
	1696	1.8264	25.8663
	1697	1.82781	25.8839
	1698	1.82921	25.9014
	1699	1.8306	25.919
	1700	1.832	25.9367
	1701	1.83339	25.9543
	1702	1.83479	25.972
	1703	1.83619	25.9898
	1704	1.83759	26.0075
	1705	1.83899	26.0253
	1706	1.8404	26.0432
	1707	1.8418	26.061
	1708	1.84321	26.079
	1709	1.84464	26.0969
	1710	1.84605	26.1149
	1711	1.84746	26.1329
	1712	1.84888	26.1507
	1713	1.85029	26.1686
	1714	1.85169	26.1865
	1715	1.8531	26.2045
	1716	1.85452	26.2224
	1717	1.85594	26.2405
	1718	1.85732	26.2583
	1719	1.8587	26.276
	1720	1.86006	26.2938
	1721	1.86141	26.3115
	1722	1.86278	26.3293
	1723	1.86411	26.347
	1724	1.8654	26.3646
	1725	1.86668	26.382
	1726	1.86787	26.3992
	1727	1.86901	26.416
	1728	1.87014	26.4329
	1729	1.87122	26.4496
	1730	1.87231	26.4662
	1731	1.87339	26.4829
	1732	1.87447	26.4996
	1733	1.87555	26.5162
	1734	1.87662	26.5328
	1735	1.87769	26.5495
	1736	1.87876	26.5662
	1737	1.87984	26.5829
	1738	1.8809	26.5997
	1739	1.88197	26.6165
	1740	1.88304	26.6333
	1741	1.88411	26.6502
	1742	1.88518	26.6671
	1743	1.88624	26.6839
	1744	1.8873	26.7007
	1745	1.88835	26.7175
	1746	1.88939	26.7342
	1747	1.89036	26.7503
	1748	1.89134	26.7664
	1749	1.89227	26.7822
	1750	1.89321	26.798
	1751	1.89415	26.8138
	1752	1.89509	26.8297
	1753	1.89604	26.8456
	1754	1.89698	26.8615
	1755	1.89793	26.8774
	1756	1.89886	26.8932
	1757	1.89979	26.909
	1758	1.90071	26.9248
	1759	1.90164	26.9406
	1760	1.90255	26.9564
	1761	1.90346	26.9722
	1762	1.90436	26.988
	1763	1.90521	27.0033
	1764	1.90599	27.0183
	1765	1.90676	27.0332
	1766	1.90751	27.0479
	1767	1.90817	27.062
	1768	1.90885	27.0761
	1769	1.90951	27.0902
	1770	1.91017	27.1044
	1771	1.91084	27.1186
	1772	1.9115	27.1328
	1773	1.91215	27.1469
	1774	1.91277	27.1609
	1775	1.91338	27.1747
	1776	1.91397	27.1886
	1777	1.91457	27.2024
	1778	1.91516	27.2163
	1779	1.91575	27.2301
	1780	1.91634	27.244
	1781	1.91694	27.2579
	1782	1.91752	27.2718
	1783	1.91811	27.2857
	1784	1.91869	27.2996
	1785	1.91926	27.3135
	1786	1.91982	27.3274
	1787	1.92039	27.3413
	1788	1.92096	27.3552
	1789	1.92152	27.3692
	1790	1.92209	27.3831
	1791	1.92265	27.397
	1792	1.92321	27.411
	1793	1.92378	27.4249
	1794	1.92433	27.4388
	1795	1.92489	27.4527
	1796	1.92545	27.4666
	1797	1.926	27.4806
	1798	1.92656	27.4945
	1799	1.92712	27.5085
	1800	1.92768	27.5225
	1801	1.92824	27.5365
	1802	1.9288	27.5505
	1803	1.92935	27.5645
	1804	1.9299	27.5785
	1805	1.93045	27.5926
	1806	1.93099	27.6066
	1807	1.93152	27.6202
	1808	1.93205	27.6339
	1809	1.93259	27.6476
	1810	1.93311	27.6613
	1811	1.93364	27.6748
	1812	1.93415	27.6883
	1813	1.93466	27.7018
	1814	1.93518	27.7153
	1815	1.93569	27.7289
	1816	1.9362	27.7424
	1817	1.93671	27.756
	1818	1.93722	27.7696
	1819	1.93774	27.7832
	1820	1.93824	27.7965
	1821	1.93871	27.8095
	1822	1.9392	27.8226
	1823	1.93969	27.8357
	1824	1.94017	27.8488
	1825	1.94066	27.862
	1826	1.94114	27.8752
	1827	1.94162	27.8885
	1828	1.94213	27.9018
	1829	1.94261	27.9151
	1830	1.94309	27.9284
	1831	1.94359	27.9417
	1832	1.94406	27.9547
	1833	1.94454	27.9678
	1834	1.94499	27.9805
	1835	1.94545	27.9932
	1836	1.94591	28.0061
	1837	1.94637	28.019
	1838	1.94684	28.032
	1839	1.9473	28.0451
	1840	1.94775	28.0581
	1841	1.94821	28.0713
	1842	1.94866	28.0846
	1843	1.94911	28.0981
	1844	1.94956	28.1118
	1845	1.95002	28.1256
	1846	1.95047	28.1394
	1847	1.95094	28.1532
	1848	1.95139	28.1672
	1849	1.95185	28.1812
	1850	1.95231	28.1953
	1851	1.95277	28.2094
	1852	1.95324	28.2235
	1853	1.95371	28.2377
	1854	1.95417	28.2519
	1855	1.95464	28.266
	1856	1.9551	28.2801
	1857	1.95556	28.2943
	1858	1.95604	28.3084
	1859	1.9565	28.3226
	1860	1.95696	28.3368
	1861	1.95744	28.3511
	1862	1.9579	28.3654
	1863	1.95837	28.3797
	1864	1.95885	28.394
	1865	1.95931	28.4083
	1866	1.95979	28.4227
	1867	1.96026	28.4371
	1868	1.96074	28.4515
	1869	1.96121	28.4659
	1870	1.96169	28.4804
	1871	1.96216	28.4948
	1872	1.96264	28.5093
	1873	1.96313	28.5238
	1874	1.9636	28.5383
	1875	1.96408	28.5529
	1876	1.96455	28.5674
	1877	1.96504	28.5819
	1878	1.96551	28.5965
	1879	1.96599	28.6111
	1880	1.96646	28.6257
	1881	1.96695	28.6403
	1882	1.96742	28.655
	1883	1.96791	28.6698
	1884	1.96839	28.6845
	1885	1.96887	28.6992
	1886	1.96936	28.714
	1887	1.96984	28.7288
	1888	1.97033	28.7436
	1889	1.97081	28.7584
	1890	1.9713	28.7732
	1891	1.97178	28.7881
	1892	1.97226	28.8029
	1893	1.97274	28.8177
	1894	1.97321	28.8326
	1895	1.9737	28.8474
	1896	1.97418	28.8623
	1897	1.97465	28.8771
	1898	1.97513	28.8919
	1899	1.97558	28.9067
	1900	1.97602	28.9215
	1901	1.97646	28.9363
	1902	1.97691	28.9511
	1903	1.97735	28.9659
	1904	1.97779	28.9806
	1905	1.97824	28.9954
	1906	1.97867	29.0102
	1907	1.97911	29.025
	1908	1.97956	29.0398
	1909	1.98	29.0546
	1910	1.98045	29.0693
	1911	1.98089	29.0841
	1912	1.98133	29.0989
	1913	1.98176	29.1137
	1914	1.9822	29.1285
	1915	1.98264	29.1432
	1916	1.98307	29.1579
	1917	1.98351	29.1726
	1918	1.98395	29.1873
	1919	1.98439	29.202
	1920	1.98483	29.2167
	1921	1.98526	29.2314
	1922	1.9857	29.2461
	1923	1.98612	29.2607
	1924	1.98655	29.2753
	1925	1.98697	29.2899
	1926	1.98741	29.3045
	1927	1.98784	29.3191
	1928	1.98826	29.3337
	1929	1.98869	29.3483
	1930	1.98911	29.3628
	1931	1.98954	29.3774
	1932	1.98996	29.392
	1933	1.99039	29.4065
	1934	1.99081	29.421
	1935	1.99123	29.4352
	1936	1.99162	29.4493
	1937	1.99202	29.4629
	1938	1.9924	29.4764
	1939	1.99279	29.4899
	1940	1.99317	29.5035
	1941	1.99356	29.517
	1942	1.99392	29.5299
	1943	1.99428	29.5424
	1944	1.99463	29.5549
	1945	1.99497	29.5674
	1946	1.99533	29.58
	1947	1.99568	29.5927
	1948	1.99602	29.6055
	1949	1.99636	29.6175
	1950	1.99666	29.6285
	1951	1.99694	29.6386
	1952	1.99714	29.6466
	1953	1.99734	29.6543
	1954	1.99755	29.6624
	1955	1.99776	29.6709
	1956	1.998	29.6798
	1957	1.99815	29.6861
	1958	1.99828	29.6915
	1959	1.9984	29.6968
	1960	1.9985	29.7013
	1961	1.99855	29.7043
	1962	1.99856	29.7058
	1963	1.99856	29.7068
	1964	1.99853	29.7073
	1965	1.99854	29.7088
	1966	1.99859	29.7113
	1967	1.99857	29.7125
	1968	1.99857	29.7135
	1969	1.9986	29.7157
	1970	1.99866	29.7191
	1971	1.99875	29.7231
	1972	1.99884	29.7277
	1973	1.99896	29.7334
	1974	1.99911	29.7398
	1975	1.99929	29.7471
	1976	1.99949	29.7551
	1977	1.99971	29.7639
	1978	1.99994	29.773
	1979	2.00019	29.7827
	1980	2.00042	29.7925
	1981	2.00069	29.8027
	1982	2.00095	29.8132
	1983	2.00121	29.824
	1984	2.00149	29.8351
	1985	2.00177	29.8465
	1986	2.00206	29.8582
	1987	2.00236	29.8701
	1988	2.00266	29.8821
	1989	2.00298	29.8943
	1990	2.00329	29.9068
	1991	2.0036	29.9195
	1992	2.00393	29.9323
	1993	2.00425	29.9452
	1994	2.00459	29.9583
	1995	2.00491	29.9715
	1996	2.00525	29.9849
[truncated: 2,147 more rows]
