# Supplementary material for: Latent resistance mechanisms of steel truss bridges after critical failures
Source: Nature. 2025 Sep 3;645(8079):101–7. doi: 10.1038/s41586-025-09300-8 (PMC12408385; doi:10.1038/s41586-025-09300-8)
Supplement: Supplementary file 9 — Source Data Extended Data Fig. 7 [file 41586_2025_9300_MOESM9_ESM.xlsx]

## Sheet: Extended Fig. 7a
Fig. 7 | Example of results for the analysis of the axial force increments (ΔFx) between damaged and undamaged states for a Damage Scenario.												a. Heatmap considering the 222 Damage scenarios where the Chord Damage Scenarios are highlighted in blue.
			All structural memebrs (222)
			Chords
			Lower																								Upper
			South												North												South												North
Removal scenarios of chords	Lower	South	NaN	0.41	0.04	0.03	0.032	0.02	0.01	-0.01	0	-0.01	0.01	-0.0124	0.1602	0.15	-0.088	-0.06	-0.05	-0.02	-0.01	0	-0.01	0	-0.01	0.0125	-0.2	-0.03	-0.04	-0.01	-0.014	0.002	-0.022	-0.01	-0.02	0	-0.02	-0.01	0.05	0.04	0.05	0.01	0.02	0	0.026	0.01	0.02	0.01	0.03
			-11.2657	NaN	-6.48	-5.35	-2.888	-2.45	-1.04	-1	-0.4	-0.44	-0.058	-0.1651	-1.9621	2.09	6.832	5.92	2.856	2.42	1.05	1	0.4	0.44	0.06	0.1686	10.1512	8.58	5.55	4.45	2.3	2	1.098	0.94	0.33	0.35	-0.04	0.04	-8.43	-8.51	-5.6	-4.53	-2.324	-2.02	-1.104	-0.95	-0.34	-0.342	0.05
			-4.7347	-8.95	NaN	-30.77	-13.068	-10.35	-4.81	-3.82	-2.03	-1.41	-0.63	-0.0355	5.7089	10.17	11.592	12.15	13.88	11.26	4.76	3.77	2.03	1.41	0.64	0.0454	8.7586	16.95	20.07	17.64	10.21	7.996	5.856	4.294	2.7	1.788	1.15	0.57	-9.09	-14.04	-20.96	-17.6	-10.262	-8.03	-5.86	-4.3	-2.7	-1.78	-1.142
			-4.7817	-10.413	-42.674	NaN	-21.138	-17.56	-7.95	-6.89	-3.2	-2.764	-0.77	-0.5829	6.0289	11.63	16.512	20.32	22.26	18.68	7.89	6.83	3.21	2.78	0.78	0.6029	10.194	17.18	35.0118	28.97	17.348	14.192	9.168	7.18	3.64	2.82	0.93	0.65	-10.21	-17.44	-32.18	-29.26	-17.43	-14.32	-9.214	-7.204	-3.65	-2.82	-0.92
			-4.5927	-7.678	-23.782	-28.14	NaN	-61.59	-21.08	-17.102	-9.16	-6.9	-2.61	-0.6721	4.5819	7.64	25.552	30.23	27.69	27.08	22.68	18.73	9.1	6.848	2.65	0.7124	6.8578	11.23	27.062	39.19	41.6	36.022	26.47	20.13	11.83	8.16	4.4	2.344	-6.91	-11.3	-27.64	-34.55	-42.58	-36.16	-26.544	-20.134	-11.82	-8.17	-4.39
			-3.9627	-7.79	-23.14	-28.59	-72.134	NaN	-31.23	-26.31	-13.154	-10.75	-3.4	-1.7943	3.9539	7.77	24.812	30.23	36.36	40.78	32.88	27.93	13.1	10.71	3.45	1.854	6.959	11.9	27.2308	36.57	61.0034	50.324	36.898	29.75	16.1	11.81	4.95	2.992	-6.99	-11.91	-27.29	-36.96	-56.28	-51.5	-37.774	-29.83	-16.11	-11.8	-4.93
			-1.7947	-3.41	-10.764	-13.17	-26.338	-31.24	NaN	-72.124	-28.58	-23.13	-7.79	-3.9653	1.8539	3.45	10.722	13.11	27.96	32.88	40.78	36.36	30.22	24.806	7.768	3.952	2.9936	4.96	11.82	16.12	29.77	36.892	50.286	61.0241	36.56	27.2268	11.9	6.9606	-3	-4.95	-11.812	-16.13	-29.85	-37.79	-51.494	-56.29	-36.95	-27.28	-11.89
			-0.6734	-2.62	-6.902	-9.16	-17.108	-21.07	-61.57	NaN	-28.14	-23.78	-7.68	-4.5943	0.7137	2.65	6.852	9.1	18.746	22.68	27.08	27.686	30.23	25.548	7.64	4.578	2.34	4.39	8.17	11.83	20.13	26.462	35.998	41.592	39.188	27.061	11.24	6.8616	-2.35	-4.4	-8.17	-11.82	-20.13	-26.55	-36.134	-42.59	-34.54	-27.64	-11.29
			-0.5826	-0.77	-2.76	-3.2	-6.888	-7.94	-17.56	-21.13	NaN	-42.667	-10.38	-4.7483	0.6027	0.78	2.78	3.21	6.83	7.88	18.68	22.26	20.312	16.51	11.66	6.059	0.65	0.92	2.82	3.64	7.17	9.152	14.188	17.34	28.96	35.0116	17.18	10.197	-0.66	-0.928	-2.82	-3.65	-7.192	-9.2	-14.31	-17.43	-29.26	-32.174	-17.43
			-0.0356	-0.63	-1.4	-2.02	-3.818	-4.8	-10.35	-13.06	-30.76	NaN	-8.925	-4.7093	0.0457	0.64	1.412	2.03	3.77	4.76	11.26	13.88	12.14	11.59	10.19	5.731	0.566	1.15	1.78	2.7	4.29	5.842	7.998	10.208	17.65	20.068	16.95	8.762	-0.57	-1.15	-1.78	-2.7	-4.294	-5.86	-8.024	-10.27	-17.6	-20.96	-14.03
			-0.1623	-0.06	-0.43	-0.39	-0.988	-1.02	-2.42	-2.84	-5.25	-6.36	NaN	-11.4243	0.1658	0.06	0.432	0.39	0.98	1.03	2.38	2.81	5.84	6.74	1.75	-2.255	0.03	-0.05	0.34	0.33	0.924	1.072	1.968	2.26	4.39	5.468	8.46	10.0006	-0.04	0.04	-0.34	-0.33	-0.93	-1.09	-1.984	-2.29	-4.46	-5.51	-8.36
			-0.0114	0.006	-0.006	0.01	-0.008	0.01	0.01	0.03	0.01	0.02	0.36	NaN	0.0115	-0.01	0.002	-0.01	0	-0.01	-0.02	-0.04	-0.04	-0.07	0.15	0.1439	-0.01	-0.02	0	-0.02	-0.01	-0.02	0.008	-0.01	0	-0.02	0	-0.17	0	0.02	0.01	0.02	0.01	0.02	-0.004	0.01	0	0.03	0.02
		North	0.1573	0.15	-0.08	-0.06	-0.048	-0.02	-0.02	0	-0.01	0.01	-0.01	0.0124	NaN	0.41	0.038	0.03	0.03	0.01	0.01	-0.01	0.01	-0.01	0.01	-0.0123	0.05	0.04	0.05	0.02	0.018	-0.008	0.028	0.01	0.03	0.01	0.03	0.01	-0.2	-0.03	-0.04	-0.02	-0.01	0	-0.024	-0.01	-0.03	-0.002	-0.02
			-1.9565	2.09	6.84	5.92	2.86	2.42	1.04	1	0.4	0.44	0.06	0.1691	-11.2641	NaN	-6.488	-5.35	-2.89	-2.46	-1.04	-1	-0.392	-0.44	-0.06	-0.1655	-8.44	-8.51	-5.6	-4.53	-2.33	-2.028	-1.102	-0.95	-0.33	-0.34	0.05	-0.032	10.1482	8.59	5.55	4.45	2.306	2	1.096	0.94	0.33	0.35	-0.04
			5.7043	10.16	11.6	12.14	13.882	11.27	4.76	3.776	2.03	1.42	0.64	0.0452	-4.7381	-8.95	NaN	-30.76	-13.07	-10.35	-4.8	-3.82	-2.02	-1.41	-0.63	-0.0356	-9.09	-14.04	-20.96	-17.6	-10.27	-8.034	-5.862	-4.302	-2.7	-1.78	-1.14	-0.57	8.751	16.96	20.06	17.64	10.218	8	5.856	4.298	2.7	1.786	1.15
			6.0273	11.63	16.538	20.318	22.272	18.68	7.89	6.84	3.21	2.78	0.786	0.6033	-4.7841	-10.416	-42.683	NaN	-21.16	-17.56	-7.95	-6.89	-3.2	-2.77	-0.77	-0.5836	-10.21	-17.45	-32.194	-29.26	-17.44	-14.328	-9.212	-7.21	-3.64	-2.82	-0.92	-0.65	10.1926	17.19	35.0138	28.988	17.358	14.2	9.166	7.18	3.63	2.82	0.93
			4.5753	7.63	25.524	30.2	27.658	27.08	22.68	18.73	9.098	6.846	2.65	0.7117	-4.5901	-7.67	-23.772	-28.11	NaN	-61.58	-21.06	-17.09	-9.16	-6.91	-2.61	-0.6728	-6.9	-11.29	-27.61	-34.52	-42.58	-36.13	-26.552	-20.122	-11.81	-8.17	-4.39	-2.34	6.848	11.22	27.032	39.186	41.57	35.998	26.466	20.12	11.82	8.16	4.396
			3.9523	7.77	24.81	30.22	36.362	40.78	32.88	27.95	13.1	10.72	3.45	1.8537	-3.9641	-7.79	-23.148	-28.59	-72.144	NaN	-31.236	-26.32	-13.16	-10.77	-3.4	-1.796	-6.99	-11.91	-27.28	-36.96	-56.32	-51.528	-37.802	-29.844	-16.11	-11.81	-4.94	-2.99	6.9566	11.9	27.2308	36.56	61.0156	50.326	36.906	29.76	16.1	11.82	4.95
			1.8543	3.45	10.73	13.11	27.96	32.88	40.78	36.37	30.224	24.81	7.77	3.9517	-1.7961	-3.41	-10.768	-13.17	-26.34	-31.242	NaN	-72.151	-28.59	-23.15	-7.79	-3.968	-3	-4.95	-11.82	-16.12	-29.854	-37.788	-51.492	-56.29	-36.96	-27.28	-11.9	-6.98	2.9914	4.95	11.82	16.11	29.778	36.88	50.3	61.0334	36.57	27.2358	11.9
			0.7113	2.64	6.84	9.09	18.722	22.68	27.08	27.658	30.19	25.52	7.63	4.5727	-0.6724	-2.61	-6.898	-9.15	-17.09	-21.05	-61.57	NaN	-28.11	-23.77	-7.67	-4.592	-2.34	-4.39	-8.17	-11.81	-20.11	-26.518	-36.122	-42.59	-34.51	-27.61	-11.28	-6.9	2.336	4.39	8.16	11.81	20.116	26.43	35.996	41.56	39.178	27.028	11.22
			0.6035	0.78	2.78	3.21	6.832	7.89	18.68	22.27	20.31	16.53	11.66	6.0567	-0.5837	-0.77	-2.768	-3.2	-6.9	-7.95	-17.56	-21.154	NaN	-42.677	-10.384	-4.751	-0.65	-0.92	-2.82	-3.64	-7.2	-9.208	-14.312	-17.44	-29.26	-32.19	-17.44	-10.21	0.65	0.92	2.82	3.63	7.18	9.156	14.192	17.348	28.978	35.0126	17.19
			0.0454	0.64	1.42	2.03	3.772	4.76	11.268	13.89	12.132	11.594	10.19	5.7267	-0.0358	-0.63	-1.408	-2.02	-3.82	-4.8	-10.35	-13.07	-30.76	NaN	-8.926	-4.713	-0.57	-1.15	-1.78	-2.7	-4.3	-5.858	-8.024	-10.27	-17.6	-20.97	-14.03	-9.08	0.56	1.15	1.79	2.7	4.3	5.85	7.996	10.21	17.64	20.06	16.97
			0.1662	0.06	0.44	0.39	0.982	1.03	2.38	2.81	5.84	6.75	1.75	-2.2493	-0.1627	-0.06	-0.438	-0.39	-0.99	-1.03	-2.42	-2.84	-5.25	-6.372	NaN	-11.414	-0.04	0.04	-0.34	-0.32	-0.93	-1.088	-1.984	-2.294	-4.45	-5.51	-8.36	-8.29	0.03	-0.05	0.34	0.32	0.93	1.074	1.97	2.26	4.38	5.47	8.47
			0.0114	-0.01	0.01	-0.01	0.002	-0.01	-0.02	-0.03	-0.04	-0.06	0.15	0.1403	-0.0113	0	-0.008	0.01	-0.01	0	0.01	0.02	0.02	0.02	0.36	NaN	0	0.02	0.01	0.03	0.008	0.022	-0.002	0.01	0.01	0.03	0.02	0.03	-0.01	-0.03	0	-0.02	0	-0.02	0.006	-0.01	-0.01	-0.024	0
	Upper	South	-2.5137	-5.15	-3.04	-2.68	-1.308	-1.13	-0.47	-0.48	-0.17	-0.22	-0.01	-0.1008	2.2979	4.25	3.152	2.68	1.31	1.13	0.47	0.48	0.17	0.218	0.01	0.1021	NaN	9.69	4.59	3.55	1.76	1.458	0.718	0.6	0.2	0.21	-0.04	0.02	-0.062	0.62	-1.14	-1.01	-0.54	-0.55	-0.284	-0.28	-0.04	-0.1	0.09
			-3.5227	-7.57	-10.19	-7.72	-3.728	-3.31	-1.32	-1.48	-0.43	-0.71	0.04	-0.4055	3.5719	7.73	8.512	7.84	3.74	3.308	1.32	1.47	0.43	0.7	-0.04	0.4104	18.5704	NaN	15.39	11.95	5.96	4.912	2.198	1.906	0.45	0.61	-0.33	-0.02	1.9916	0.96	-3.64	-3.18	-1.77	-1.79	-0.714	-0.79	0.08	-0.23	0.49
			-2.2157	-4.652	-12.032	-14.72	-8.508	-7.09	-3.02	-2.61	-1.2	-1.032	-0.28	-0.2182	2.2729	4.69	12.122	13.7	8.71	7.11	3.01	2.59	1.19	1.03	0.29	0.224	8.2276	15.29	NaN	27.72	13.45	10.276	5.888	4.43	2.21	1.63	0.58	0.36	-1.68	-3.2	-0.73	0.78	-2.33	-2.006	-1.972	-1.47	-0.82	-0.62	-0.19
			-2.2977	-5.67	-15.38	-18.29	-18.838	-14.31	-6.15	-5.64	-2.34	-2.34	-0.42	-0.736	2.3457	5.76	15.432	18.89	16.45	14.51	6.15	5.62	2.34	2.33	0.43	0.749	9.5568	17.9718	42.1222	NaN	28.29	21.952	12.032	9.23	4.13	3.29	0.66	0.58	-2.07	-4.22	1.59	0.17	-5.88	-5.26	-4.154	-3.29	-1.35	-1.27	0.12
			-1.4947	-3.23	-9.84	-12.34	-22.88	-26.446	-12.98	-10.93	-5.2	-4.252	-1.33	-0.7173	1.5269	3.27	9.932	12.43	23.12	25.28	13.02	10.97	5.212	4.26	1.34	0.736	5.2306	9.78	22.614	32.21	NaN	50.106	27.228	20.63	10.64	7.6	3.14	1.78	-1.36	-2.72	-3.93	-6.38	-1.776	0.818	-7.466	-5.65	-3.664	-2.52	-1.19
			-0.9276	-2.93	-8.1	-10.56	-20.348	-22.4	-16.88	-14.84	-6.84	-5.94	-1.61	-1.2681	0.9549	2.96	8.152	10.66	20.4	23.98	17.05	14.86	6.89	5.95	1.63	1.293	4.4414	8.48	18.274	26.42	51.1482	NaN	38.128	27.806	14.18	10.28	3.74	2.2402	-1.33	-2.81	-3.39	-5.86	0.938	0.18	-8.894	-7.91	-4.84	-3.53	-1.16
			-1.2687	-1.61	-5.942	-6.85	-14.848	-16.88	-22.392	-20.35	-10.56	-8.1	-2.93	-0.9286	1.2939	1.63	5.962	6.89	14.88	17.056	23.98	20.41	10.66	8.15	2.96	0.954	2.239	3.74	10.29	14.19	27.824	38.132	NaN	51.1482	26.42	18.28	8.48	4.4466	-0.84	-1.17	-3.54	-4.85	-7.92	-8.9	0.196	0.946	-5.85	-3.39	-2.8
			-0.7171	-1.33	-4.25	-5.2	-10.93	-12.97	-26.442	-22.876	-12.332	-9.84	-3.23	-1.4945	0.7359	1.34	4.262	5.21	10.97	13.01	25.28	23.12	12.43	9.93	3.27	1.525	1.77	3.13	7.6	10.63	20.628	27.212	50.088	NaN	32.2	22.61	9.78	5.2342	-0.72	-1.2	-2.51	-3.66	-5.65	-7.46	0.826	-1.782	-6.38	-3.93	-2.72
			-0.7357	-0.42	-2.332	-2.33	-5.642	-6.15	-14.3	-18.84	-18.29	-15.38	-5.67	-2.2993	0.7489	0.42	2.332	2.338	5.628	6.15	14.51	16.45	18.89	15.426	5.76	2.343	0.57	0.66	3.29	4.13	9.23	12.022	21.944	28.282	NaN	42.1152	17.9736	9.5598	-0.16	0.11	-1.27	-1.35	-3.28	-4.144	-5.25	-5.88	0.17	1.588	-4.212
			-0.2181	-0.29	-1.03	-1.2	-2.608	-3.01	-7.09	-8.506	-14.72	-12.032	-4.65	-2.2163	0.224	0.28	1.032	1.19	2.59	3.01	7.11	8.71	13.69	12.116	4.69	2.271	0.36	0.58	1.63	2.2	4.43	5.878	10.278	13.444	27.71	NaN	15.29	8.2288	-0.15	-0.19	-0.62	-0.82	-1.46	-1.97	-2.004	-2.34	0.776	-0.736	-3.2
			-0.4053	0.04	-0.71	-0.43	-1.488	-1.32	-3.31	-3.73	-7.72	-10.19	-7.57	-3.5293	0.4103	-0.04	0.702	0.43	1.47	1.31	3.31	3.74	7.84	8.51	7.73	3.564	-0.02	-0.34	0.61	0.44	1.906	2.19	4.908	5.956	11.95	15.39	NaN	18.572	0.098	0.48	-0.22	0.08	-0.78	-0.714	-1.784	-1.78	-3.18	-3.64	0.97
			-0.1008	-0.01	-0.22	-0.17	-0.488	-0.47	-1.13	-1.31	-2.68	-3.04	-5.15	-2.5155	0.1021	0.01	0.212	0.17	0.48	0.47	1.13	1.31	2.676	3.15	4.25	2.298	0.01	-0.05	0.21	0.19	0.604	0.712	1.458	1.758	3.55	4.59	9.69	NaN	0	0.09	-0.09	-0.04	-0.28	-0.284	-0.554	-0.55	-1.01	-1.14	0.63
		North	2.2963	4.24	3.16	2.68	1.312	1.13	0.47	0.48	0.17	0.22	0.01	0.1022	-2.5113	-5.15	-3.048	-2.68	-1.31	-1.13	-0.47	-0.484	-0.17	-0.22	-0.01	-0.1008	-0.06	0.62	-1.142	-1	-0.55	-0.554	-0.282	-0.282	-0.04	-0.094	0.09	0.01	NaN	9.69	4.59	3.54	1.762	1.46	0.716	0.604	0.19	0.21	-0.04
			3.5703	7.73	8.52	7.84	3.742	3.31	1.31	1.478	0.422	0.71	-0.04	0.4105	-3.5251	-7.57	-10.198	-7.72	-3.73	-3.31	-1.32	-1.49	-0.43	-0.71	0.04	-0.4055	1.9936	0.96	-3.64	-3.17	-1.78	-1.788	-0.712	-0.79	0.09	-0.23	0.49	0.1	18.569	NaN	15.39	11.95	5.96	4.91	2.196	1.908	0.44	0.61	-0.33
			2.2723	4.69	12.12	13.69	8.71	7.11	3.01	2.6	1.19	1.03	0.29	0.2239	-2.2161	-4.658	-12.038	-14.712	-8.51	-7.09	-3.01	-2.61	-1.2	-1.04	-0.286	-0.2182	-1.67	-3.2	-0.73	0.78	-2.34	-2.008	-1.972	-1.47	-0.81	-0.62	-0.19	-0.15	8.225	15.29	NaN	27.71	13.45	10.278	5.886	4.43	2.2	1.63	0.58
			2.3443	5.76	15.43	18.88	16.442	14.51	6.15	5.63	2.33	2.34	0.43	0.7487	-2.2981	-5.67	-15.388	-18.29	-18.85	-14.31	-6.15	-5.64	-2.33	-2.34	-0.42	-0.736	-2.07	-4.22	1.59	0.17	-5.88	-5.258	-4.152	-3.29	-1.34	-1.27	0.12	-0.15	9.5542	17.9686	42.1202	NaN	28.29	21.95	12.034	9.23	4.12	3.29	0.66
			1.5253	3.27	9.93	12.43	23.112	25.28	13.02	10.97	5.21	4.26	1.34	0.7357	-1.4951	-3.23	-9.842	-12.33	-22.872	-26.44	-12.972	-10.93	-5.2	-4.26	-1.33	-0.7177	-1.36	-2.72	-3.93	-6.38	-1.78	0.812	-7.472	-5.652	-3.66	-2.51	-1.19	-0.71	5.2286	9.78	22.61	32.2	NaN	50.1	27.226	20.63	10.63	7.6	3.14
			0.9541	2.96	8.15	10.66	20.402	23.98	17.04	14.86	6.88	5.958	1.63	1.2927	-0.928	-2.93	-8.108	-10.56	-20.35	-22.4	-16.874	-14.84	-6.84	-5.942	-1.61	-1.2685	-1.33	-2.81	-3.39	-5.85	0.93	0.182	-8.892	-7.91	-4.83	-3.53	-1.16	-0.83	4.4396	8.47	18.278	26.41	51.1482	NaN	38.116	27.8	14.17	10.28	3.74
			1.2933	1.63	5.96	6.89	14.862	17.046	23.88	20.4	10.66	8.15	2.96	0.9537	-1.2681	-1.61	-5.948	-6.84	-14.85	-16.888	-22.4	-20.35	-10.56	-8.104	-2.93	-0.9293	-0.83	-1.17	-3.54	-4.84	-7.92	-8.898	0.198	0.94	-5.85	-3.39	-2.8	-1.33	2.2362	3.74	10.29	14.18	27.82	38.128	NaN	51.1392	26.41	18.27	8.48
			0.7353	1.34	4.26	5.21	10.962	13.01	25.28	23.11	12.43	9.93	3.27	1.5247	-0.7172	-1.33	-4.258	-5.2	-10.936	-12.97	-26.436	-22.874	-12.33	-9.84	-3.23	-1.496	-0.72	-1.2	-2.52	-3.66	-5.65	-7.458	0.828	-1.784	-6.37	-3.93	-2.72	-1.35	1.77	3.13	7.6	10.63	20.63	27.21	50.086	NaN	32.19	22.61	9.78
			0.7493	0.42	2.34	2.33	5.622	6.15	14.5	16.444	18.88	15.428	5.76	2.3417	-0.7356	-0.42	-2.338	-2.33	-5.642	-6.15	-14.3	-18.84	-18.29	-15.39	-5.67	-2.3	-0.16	0.11	-1.27	-1.34	-3.282	-4.148	-5.242	-5.88	0.17	1.59	-4.21	-2.07	0.57	0.66	3.29	4.12	9.236	12.02	21.946	28.28	NaN	42.1122	17.9716
			0.224	0.28	1.03	1.19	2.592	3.01	7.11	8.71	13.69	12.118	4.69	2.2705	-0.2182	-0.29	-1.038	-1.2	-2.61	-3.02	-7.08	-8.51	-14.71	-12.034	-4.65	-2.217	-0.15	-0.19	-0.62	-0.82	-1.47	-1.968	-2.002	-2.34	0.78	-0.732	-3.2	-1.67	0.36	0.58	1.63	2.2	4.43	5.88	10.276	13.446	27.7	NaN	15.29
			0.4103	-0.04	0.71	0.43	1.472	1.31	3.3	3.74	7.83	8.518	7.73	3.5627	-0.4052	0.04	-0.708	-0.43	-1.49	-1.32	-3.31	-3.73	-7.72	-10.2	-7.58	-3.532	0.1	0.48	-0.23	0.09	-0.79	-0.718	-1.782	-1.78	-3.17	-3.64	0.97	1.9972	-0.02	-0.34	0.61	0.44	1.91	2.19	4.906	5.956	11.94	15.39	NaN
			0.1021	0.01	0.22	0.17	0.478	0.47	1.13	1.31	2.67	3.15	4.24	2.2957	-0.1007	-0.01	-0.218	-0.17	-0.486	-0.47	-1.13	-1.31	-2.67	-3.042	-5.15	-2.5132	0.01	0.09	-0.1	-0.04	-0.28	-0.288	-0.552	-0.55	-1	-1.14	0.63	-0.06	0.01	-0.05	0.21	0.19	0.61	0.71	1.456	1.76	3.54	4.59	9.69
Removal scenarios of diagonals		South	0.5911	-16.2338	-6.05	-6.4	-2.518	-2.65	-1.02	-1.59	-0.23	-0.89	0.23	-0.7155	3.7519	9	6.632	6.24	2.52	2.65	1.02	1.59	0.23	0.89	-0.23	0.723	16.3614	9.08	6.34	5.81	2.64	2.962	0.498	0.97	-0.56	0.2	-1.08	-0.27	-8.81	-10.1	-6.34	-5.91	-2.68	-2.99	-0.506	-0.98	0.56	-0.19	1.09
			0.4638	7.416	-12.902	-6.65	-3.538	-3.38	-1.35	-1.8	-0.384	-0.94	0.16	-0.6658	-1.1124	0.05	6.342	7.2	3.43	3.36	1.35	1.79	0.38	0.94	-0.16	0.6736	-7.044	11.246	6.72	6.85	3.37	3.462	0.984	1.28	-0.28	0.34	-0.9	-0.2	0.06	-4.25	-7.12	-6.81	-3.38	-3.47	-0.978	-1.28	0.29	-0.33	0.91
			1.5883	1.176	5.688	-9.584	-2.85	-3.37	-1.37	-1.63	-0.44	-0.81	0.08	-0.5034	-1.5111	-1.85	0.592	3.69	3.34	3.24	1.37	1.628	0.44	0.81	-0.07	0.5095	-1.08	-7.19	9.664	4.284	3.34	3.174	1.178	1.286	-0.01	0.39	-0.59	-0.11	1.8908	1.31	-3.56	-5.17	-3.37	-3.26	-1.214	-1.31	0	-0.39	0.6
			1.7673	2.04	4.12	10.378	-11.966	-5.74	-2.93	-3.19	-1.02	-1.51	0.02	-0.7957	-1.8121	-1.99	-4.698	-3.03	5.1	6.29	2.91	3.158	1.01	1.5	-0.01	0.804	-1.94	-1.84	-10.044	9.51	5.948	6.29	2.938	2.78	0.48	0.92	-0.72	-0.07	1.85	2.19	3.23	-2.17	-6.31	-6.21	-2.864	-2.792	-0.47	-0.92	0.73
			0.8853	0.77	3.26	2.692	6.06	-7.704	-2.6	-2.646	-0.96	-1.19	-0.07	-0.5353	-0.8917	-0.79	-3.19	-3.27	-0.43	2.57	2.61	2.61	0.95	1.19	0.08	0.5409	-0.69	-0.89	-2.572	-7.76	7.608	3.632	2.418	2.47	0.71	0.88	-0.31	0.03	0.72	0.9	3.354	2.53	-2.52	-3.98	-2.574	-2.57	-0.73	-0.88	0.32
			0.1231	0.07	0.38	0.38	0.542	1.16	-0.61	-0.63	-0.28	-0.3	-0.04	-0.1066	-0.1239	-0.08	-0.388	-0.38	-0.614	-0.42	0.6	0.62	0.27	0.29	0.04	0.1076	-0.06	-0.04	-0.37	-0.32	-1.18	0.78	1.066	0.564	0.27	0.25	0	0.03	0.06	0.04	0.37	0.37	0.43	-0.07	-0.414	-0.62	-0.28	-0.26	0.01
			-0.106	-0.05	-0.292	-0.28	-0.628	-0.6	1.158	0.54	0.37	0.37	0.07	0.1225	0.107	0.04	0.292	0.27	0.62	0.6	-0.41	-0.61	-0.38	-0.39	-0.07	-0.1233	0.03	-0.01	0.25	0.27	0.564	1.052	0.778	-1.18	-0.32	-0.37	-0.04	-0.06	-0.04	0	-0.26	-0.27	-0.61	-0.41	-0.064	0.42	0.36	0.36	0.05
			-0.5346	-0.08	-1.19	-0.95	-2.648	-2.6	-7.704	6.058	2.69	3.26	0.77	0.8847	0.5403	0.07	1.192	0.95	2.61	2.61	2.57	-0.43	-3.27	-3.19	-0.79	-0.891	0.03	-0.32	0.88	0.71	2.47	2.412	3.634	7.608	-7.752	-2.57	-0.88	-0.68	-0.04	0.31	-0.88	-0.73	-2.56	-2.57	-3.974	-2.52	2.53	3.35	0.91
			-0.7944	0.01	-1.5	-1.02	-3.188	-2.92	-5.734	-11.948	10.37	4.116	2.04	1.7635	0.8029	-0.018	1.502	1.01	3.15	2.9	6.29	5.09	-3.02	-4.69	-1.98	-1.811	-0.08	-0.73	0.92	0.48	2.778	2.928	6.278	5.94	9.506	-10.032	-1.83	-1.93	0.07	0.73	-0.91	-0.47	-2.784	-2.85	-6.204	-6.31	-2.17	3.23	2.2
			-0.5026	0.08	-0.81	-0.432	-1.628	-1.37	-3.37	-2.85	-9.574	5.684	1.178	1.5867	0.5088	-0.08	0.812	0.43	1.62	1.36	3.24	3.34	3.69	0.6	-1.85	-1.509	-0.11	-0.59	0.39	-0.01	1.284	1.172	3.178	3.336	4.28	9.656	-7.176	-1.07	0.1	0.59	-0.39	0	-1.3	-1.21	-3.254	-3.37	-5.17	-3.55	1.31
			-0.6649	0.16	-0.94	-0.38	-1.798	-1.35	-3.38	-3.53	-6.65	-12.89	7.41	0.4582	0.6727	-0.16	0.942	0.38	1.79	1.34	3.35	3.43	7.2	6.34	0.05	-1.1131	-0.2	-0.9	0.34	-0.28	1.28	0.972	3.458	3.36	6.85	6.718	11.246	-7.032	0.2	0.9	-0.33	0.29	-1.27	-0.98	-3.464	-3.382	-6.8	-7.11	-4.24
			-0.7138	0.23	-0.89	-0.23	-1.588	-1.02	-2.65	-2.51	-6.39	-6.04	-16.1846	0.6153	0.7214	-0.23	0.892	0.23	1.586	1.01	2.65	2.516	6.22	6.62	9.01	3.774	-0.27	-1.08	0.2	-0.56	0.97	0.492	2.958	2.63	5.8	6.33	9.07	16.3352	0.27	1.08	-0.19	0.56	-0.97	-0.506	-2.978	-2.68	-5.89	-6.33	-10.07
		North	3.7463	9	6.64	6.234	2.522	2.65	1.02	1.59	0.23	0.896	-0.23	0.7227	0.6035	-16.2226	-6.048	-6.4	-2.52	-2.652	-1.02	-1.59	-0.23	-0.89	0.23	-0.7153	-8.81	-10.09	-6.342	-5.9	-2.68	-2.988	-0.504	-0.98	0.57	-0.19	1.09	0.27	16.3574	9.078	6.34	5.8	2.64	2.96	0.496	0.97	-0.57	0.2	-1.08
			-1.1059	0.06	6.35	7.19	3.432	3.36	1.34	1.79	0.38	0.95	-0.16	0.6735	0.4484	7.396	-12.914	-6.66	-3.53	-3.38	-1.35	-1.8	-0.38	-0.95	0.16	-0.6655	0.06	-4.24	-7.12	-6.8	-3.39	-3.468	-0.976	-1.28	0.3	-0.33	0.91	0.204	-7.05	11.242	6.72	6.85	3.37	3.46	0.98	1.28	-0.29	0.34	-0.9
			-1.5079	-1.85	0.6	3.69	3.342	3.24	1.36	1.63	0.43	0.81	-0.07	0.5094	1.5909	1.18	5.696	-9.572	-2.85	-3.37	-1.37	-1.63	-0.43	-0.82	0.08	-0.5031	1.8924	1.31	-3.56	-5.17	-3.37	-3.268	-1.212	-1.31	0.01	-0.39	0.6	0.11	-1.08	-7.192	9.666	4.28	3.346	3.18	1.176	1.286	-0.01	0.39	-0.59
			-1.8107	-1.99	-4.68	-3.02	5.092	6.29	2.9	3.158	1.01	1.508	-0.01	0.8037	1.7679	2.04	4.102	10.36	-11.972	-5.75	-2.92	-3.19	-1.012	-1.51	0.02	-0.7952	1.85	2.2	3.23	-2.16	-6.314	-6.218	-2.852	-2.79	-0.46	-0.914	0.74	0.08	-1.94	-1.84	-10.042	9.5	5.95	6.29	2.936	2.778	0.47	0.92	-0.72
			-0.8913	-0.79	-3.18	-3.27	-0.438	2.57	2.61	2.61	0.95	1.19	0.08	0.5406	0.8849	0.77	3.26	2.7	6.068	-7.702	-2.6	-2.65	-0.95	-1.2	-0.07	-0.535	0.72	0.9	3.35	2.53	-2.522	-3.986	-2.57	-2.57	-0.72	-0.88	0.32	-0.03	-0.69	-0.89	-2.57	-7.762	7.618	3.638	2.416	2.47	0.7	0.88	-0.31
			-0.1233	-0.08	-0.38	-0.38	-0.608	-0.41	0.59	0.62	0.26	0.29	0.04	0.107	0.1225	0.07	0.372	0.38	0.54	1.15	-0.6	-0.63	-0.272	-0.3	-0.04	-0.106	0.06	0.04	0.36	0.37	0.42	-0.068	-0.408	-0.612	-0.264	-0.26	0.01	-0.03	-0.062	-0.04	-0.37	-0.33	-1.17	0.78	1.056	0.56	0.26	0.25	0
			0.1072	0.04	0.29	0.27	0.62	0.6	-0.42	-0.61	-0.38	-0.39	-0.07	-0.1235	-0.1062	-0.05	-0.298	-0.28	-0.63	-0.608	1.16	0.54	0.38	0.37	0.07	0.1227	-0.04	0	-0.26	-0.27	-0.612	-0.418	-0.062	0.42	0.37	0.362	0.05	0.06	0.03	-0.01	0.25	0.26	0.57	1.06	0.776	-1.18	-0.33	-0.37	-0.04
			0.5405	0.08	1.2	0.95	2.612	2.61	2.56	-0.43	-3.27	-3.18	-0.79	-0.8909	-0.5347	-0.08	-1.198	-0.95	-2.65	-2.6	-7.692	6.068	2.7	3.258	0.77	0.884	-0.034	0.31	-0.88	-0.73	-2.57	-2.578	-3.972	-2.52	2.54	3.35	0.91	0.73	0.03	-0.32	0.88	0.71	2.48	2.41	3.632	7.608	-7.762	-2.57	-0.88
			0.8033	-0.01	1.51	1.01	3.152	2.9	6.28	5.09	-3.02	-4.68	-1.98	-1.8095	-0.7941	0.01	-1.508	-1.02	-3.19	-2.92	-5.74	-11.954	10.358	4.1	2.04	1.7648	0.07	0.73	-0.92	-0.46	-2.79	-2.858	-6.192	-6.31	-2.16	3.23	2.2	1.85	-0.08	-0.73	0.928	0.48	2.78	2.928	6.276	5.94	9.49	-10.036	-1.83
			0.5088	-0.07	0.82	0.43	1.622	1.36	3.23	3.34	3.68	0.598	-1.85	-1.5053	-0.5024	0.07	-0.818	-0.43	-1.63	-1.37	-3.368	-2.85	-9.562	5.688	1.18	1.59	0.11	0.59	-0.39	0.01	-1.302	-1.208	-3.252	-3.37	-5.16	-3.55	1.31	1.8958	-0.11	-0.59	0.39	-0.01	1.29	1.17	3.176	3.336	4.272	9.656	-7.18
			0.6726	-0.16	0.95	0.38	1.792	1.34	3.35	3.43	7.19	6.34	0.05	-1.1068	-0.6645	0.16	-0.948	-0.38	-1.8	-1.35	-3.38	-3.53	-6.65	-12.9	7.39	0.4428	0.2	0.9	-0.33	0.29	-1.27	-0.978	-3.462	-3.382	-6.79	-7.11	-4.23	0.07	-0.21	-0.9	0.34	-0.29	1.28	0.974	3.456	3.36	6.84	6.716	11.244
			0.7215	-0.23	0.9	0.23	1.582	1.02	2.65	2.52	6.22	6.63	9.01	3.7677	-0.7136	0.23	-0.888	-0.23	-1.59	-1.02	-2.65	-2.512	-6.39	-6.04	-16.174	0.6256	0.27	1.08	-0.19	0.57	-0.974	-0.508	-2.976	-2.68	-5.882	-6.33	-10.07	-8.78	-0.27	-1.08	0.2	-0.57	0.976	0.49	2.956	2.63	5.79	6.33	9.068
Removal scenarios of verticals		South	1.5253	-8.9092	1.29	-1.84	2.402	-0.37	0.52	-2.48	1.02	-2	1.45	-2.6193	-2.4531	2.35	-0.618	2.13	-2.098	0.77	-0.11	2.81	-0.77	2.18	-1.35	2.6386	9.322	5.72	2.33	5.61	1.12	4.14	-3.212	-0.16	-4.49	-0.87	-5.05	-1.51	-2.98	-6.92	-2.69	-5.98	-1.48	-4.478	2.906	-0.13	4.25	0.72	4.93
			0.3031	-3.216	-6.27	-4.75	-2.108	-2.13	-0.84	-1.18	-0.22	-0.64	0.13	-0.4747	0.6186	2.79	4.552	4.64	2.1	2.12	0.84	1.18	0.22	0.64	-0.13	0.4795	2.6524	6.444	4.68	4.36	2.11	2.24	0.538	0.79	-0.27	0.19	-0.67	-0.16	-2.7	-4.86	-4.71	-4.45	-2.136	-2.26	-0.544	-0.8	0.27	-0.19	0.68
			0.2831	1.72	-2.594	-4.802	-1.928	-1.89	-0.79	-0.992	-0.24	-0.51	0.07	-0.3393	-1.0955	-0.86	1.632	2.93	2.01	1.94	0.78	0.99	0.24	0.51	-0.07	0.3428	-2.024	1.042	4.44	3.28	1.906	1.926	0.628	0.74	-0.08	0.21	-0.43	-0.09	0.5	-0.87	-3.242	-3.54	-1.97	-1.96	-0.634	-0.75	0.08	-0.21	0.44
			1.1043	1.32	2.93	-0.94	-4.584	-3.36	-1.46	-1.65	-0.49	-0.79	0.04	-0.4495	-1.2097	-1.4	-1.31	0.378	3	3.25	1.45	1.63	0.49	0.79	-0.03	0.4542	-1.28	-2.812	0.314	4.224	3.35	3.222	1.368	1.38	0.15	0.44	-0.46	-0.07	1.31	1.12	-0.3	-2.75	-3.37	-3.28	-1.384	-1.394	-0.14	-0.44	0.47
			0.8211	0.78	2.07	3.22	-1.618	-4.094	-1.76	-1.81	-0.65	-0.86	-0.03	-0.4093	-0.7698	-0.78	-2.798	-2.41	0.73	2.22	1.78	1.85	0.64	0.85	0.03	0.4132	-0.69	-0.94	-3.52	-0.262	3.706	2.852	1.668	1.7	0.42	0.59	-0.29	0	0.74	0.92	2.08	0.37	-2.594	-3.04	-1.704	-1.71	-0.43	-0.59	0.3
			0.5748	0.44	1.87	1.9	2.762	-0.424	-2.06	-2.32	-0.902	-1.04	-0.11	-0.4146	-0.5789	-0.44	-1.968	-1.97	-1.44	0.07	2.14	2.2	0.91	1.04	0.11	0.4182	-0.39	-0.39	-1.86	-2.96	0.14	2.974	3.108	1.9	0.84	0.82	-0.13	0.08	0.39	0.42	1.92	1.59	-0.08	-1.76	-1.974	-2.182	-0.83	-0.862	0.13
			0.0058	0.01	0.04	0.04	-0.068	0.11	0.11	-0.07	0.03	0.04	0.01	0.0062	-0.0062	-0.02	-0.038	-0.04	-0.062	0.01	0.01	-0.062	-0.04	-0.04	-0.01	-0.0066	-0.01	-0.02	-0.04	-0.06	-0.21	0.702	0.708	-0.21	-0.06	-0.04	-0.02	-0.01	0.01	0.02	0.048	0.04	-0.08	-0.24	-0.238	-0.09	0.04	0.04	0.02
			-0.4141	-0.12	-1.04	-0.9	-2.328	-2.052	-0.42	2.76	1.89	1.87	0.44	0.5743	0.4178	0.11	1.042	0.91	2.2	2.14	0.07	-1.434	-1.97	-1.97	-0.44	-0.5783	0.07	-0.13	0.82	0.84	1.9	3.102	2.966	0.138	-2.96	-1.86	-0.38	-0.39	-0.09	0.12	-0.86	-0.83	-2.18	-1.974	-1.744	-0.08	1.59	1.92	0.43
			-0.4084	-0.03	-0.85	-0.642	-1.81	-1.76	-4.086	-1.61	3.21	2.06	0.78	0.8207	0.4123	0.03	0.852	0.64	1.85	1.77	2.22	0.73	-2.4	-2.8	-0.78	-0.7671	0	-0.3	0.59	0.41	1.7	1.662	2.848	3.692	-0.26	-3.512	-0.94	-0.69	0	0.29	-0.59	-0.43	-1.704	-1.7	-3.028	-2.59	0.37	2.08	0.92
			-0.4487	0.03	-0.79	-0.49	-1.648	-1.46	-3.35	-4.57	-0.94	2.92	1.32	1.1007	0.4534	-0.04	0.792	0.486	1.63	1.45	3.25	2.99	0.38	-1.302	-1.4	-1.2091	-0.07	-0.47	0.44	0.14	1.38	1.36	3.218	3.34	4.218	0.314	-2.8	-1.27	0.06	0.46	-0.43	-0.14	-1.388	-1.38	-3.274	-3.362	-2.75	-0.3	1.12
			-0.3387	0.07	-0.51	-0.24	-0.998	-0.79	-1.89	-1.92	-4.79	-2.59	1.698	0.2588	0.3422	-0.07	0.502	0.24	0.98	0.78	1.94	2.01	2.92	1.64	-0.88	-1.1169	-0.09	-0.44	0.21	-0.086	0.74	0.622	1.928	1.9	3.27	4.43	1.05	-2.014	0.09	0.43	-0.21	0.08	-0.74	-0.632	-1.954	-1.97	-3.53	-3.24	-0.86
			-0.474	0.13	-0.63	-0.22	-1.188	-0.84	-2.13	-2.1	-4.75	-6.26	-3.18	0.3202	0.4788	-0.13	0.632	0.22	1.18	0.83	2.11	2.1	4.64	4.54	2.81	0.6447	-0.16	-0.68	0.19	-0.28	0.79	0.532	2.238	2.11	4.35	4.67	6.438	2.6484	0.152	0.67	-0.19	0.28	-0.79	-0.54	-2.254	-2.14	-4.44	-4.71	-4.84
			-1.0683	0.5	-1	0.15	-1.488	-0.39	-1.406	-0.56	-3.51	-2.77	-8.2676	-2.1349	1.0769	-0.5	1.002	-0.14	1.48	0.39	1.406	0.55	3.52	2.98	5.43	1.731	-0.55	-1.906	-0.13	-1.49	0.44	-0.638	2.568	1.56	4.29	3.55	6.1	8.177	0.54	1.9	0.13	1.48	-0.46	0.6	-2.634	-1.67	-4.49	-3.832	-7.17
		North	-2.4817	2.31	-0.67	2.06	-2.19	0.65	-0.23	2.72	-0.84	2.14	-1.37	2.6387	1.5615	-8.8896	1.242	-1.9	2.31	-0.48	0.41	-2.57	0.96	-2.05	1.43	-2.619	-2.95	-6.88	-2.64	-5.9	-1.4	-4.388	2.988	-0.046	4.33	0.76	4.97	1.48	9.329	5.75	2.37	5.67	1.2	4.22	-3.134	-0.08	-4.43	-0.82	-5.01
			0.6224	2.794	4.556	4.64	2.102	2.12	0.83	1.18	0.22	0.64	-0.13	0.4795	0.2923	-3.23	-6.278	-4.752	-2.11	-2.13	-0.84	-1.19	-0.22	-0.64	0.13	-0.4744	-2.7	-4.86	-4.72	-4.45	-2.14	-2.262	-0.542	-0.8	0.28	-0.19	0.68	0.16	2.6478	6.44	4.68	4.35	2.118	2.24	0.536	0.79	-0.28	0.19	-0.67
			-1.0916	-0.86	1.64	2.92	2.012	1.95	0.78	0.99	0.23	0.51	-0.07	0.3428	0.2875	1.728	-2.59	-4.792	-1.93	-1.89	-0.79	-1	-0.24	-0.51	0.07	-0.3392	0.5	-0.87	-3.25	-3.53	-1.974	-1.958	-0.632	-0.75	0.09	-0.21	0.44	0.09	-2.026	1.04	4.44	3.27	1.91	1.93	0.626	0.74	-0.09	0.21	-0.43
			-1.2097	-1.4	-1.3	0.38	2.992	3.25	1.45	1.63	0.48	0.79	-0.03	0.4541	1.1029	1.32	2.912	-0.95	-4.59	-3.36	-1.46	-1.65	-0.49	-0.8	0.04	-0.4493	1.31	1.12	-0.3	-2.75	-3.37	-3.288	-1.382	-1.394	-0.132	-0.44	0.47	0.07	-1.28	-2.814	0.312	4.218	3.358	3.22	1.366	1.38	0.14	0.44	-0.46
			-0.7695	-0.78	-2.79	-2.41	0.73	2.22	1.77	1.854	0.64	0.85	0.03	0.413	0.8209	0.78	2.072	3.228	-1.608	-4.09	-1.76	-1.814	-0.64	-0.86	-0.03	-0.4091	0.75	0.92	2.08	0.37	-2.6	-3.042	-1.702	-1.71	-0.42	-0.59	0.3	0	-0.7	-0.94	-3.52	-0.27	3.71	2.85	1.666	1.7	0.41	0.59	-0.29
			-0.5785	-0.44	-1.962	-1.97	-1.438	0.076	2.13	2.2	0.9	1.04	0.118	0.4181	0.5746	0.44	1.862	1.89	2.75	-0.432	-2.054	-2.33	-0.9	-1.05	-0.11	-0.4144	0.39	0.42	1.92	1.59	-0.08	-1.758	-1.972	-2.18	-0.82	-0.86	0.13	-0.08	-0.39	-0.39	-1.86	-2.962	0.146	2.968	3.102	1.9	0.83	0.82	-0.13
			-0.0065	-0.01	-0.03	-0.04	-0.068	0.01	0.01	-0.06	-0.04	-0.03	-0.01	-0.0063	0.0061	0.01	0.032	0.04	-0.07	0.11	0.11	-0.07	0.04	0.03	0.01	0.0058	0.01	0.02	0.04	0.05	-0.084	-0.238	-0.242	-0.09	0.05	0.04	0.02	0.01	-0.02	-0.02	-0.04	-0.06	-0.202	0.7	0.708	-0.21	-0.06	-0.04	-0.02
			0.4175	0.11	1.04	0.91	2.192	2.13	0.07	-1.43	-1.98	-1.97	-0.44	-0.5781	-0.4138	-0.12	-1.048	-0.9	-2.33	-2.06	-0.424	2.75	1.9	1.86	0.44	0.5743	-0.082	0.12	-0.86	-0.83	-2.18	-1.978	-1.742	-0.08	1.59	1.92	0.43	0.4	0.07	-0.14	0.82	0.84	1.908	3.1	2.972	0.138	-2.962	-1.86	-0.38
			0.4124	0.03	0.86	0.64	1.852	1.77	2.22	0.73	-2.4	-2.79	-0.78	-0.7669	-0.4084	-0.03	-0.858	-0.64	-1.812	-1.76	-4.074	-1.6	3.22	2.062	0.78	0.82	0	0.29	-0.59	-0.43	-1.71	-1.7	-3.022	-2.59	0.38	2.08	0.92	0.75	-0.01	-0.3	0.59	0.41	1.706	1.66	2.846	3.696	-0.27	-3.51	-0.94
			0.4534	-0.04	0.79	0.48	1.632	1.45	3.24	2.99	0.378	-1.3	-1.4	-1.2093	-0.4486	0.03	-0.798	-0.49	-1.65	-1.46	-3.35	-4.57	-0.942	2.908	1.32	1.099	0.07	0.46	-0.44	-0.14	-1.39	-1.38	-3.27	-3.362	-2.74	-0.294	1.12	1.316	-0.07	-0.47	0.44	0.14	1.38	1.36	3.216	3.34	4.208	0.31	-2.802
			0.3422	-0.07	0.51	0.24	0.982	0.78	1.94	2.01	2.92	1.64	-0.88	-1.1127	-0.3385	0.07	-0.508	-0.24	-0.996	-0.79	-1.89	-1.92	-4.78	-2.582	1.7	0.2636	0.09	0.43	-0.21	0.09	-0.75	-0.638	-1.952	-1.97	-3.52	-3.232	-0.86	0.51	-0.092	-0.44	0.21	-0.09	0.74	0.62	1.926	1.9	3.26	4.43	1.05
			0.4788	-0.13	0.64	0.22	1.178	0.83	2.11	2.1	4.63	4.54	2.81	0.6484	-0.4737	0.13	-0.638	-0.22	-1.182	-0.84	-2.13	-2.1	-4.75	-6.268	-3.19	0.3095	0.16	0.67	-0.19	0.28	-0.796	-0.538	-2.252	-2.14	-4.43	-4.7	-4.84	-2.68	-0.16	-0.68	0.19	-0.28	0.798	0.53	2.236	2.11	4.34	4.67	6.436
			1.0763	-0.5	1.01	-0.14	1.482	0.39	1.4	0.55	3.51	2.99	5.42	1.7227	-1.0679	0.5	-1.006	0.15	-1.49	-0.39	-1.4	-0.56	-3.51	-2.78	-8.2596	-2.1256	0.54	1.9	0.13	1.488	-0.46	0.602	-2.632	-1.67	-4.49	-3.83	-7.17	-5.71	-0.55	-1.91	-0.13	-1.49	0.448	-0.64	2.566	1.56	4.28	3.55	6.1
Removal scenarios of horizontal bracing	Lower	South	0.7693	0.86	0.24	0.18	0.128	0.09	0.04	0.02	0.02	0	0.01	-0.0138	0.2872	0.16	-0.288	-0.23	-0.13	-0.09	-0.04	-0.02	-0.02	0	-0.01	0.0138	-0.31	-0.28	-0.2	-0.13	-0.08	-0.048	-0.062	-0.04	-0.04	-0.02	-0.03	-0.01	0.31	0.28	0.2	0.13	0.082	0.04	0.066	0.034	0.04	0.02	0.04
			0.4646	0.44	0.26	0.22	0.162	0.12	0.05	0.02	0.026	0	0.02	-0.016	0.5237	0.57	-0.308	-0.27	-0.17	-0.12	-0.05	-0.03	-0.03	-0.01	-0.02	0.016	0.04	-0.08	-0.24	-0.17	-0.104	-0.062	-0.082	-0.05	-0.05	-0.02	-0.04	-0.01	-0.03	0.09	0.25	0.17	0.11	0.06	0.086	0.048	0.05	0.03	0.05
			-0.1807	-0.49	2.37	2.66	0.622	0.43	0.25	0.12	0.12	0.02	0.07	-0.0655	0.0106	0.32	1.532	1.138	-0.802	-0.61	-0.24	-0.12	-0.12	-0.02	-0.07	0.0657	0.42	0.62	-0.51	-0.552	-0.482	-0.298	-0.372	-0.22	-0.24	-0.11	-0.18	-0.062	-0.43	-0.59	0.55	0.56	0.492	0.3	0.376	0.22	0.25	0.11	0.19
			-0.1427	-0.38	1.29	1.27	0.758	0.67	0.37	0.238	0.17	0.06	0.08	-0.0536	-0.024	0.22	2.462	2.58	-0.94	-0.85	-0.37	-0.232	-0.17	-0.07	-0.08	0.0538	0.28	0.56	0.53	0	-0.76	-0.538	-0.532	-0.342	-0.3	-0.15	-0.19	-0.07	-0.3	-0.534	-0.492	0	0.77	0.54	0.536	0.34	0.31	0.16	0.2
			-0.0124	-0.36	-0.87	-1.18	3.632	4.13	0.62	0.356	0.35	0.15	0.15	-0.0866	0.0278	0.37	0.592	0.918	2.67	2	-0.89	-0.634	-0.34	-0.14	-0.15	0.0863	0.35	0.73	1.07	1.31	-0.69	-0.742	-0.982	-0.7	-0.59	-0.31	-0.36	-0.14	-0.356	-0.73	-1.07	-1.26	0.73	0.77	1.006	0.69	0.59	0.32	0.37
			0.0459	-0.24	-0.57	-0.83	2.012	2.04	1.01	0.7	0.55	0.32	0.2	-0.059	-0.031	0.24	0.292	0.57	4.11	4.27	-1.28	-0.99	-0.54	-0.31	-0.2	0.0587	0.23	0.52	0.66	1.06	0.88	0.172	-1.242	-1.15	-0.86	-0.51	-0.44	-0.19	-0.23	-0.52	-0.66	-1.02	-0.83	-0.15	1.256	1.14	0.86	0.52	0.45
			0.0585	-0.2	-0.3	-0.54	-0.988	-1.28	4.27	4.11	0.56	0.3	0.25	-0.0309	-0.0586	0.2	0.312	0.55	0.7	1	2.04	2.02	-0.83	-0.58	-0.23	0.0464	0.19	0.446	0.52	0.87	1.14	1.252	-0.15	-0.84	-1.01	-0.66	-0.51	-0.23	-0.196	-0.45	-0.51	-0.87	-1.14	-1.23	0.182	0.878	1.05	0.66	0.52
			0.0864	-0.15	-0.14	-0.34	-0.638	-0.89	2	2.67	0.91	0.594	0.37	0.0278	-0.0865	0.14	0.152	0.35	0.35	0.62	4.13	3.62	-1.18	-0.88	-0.36	-0.012	0.14	0.36	0.32	0.6	0.69	1.002	0.774	0.73	-1.25	-1.07	-0.72	-0.35	-0.15	-0.36	-0.31	-0.6	-0.69	-0.986	-0.744	-0.69	1.3	1.06	0.73
			0.0539	-0.08	-0.06	-0.18	-0.238	-0.37	-0.85	-0.94	2.59	2.47	0.22	-0.0287	-0.0537	0.08	0.062	0.17	0.23	0.38	0.67	0.76	1.27	1.29	-0.39	-0.1475	0.07	0.2	0.16	0.31	0.34	0.532	0.548	0.77	0.01	-0.5	-0.53	-0.29	-0.08	-0.2	-0.15	-0.31	-0.34	-0.53	-0.534	-0.76	-0.01	0.53	0.57
			0.0657	-0.07	-0.012	-0.122	-0.118	-0.24	-0.61	-0.8	1.13	1.53	0.32	0.0052	-0.0654	0.06	0.012	0.12	0.12	0.25	0.43	0.62	2.66	2.36	-0.49	-0.1863	0.06	0.18	0.11	0.25	0.22	0.374	0.298	0.49	0.57	0.54	-0.59	-0.42	-0.07	-0.19	-0.11	-0.25	-0.212	-0.38	-0.294	-0.482	-0.56	-0.51	0.63
			0.0149	-0.02	0	-0.03	-0.028	-0.05	-0.11	-0.15	-0.25	-0.28	0.55	0.5072	-0.0148	0.01	0.002	0.03	0.02	0.05	0.11	0.15	0.2	0.23	0.43	0.4541	0.01	0.04	0.026	0.06	0.04	0.074	0.058	0.096	0.16	0.23	0.086	-0.022	-0.02	-0.04	-0.02	-0.06	-0.04	-0.08	-0.054	-0.1	-0.16	-0.22	-0.07
			0.0127	-0.01	0	-0.02	-0.018	-0.04	-0.08	-0.12	-0.21	-0.27	0.17	0.2872	-0.0127	0.01	0.002	0.02	0.01	0.04	0.088	0.12	0.17	0.22	0.82	0.73	0.01	0.03	0.02	0.044	0.03	0.062	0.046	0.07	0.128	0.19	0.26	0.29	-0.02	-0.04	-0.01	-0.05	-0.03	-0.06	-0.044	-0.076	-0.12	-0.18	-0.26
		North	0.2874	0.16	-0.29	-0.23	-0.128	-0.09	-0.044	-0.02	-0.022	0	-0.01	0.0138	0.7709	0.86	0.242	0.18	0.13	0.09	0.04	0.018	0.02	0	0.01	-0.0138	0.31	0.28	0.2	0.13	0.08	0.042	0.068	0.032	0.05	0.02	0.04	0.01	-0.31	-0.28	-0.2	-0.13	-0.08	-0.05	-0.064	-0.04	-0.05	-0.02	-0.03
			0.5258	0.57	-0.3	-0.27	-0.168	-0.12	-0.06	-0.03	-0.03	0	-0.02	0.0161	0.4682	0.44	0.252	0.22	0.16	0.11	0.06	0.02	0.03	0	0.02	-0.0161	-0.03	0.09	0.25	0.17	0.106	0.062	0.088	0.046	0.06	0.03	0.05	0.02	0.03	-0.09	-0.24	-0.17	-0.1	-0.06	-0.084	-0.05	-0.06	-0.02	-0.04
			0.0099	0.32	1.54	1.13	-0.808	-0.61	-0.25	-0.12	-0.13	-0.02	-0.07	0.0657	-0.1817	-0.49	2.362	2.66	0.62	0.43	0.25	0.12	0.12	0.01	0.07	-0.0655	-0.43	-0.59	0.54	0.56	0.49	0.298	0.378	0.22	0.25	0.11	0.19	0.07	0.41	0.62	-0.51	-0.56	-0.48	-0.296	-0.374	-0.22	-0.25	-0.11	-0.18
			-0.024	0.22	2.47	2.59	-0.938	-0.85	-0.38	-0.23	-0.18	-0.06	-0.08	0.054	-0.1431	-0.39	1.292	1.27	0.76	0.67	0.38	0.23	0.17	0.06	0.08	-0.0537	-0.3	-0.53	-0.5	0.01	0.77	0.542	0.538	0.34	0.31	0.16	0.2	0.08	0.28	0.56	0.54	-0.01	-0.76	-0.54	-0.534	-0.342	-0.31	-0.152	-0.19
			0.0276	0.37	0.6	0.918	2.672	2	-0.89	-0.63	-0.34	-0.14	-0.15	0.0863	-0.0125	-0.36	-0.878	-1.18	3.62	4.13	0.62	0.35	0.35	0.15	0.15	-0.0865	-0.35	-0.73	-1.07	-1.26	0.73	0.762	1.008	0.69	0.6	0.32	0.37	0.14	0.35	0.73	1.07	1.3	-0.68	-0.742	-0.984	-0.7	-0.6	-0.31	-0.36
			-0.0309	0.25	0.3	0.57	4.112	4.27	-1.29	-0.98	-0.55	-0.3	-0.2	0.0586	0.0457	-0.24	-0.578	-0.83	2.02	2.04	1.01	0.7	0.552	0.31	0.2	-0.0588	-0.23	-0.52	-0.66	-1.01	-0.834	-0.152	1.268	1.14	0.87	0.52	0.45	0.19	0.23	0.52	0.66	1.058	0.88	0.17	-1.234	-1.15	-0.87	-0.51	-0.44
			-0.0587	0.2	0.32	0.55	0.702	1.01	2.03	2.02	-0.83	-0.57	-0.23	0.0465	0.0584	-0.2	-0.308	-0.54	-0.99	-1.28	4.27	4.104	0.57	0.29	0.25	-0.0309	-0.19	-0.45	-0.51	-0.86	-1.144	-1.228	0.178	0.88	1.06	0.66	0.52	0.23	0.19	0.44	0.52	0.86	1.148	1.25	-0.156	-0.836	-1.02	-0.66	-0.51
			-0.0865	0.14	0.15	0.35	0.352	0.62	4.13	3.63	-1.19	-0.87	-0.36	-0.012	0.0863	-0.15	-0.138	-0.34	-0.64	-0.89	2	2.67	0.92	0.59	0.37	0.0281	-0.14	-0.36	-0.31	-0.59	-0.7	-0.988	-0.742	-0.69	1.31	1.07	0.73	0.35	0.14	0.36	0.32	0.59	0.7	1.008	0.766	0.73	-1.26	-1.07	-0.72
			-0.0537	0.08	0.06	0.17	0.232	0.38	0.67	0.76	1.27	1.29	-0.39	-0.1472	0.0538	-0.08	-0.068	-0.174	-0.234	-0.37	-0.85	-0.94	2.58	2.46	0.22	-0.0287	-0.08	-0.2	-0.15	-0.3	-0.34	-0.532	-0.532	-0.76	0	0.53	0.57	0.29	0.07	0.2	0.16	0.31	0.35	0.53	0.546	0.77	0	-0.5	-0.53
			-0.0656	0.07	0.02	0.12	0.122	0.25	0.43	0.628	2.66	2.37	-0.49	-0.1854	0.0657	-0.07	-0.018	-0.12	-0.12	-0.25	-0.61	-0.802	1.14	1.53	0.318	0.0058	-0.07	-0.19	-0.11	-0.25	-0.22	-0.378	-0.292	-0.484	-0.55	-0.51	0.63	0.42	0.06	0.18	0.11	0.25	0.22	0.38	0.298	0.49	0.56	0.54	-0.59
			-0.0148	0.01	0.002	0.03	0.022	0.05	0.1	0.15	0.2	0.23	0.43	0.4517	0.0148	-0.02	-0.008	-0.03	-0.03	-0.05	-0.11	-0.152	-0.25	-0.284	0.55	0.5062	-0.02	-0.04	-0.02	-0.05	-0.044	-0.078	-0.052	-0.1	-0.15	-0.22	-0.07	0.04	0.01	0.04	0.03	0.05	0.05	0.08	0.056	0.098	0.15	0.23	0.08
			-0.0127	0.01	0	0.02	0.012	0.04	0.08	0.12	0.16	0.22	0.82	0.7297	0.0127	-0.01	-0.006	-0.02	-0.02	-0.04	-0.08	-0.12	-0.21	-0.27	0.17	0.2875	-0.012	-0.04	-0.02	-0.04	-0.034	-0.062	-0.042	-0.08	-0.12	-0.18	-0.25	-0.28	0.01	0.03	0.02	0.04	0.04	0.06	0.044	0.07	0.12	0.19	0.26
	Upper	South	0.7281	1.17	0.99	0.78	0.498	0.35	0.17	0.08	0.09	0.01	0.05	-0.0522	-0.7364	-1.22	-1.028	-0.79	-0.51	-0.36	-0.17	-0.08	-0.09	-0.01	-0.05	0.0525	-4.33	-3.88	-1.58	-1.13	-0.6	-0.402	-0.362	-0.23	-0.21	-0.1	-0.15	-0.05	-1.47	-1.89	-0.24	-0.22	-0.04	-0.08	0.136	0.05	0.13	0.05	0.13
			-0.0079	0.046	-0.49	-0.44	-0.298	-0.21	-0.1	-0.05	-0.05	-0.01	-0.03	0.0276	0.0136	-0.04	0.502	0.44	0.28	0.2	0.1	0.04	0.05	0	0.03	-0.0275	0.64	0.64	-0.16	-0.13	-0.02	-0.038	0.078	0.03	0.08	0.03	0.07	0.03	0.78	0.73	-0.9	-0.68	-0.36	-0.248	-0.21	-0.134	-0.13	-0.06	-0.08
			-0.1318	-0.48	0.25	0.65	0.762	0.57	0.27	0.134	0.14	0.02	0.08	-0.0747	0.1253	0.46	-0.248	-0.7	-0.81	-0.58	-0.28	-0.14	-0.14	-0.02	-0.08	0.0751	0.9	1.36	-3.3	-3.08	-1.17	-0.798	-0.634	-0.42	-0.35	-0.18	-0.23	-0.09	0.054	0.3	-1.25	-1.87	-0.2	-0.21	0.166	0.05	0.19	0.06	0.19
			-0.0054	-0.03	-0.04	-0.05	0.072	0.07	0.03	0.02	0.01	0.01	0.01	-0.0051	0.0052	0.02	0.032	0.04	-0.09	-0.08	-0.04	-0.03	-0.02	-0.01	-0.01	0.0051	0	0.01	-0.14	-0.13	0.03	0.022	-0.012	-0.01	-0.01	0	-0.01	0	-0.05	-0.08	-0.23	-0.21	0.158	0.12	0.086	0.056	0.04	0.03	0.03
			-0.0136	-0.24	-0.5	-0.71	0.092	0.5	0.47	0.306	0.22	0.09	0.1	-0.0599	0.0152	0.24	0.492	0.7	-0.1	-0.55	-0.49	-0.32	-0.23	-0.1	-0.1	0.0601	0.37	0.72	1.39	1.7	-2.91	-2.718	-1.18	-0.862	-0.57	-0.34	-0.29	-0.12	-0.07	-0.17	0.13	0.32	-1.16	-1.778	-0.004	-0.03	0.16	0.05	0.18
			0.017	-0.11	-0.18	-0.3	-0.348	-0.37	0.5	0.37	0.24	0.14	0.09	-0.0247	-0.017	0.1	0.172	0.29	0.328	0.33	-0.51	-0.39	-0.24	-0.14	-0.09	0.0248	0.03	0.1	-0.01	0.03	-1.092	-0.986	0.248	0.07	-0.11	-0.04	-0.12	-0.04	-0.154	-0.31	-0.53	-0.78	-1.8	-1.642	1.122	0.97	0.59	0.39	0.26
			0.0249	-0.09	-0.138	-0.24	-0.388	-0.51	0.33	0.33	0.28	0.18	0.1	-0.017	-0.0246	0.08	0.132	0.24	0.37	0.5	-0.36	-0.35	-0.3	-0.19	-0.1	0.017	0.11	0.25	0.39	0.59	0.97	1.122	-1.642	-1.81	-0.78	-0.53	-0.31	-0.15	-0.05	-0.12	-0.04	-0.12	0.074	0.24	-0.984	-1.098	0.02	-0.01	0.11
			0.0601	-0.1	-0.09	-0.23	-0.318	-0.49	-0.55	-0.1	0.7	0.49	0.24	0.015	-0.0598	0.1	0.092	0.23	0.3	0.47	0.51	0.09	-0.71	-0.51	-0.24	-0.0137	0.06	0.18	0.05	0.17	-0.03	-0.008	-1.772	-1.16	0.33	0.13	-0.16	-0.07	-0.13	-0.3	-0.34	-0.58	-0.86	-1.18	-2.714	-2.91	1.69	1.39	0.73
			0.0051	-0.01	-0.002	-0.02	-0.028	-0.04	-0.08	-0.09	0.04	0.04	0.03	0.0052	-0.0051	0	0.002	0.02	0.02	0.03	0.07	0.07	-0.05	-0.05	-0.03	-0.0054	0.01	0.02	0.03	0.04	0.058	0.082	0.118	0.15	-0.2	-0.23	-0.08	-0.04	-0.01	-0.02	0	-0.02	0	-0.014	0.026	0.03	-0.14	-0.14	0.01
			0.075	-0.08	-0.02	-0.14	-0.138	-0.28	-0.58	-0.802	-0.7	-0.25	0.47	0.1252	-0.0746	0.07	0.012	0.14	0.13	0.28	0.57	0.76	0.66	0.24	-0.47	-0.1319	0.06	0.19	0.06	0.198	0.05	0.162	-0.21	-0.21	-1.86	-1.25	0.306	0.06	-0.09	-0.24	-0.18	-0.36	-0.41	-0.64	-0.794	-1.17	-3.09	-3.3	1.37
			-0.0275	0.03	0.01	0.05	0.042	0.1	0.2	0.29	0.43	0.51	-0.04	0.013	0.0276	-0.03	-0.008	-0.05	-0.05	-0.1	-0.21	-0.3	-0.44	-0.5	0.05	-0.0083	-0.03	-0.08	-0.06	-0.12	-0.132	-0.21	-0.242	-0.364	-0.68	-0.9	0.73	0.78	0.02	0.07	0.03	0.07	0.04	0.08	-0.034	-0.02	-0.14	-0.16	0.64
			0.0524	-0.05	0	-0.09	-0.078	-0.17	-0.36	-0.51	-0.79	-1.03	-1.21	-0.7321	-0.0521	0.05	0.002	0.09	0.07	0.17	0.356	0.5	0.78	0.98	1.17	0.733	0.04	0.13	0.05	0.14	0.05	0.132	-0.078	-0.05	-0.22	-0.24	-1.89	-1.46	-0.06	-0.15	-0.1	-0.22	-0.22	-0.36	-0.404	-0.6	-1.13	-1.58	-3.87
		North	-0.7365	-1.22	-1.02	-0.79	-0.508	-0.36	-0.17	-0.08	-0.09	-0.01	-0.05	0.0526	0.7281	1.17	0.982	0.78	0.498	0.35	0.17	0.07	0.09	0	0.05	-0.0522	-1.47	-1.89	-0.24	-0.22	-0.046	-0.08	0.138	0.05	0.14	0.05	0.13	0.05	-4.33	-3.88	-1.58	-1.13	-0.6	-0.4	-0.362	-0.23	-0.22	-0.1	-0.15
			0.0136	-0.04	0.51	0.44	0.282	0.21	0.1	0.05	0.05	0.01	0.03	-0.0275	-0.0078	0.04	-0.498	-0.44	-0.3	-0.21	-0.1	-0.05	-0.05	-0.01	-0.03	0.0276	0.78	0.73	-0.9	-0.68	-0.36	-0.248	-0.21	-0.138	-0.12	-0.06	-0.08	-0.03	0.64	0.64	-0.16	-0.14	-0.01	-0.04	0.076	0.03	0.07	0.03	0.07
			0.1257	0.47	-0.246	-0.7	-0.808	-0.58	-0.28	-0.14	-0.15	-0.02	-0.08	0.0752	-0.1314	-0.48	0.242	0.66	0.76	0.57	0.28	0.13	0.14	0.018	0.08	-0.0748	0.06	0.3	-1.25	-1.87	-0.21	-0.21	0.168	0.05	0.2	0.06	0.19	0.062	0.9	1.36	-3.296	-3.09	-1.16	-0.8	-0.636	-0.416	-0.36	-0.18	-0.23
			0.0052	0.02	0.04	0.04	-0.088	-0.08	-0.04	-0.026	-0.02	-0.01	-0.01	0.0051	-0.0054	-0.03	-0.048	-0.05	0.07	0.07	0.034	0.02	0.02	0	0.01	-0.0051	-0.05	-0.08	-0.23	-0.2	0.15	0.112	0.088	0.054	0.05	0.03	0.03	0.01	0	0	-0.13	-0.132	0.04	0.028	-0.014	-0.01	-0.02	0	-0.01
			0.0151	0.24	0.5	0.7	-0.098	-0.55	-0.49	-0.32	-0.23	-0.09	-0.1	0.0602	-0.0137	-0.24	-0.508	-0.71	0.09	0.5	0.476	0.3	0.23	0.09	0.1	-0.0599	-0.07	-0.17	0.13	0.32	-1.16	-1.778	-0.002	-0.03	0.17	0.05	0.18	0.06	0.37	0.72	1.4	1.694	-2.902	-2.72	-1.178	-0.862	-0.58	-0.35	-0.29
			-0.017	0.1	0.18	0.29	0.326	0.33	-0.52	-0.38	-0.24	-0.14	-0.09	0.0249	0.017	-0.11	-0.188	-0.3	-0.35	-0.37	0.51	0.37	0.24	0.13	0.09	-0.0246	-0.15	-0.31	-0.53	-0.78	-1.804	-1.648	1.128	0.97	0.59	0.39	0.26	0.12	0.03	0.1	-0.01	0.02	-1.09	-0.986	0.246	0.07	-0.12	-0.04	-0.12
			-0.0246	0.09	0.14	0.24	0.372	0.51	-0.37	-0.35	-0.3	-0.18	-0.1	0.017	0.0249	-0.09	-0.138	-0.24	-0.39	-0.52	0.33	0.33	0.29	0.17	0.1	-0.0169	-0.05	-0.12	-0.04	-0.12	0.07	0.242	-0.982	-1.1	0.03	-0.01	0.11	0.04	0.11	0.25	0.39	0.59	0.97	1.12	-1.644	-1.81	-0.78	-0.53	-0.31
			-0.0598	0.1	0.09	0.226	0.302	0.47	0.5	0.09	-0.71	-0.5	-0.24	-0.0136	0.0601	-0.1	-0.098	-0.23	-0.32	-0.49	-0.55	-0.1	0.7	0.49	0.24	0.0151	-0.13	-0.29	-0.348	-0.58	-0.86	-1.178	-2.712	-2.91	1.7	1.39	0.73	0.376	0.06	0.18	0.05	0.16	-0.022	-0.006	-1.774	-1.16	0.32	0.13	-0.16
			-0.0051	0.01	0.01	0.02	0.022	0.03	0.07	0.08	-0.05	-0.04	-0.03	-0.0054	0.0051	-0.01	-0.008	-0.02	-0.03	-0.04	-0.08	-0.09	0.04	0.03	0.028	0.0052	-0.01	-0.02	0	-0.01	-0.01	-0.018	0.028	0.03	-0.13	-0.14	0.01	0.01	0.002	0.02	0.03	0.04	0.06	0.08	0.116	0.15	-0.21	-0.23	-0.08
			-0.0747	0.08	0.02	0.14	0.132	0.28	0.57	0.766	0.65	0.24	-0.47	-0.1323	0.075	-0.08	-0.02	-0.14	-0.14	-0.28	-0.58	-0.81	-0.7	-0.25	0.47	0.1247	-0.09	-0.23	-0.18	-0.36	-0.414	-0.638	-0.792	-1.17	-3.08	-3.292	1.37	0.91	0.06	0.18	0.068	0.19	0.06	0.16	-0.21	-0.21	-1.87	-1.25	0.3
			0.0275	-0.03	0	-0.05	-0.048	-0.1	-0.21	-0.3	-0.45	-0.5	0.05	-0.0083	-0.0275	0.03	0.002	0.05	0.04	0.1	0.21	0.28	0.44	0.5	-0.04	0.0128	0.02	0.07	0.03	0.08	0.03	0.076	-0.032	-0.02	-0.13	-0.16	0.64	0.648	-0.04	-0.09	-0.06	-0.13	-0.13	-0.21	-0.244	-0.362	-0.68	-0.9	0.73
			-0.0521	0.05	0.01	0.09	0.072	0.17	0.35	0.5	0.78	0.99	1.17	0.7337	0.0524	-0.05	-0.008	-0.09	-0.08	-0.17	-0.36	-0.51	-0.79	-1.03	-1.21	-0.7322	-0.06	-0.15	-0.1	-0.216	-0.23	-0.362	-0.402	-0.6	-1.12	-1.58	-3.87	-4.32	0.04	0.13	0.05	0.13	0.06	0.13	-0.078	-0.05	-0.23	-0.24	-1.89
Removal scenarios of vertical bracing	North.upper to south.lower		0.2333	0.32	0.22	0.17	0.102	0.08	0.03	0.016	0.02	0	0.01	-0.0115	-0.1287	-0.23	-0.228	-0.17	-0.11	-0.08	-0.03	-0.02	-0.02	0	-0.01	0.0116	-0.24	-0.22	-0.16	-0.1	-0.066	-0.038	-0.052	-0.03	-0.03	-0.01	-0.03	-0.01	0.27	0.25	0.17	0.11	0.07	0.04	0.056	0.03	0.03	0.02	0.03
			-0.3382	-0.66	0.05	0.09	0.068	0.05	0.02	0.01	0.01	0	0.01	-0.0047	0.3556	0.65	-0.078	-0.1	-0.08	-0.06	-0.02	-0.02	-0.01	-0.01	-0.01	0.0048	0.65	0.36	-0.1	-0.08	-0.052	-0.038	-0.032	-0.024	-0.02	-0.01	-0.01	0	-0.67	-0.35	0.1	0.08	0.058	0.03	0.036	0.02	0.02	0.01	0.02
			0.0642	-0.02	-0.52	-0.1	0.062	0.05	0.03	0.02	0.01	0.01	0.01	-0.0029	0.231	0.41	0.808	0.33	-0.09	-0.08	-0.03	-0.03	-0.01	-0.01	-0.01	0.0031	0.16	0.74	0.31	0.05	-0.07	-0.05	-0.042	-0.03	-0.02	-0.01	-0.01	0	-0.19	-0.704	-0.22	-0.01	0.08	0.06	0.05	0.03	0.02	0.02	0.02
			0.0247	0.05	-0.34	-0.6	0.062	0.12	0.06	0.05	0.02	0.02	0	0.0067	-0.0219	-0.05	0.372	0.59	-0.104	-0.13	-0.07	-0.06	-0.03	-0.03	-0.01	-0.0066	-0.05	-0.02	0.61	0.32	-0.134	-0.118	-0.072	-0.06	-0.02	-0.02	0	0	0.05	0	-0.59	-0.29	0.146	0.12	0.078	0.06	0.03	0.03	0.01
			0.0351	0.06	0.2	0.12	-0.498	-0.05	0.07	0.05	0.03	0.02	0.01	0.0007	-0.0514	-0.09	0.122	0.3	0.808	0.29	-0.09	-0.08	-0.04	-0.03	-0.01	-0.0005	-0.07	-0.1	0.04	0.7	0.27	0.042	-0.072	-0.08	-0.05	-0.03	-0.02	-0.01	0.08	0.11	-0.04	-0.65	-0.17	0.018	0.086	0.09	0.05	0.04	0.03
			0.0234	0.05	0.14	0.16	-0.46	-0.86	0.19	0.17	0.09	0.07	0.02	0.0139	-0.0235	-0.06	-0.138	-0.16	0.528	0.84	-0.19	-0.18	-0.09	-0.08	-0.02	-0.0137	-0.05	-0.09	-0.15	-0.11	0.86	0.522	-0.062	-0.2	-0.11	-0.08	-0.03	-0.02	0.05	0.09	0.17	0.06	-0.85	-0.464	0.136	0.19	0.12	0.09	0.04
			0.0045	0.01	0.02	0.028	0.062	0.024	0.02	0.06	0.02	0.02	0.01	0.0046	-0.0043	-0.01	-0.038	-0.04	0.04	0.11	0.11	0.04	-0.04	-0.04	-0.01	-0.0044	-0.01	-0.02	-0.03	-0.03	0.026	0.242	0.238	0.024	-0.03	-0.03	-0.01	-0.01	0.01	0.02	0.04	0.04	-0.026	-0.16	-0.164	-0.03	0.04	0.04	0.02
			0.0138	0.02	0.08	0.09	0.162	0.19	-0.86	-0.46	0.16	0.13	0.05	0.0235	-0.0136	-0.03	-0.078	-0.09	-0.18	-0.19	0.84	0.52	-0.16	-0.14	-0.05	-0.0236	-0.02	-0.04	-0.09	-0.11	-0.2	-0.068	0.528	0.86	-0.11	-0.15	-0.08	-0.05	0.02	0.038	0.09	0.12	0.19	0.14	-0.464	-0.86	0.052	0.17	0.1
			0.0007	0.01	0.03	0.03	0.052	0.07	-0.05	-0.5	0.11	0.2	0.06	0.0349	-0.0005	-0.01	-0.028	-0.04	-0.08	-0.1	0.3	0.8	0.3	0.12	-0.09	-0.052	-0.01	-0.02	-0.03	-0.05	-0.08	-0.072	0.048	0.27	0.7	0.04	-0.09	-0.07	0.01	0.02	0.04	0.058	0.09	0.088	0.016	-0.18	-0.65	-0.04	0.12
			0.0066	0	0.026	0.02	0.052	0.06	0.12	0.066	-0.61	-0.34	0.05	0.0249	-0.0065	-0.01	-0.028	-0.03	-0.06	-0.07	-0.13	-0.1	0.59	0.368	-0.05	-0.0222	-0.01	-0.01	-0.02	-0.02	-0.06	-0.078	-0.112	-0.134	0.32	0.61	-0.01	-0.05	0	0	0.03	0.03	0.07	0.08	0.124	0.14	-0.3	-0.6	0.01
			-0.003	0	0.01	0.01	0.02	0.03	0.05	0.06	-0.11	-0.53	-0.02	0.0712	0.0032	-0.01	-0.008	-0.01	-0.03	-0.03	-0.07	-0.084	0.33	0.8	0.42	0.2378	-0.01	-0.02	-0.01	-0.02	-0.03	-0.048	-0.046	-0.07	0.06	0.32	0.74	0.16	0	0.01	0.02	0.02	0.038	0.05	0.056	0.07	-0.01	-0.228	-0.7
			-0.0048	0	0.008	0.01	0.012	0.02	0.05	0.07	0.09	0.04	-0.66	-0.3382	0.0049	-0.01	-0.008	-0.01	-0.02	-0.03	-0.05	-0.076	-0.09	-0.072	0.65	0.3521	-0.01	-0.02	-0.01	-0.02	-0.02	-0.038	-0.032	-0.054	-0.08	-0.1	0.36	0.65	0	0.01	0.01	0.02	0.028	0.036	0.036	0.05	0.07	0.1	-0.35
			-0.0114	0.01	0	0.02	0.012	0.04	0.07	0.108	0.166	0.22	0.27	0.1727	0.0115	-0.01	-0.002	-0.02	-0.02	-0.04	-0.07	-0.11	-0.17	-0.22	-0.27	-0.1795	-0.01	-0.03	-0.01	-0.04	-0.03	-0.058	-0.032	-0.066	-0.1	-0.15	-0.21	-0.23	0.01	0.03	0.02	0.038	0.032	0.05	0.036	0.064	0.11	0.17	0.256
	North.lower to south.upper		-0.1286	-0.23	-0.22	-0.17	-0.108	-0.078	-0.04	-0.02	-0.02	0	-0.01	0.0116	0.2335	0.32	0.212	0.17	0.104	0.07	0.04	0.01	0.02	0	0.01	-0.0116	0.27	0.25	0.17	0.11	0.068	0.036	0.058	0.03	0.04	0.02	0.03	0.01	-0.242	-0.224	-0.158	-0.11	-0.06	-0.04	-0.054	-0.03	-0.04	-0.01	-0.03
			0.3559	0.65	-0.07	-0.1	-0.078	-0.054	-0.03	-0.016	-0.012	0	-0.01	0.0048	-0.3387	-0.66	0.042	0.098	0.07	0.05	0.02	0.01	0.01	0	0.01	-0.0047	-0.67	-0.35	0.1	0.08	0.05	0.032	0.038	0.02	0.03	0.01	0.02	0.01	0.65	0.36	-0.1	-0.08	-0.05	-0.036	-0.034	-0.022	-0.03	-0.01	-0.01
			0.2316	0.41	0.81	0.33	-0.088	-0.08	-0.04	-0.02	-0.02	-0.01	-0.01	0.0031	0.0653	-0.02	-0.528	-0.1	0.06	0.05	0.03	0.02	0.01	0	0.01	-0.0029	-0.19	-0.7	-0.22	0	0.078	0.054	0.05	0.03	0.03	0.02	0.02	0.01	0.16	0.74	0.32	0.05	-0.062	-0.05	-0.044	-0.03	-0.03	-0.01	-0.01
			-0.0221	-0.05	0.37	0.59	-0.108	-0.13	-0.07	-0.06	-0.03	-0.022	-0.01	-0.0066	0.0245	0.05	-0.348	-0.6	0.06	0.12	0.06	0.05	0.02	0.02	0	0.0066	0.05	0	-0.6	-0.29	0.14	0.122	0.078	0.06	0.03	0.03	0.01	0.01	-0.05	-0.02	0.61	0.31	-0.13	-0.12	-0.074	-0.06	-0.03	-0.02	0
			-0.0514	-0.09	0.128	0.3	0.812	0.3	-0.1	-0.08	-0.04	-0.03	-0.01	-0.0005	0.0352	0.06	0.202	0.12	-0.5	-0.05	0.07	0.05	0.04	0.02	0.01	0.0007	0.08	0.11	-0.04	-0.65	-0.176	0.012	0.088	0.09	0.06	0.04	0.03	0.01	-0.07	-0.1	0.04	0.69	0.28	0.04	-0.074	-0.08	-0.06	-0.03	-0.02
			-0.0234	-0.06	-0.14	-0.16	0.528	0.84	-0.19	-0.18	-0.1	-0.08	-0.02	-0.0137	0.0234	0.05	0.132	0.16	-0.46	-0.86	0.2	0.17	0.09	0.07	0.02	0.0139	0.05	0.09	0.17	0.06	-0.856	-0.468	0.138	0.19	0.13	0.09	0.04	0.02	-0.05	-0.09	-0.15	-0.12	0.868	0.52	-0.064	-0.2	-0.12	-0.09	-0.03
			-0.0043	-0.01	-0.03	-0.04	0.042	0.11	0.11	0.048	-0.04	-0.03	-0.01	-0.0043	0.0046	0.01	0.022	0.03	0.06	0.02	0.03	0.06	0.03	0.02	0.01	0.0046	0.01	0.02	0.04	0.05	-0.03	-0.168	-0.16	-0.03	0.05	0.04	0.02	0.01	-0.01	-0.02	-0.03	-0.04	0.03	0.24	0.246	0.026	-0.04	-0.03	-0.01
			-0.0136	-0.03	-0.076	-0.09	-0.178	-0.19	0.84	0.53	-0.17	-0.14	-0.05	-0.0236	0.0138	0.02	0.072	0.09	0.164	0.19	-0.86	-0.46	0.16	0.13	0.05	0.0235	0.02	0.04	0.09	0.12	0.19	0.132	-0.462	-0.86	0.06	0.17	0.1	0.05	-0.03	-0.04	-0.08	-0.12	-0.19	-0.066	0.526	0.86	-0.12	-0.15	-0.08
			-0.0004	-0.01	-0.02	-0.04	-0.078	-0.09	0.292	0.81	0.296	0.12	-0.09	-0.0521	0.0007	0.01	0.022	0.038	0.05	0.07	-0.05	-0.5	0.12	0.2	0.06	0.035	0.01	0.02	0.04	0.06	0.09	0.082	0.018	-0.18	-0.64	-0.04	0.12	0.08	-0.01	-0.02	-0.03	-0.05	-0.07	-0.07	0.046	0.27	0.69	0.04	-0.09
			-0.0065	-0.01	-0.02	-0.03	-0.06	-0.07	-0.13	-0.1	0.59	0.37	-0.05	-0.0223	0.0066	0	0.022	0.02	0.05	0.06	0.12	0.06	-0.6	-0.342	0.05	0.0248	0	0	0.03	0.03	0.06	0.076	0.124	0.138	-0.29	-0.6	0.01	0.06	-0.01	-0.01	-0.02	-0.03	-0.058	-0.074	-0.114	-0.132	0.31	0.61	-0.02
			0.0032	-0.01	-0.002	-0.018	-0.028	-0.03	-0.08	-0.08	0.33	0.81	0.42	0.2386	-0.003	0	0.002	0.01	0.02	0.03	0.058	0.06	-0.1	-0.53	-0.02	0.0724	0	0.01	0.02	0.03	0.03	0.048	0.058	0.07	0	-0.222	-0.7	-0.18	-0.01	-0.02	-0.01	-0.03	-0.024	-0.044	-0.046	-0.07	0.05	0.32	0.74
			0.0049	-0.01	0	-0.01	-0.018	-0.03	-0.06	-0.07	-0.1	-0.07	0.65	0.3524	-0.0048	0	0.002	0.01	0.01	0.02	0.05	0.07	0.09	0.04	-0.66	-0.3387	0	0.01	0.01	0.02	0.02	0.032	0.038	0.05	0.08	0.1	-0.35	-0.67	-0.01	-0.02	-0.01	-0.024	-0.02	-0.04	-0.034	-0.052	-0.082	-0.1	0.36
			0.0115	-0.01	0	-0.02	-0.018	-0.04	-0.08	-0.11	-0.17	-0.22	-0.27	-0.1793	-0.0114	0.01	0.002	0.02	0.01	0.03	0.08	0.1	0.17	0.21	0.27	0.1728	0.01	0.03	0.02	0.04	0.03	0.052	0.038	0.06	0.11	0.17	0.26	0.27	-0.018	-0.03	-0.01	-0.04	-0.03	-0.056	-0.034	-0.064	-0.11	-0.15	-0.21
Removal scenarios of stringers		South	0.0184	0.01	-0.02	-0.04	-0.038	-0.04	-0.02	-0.02	-0.01	-0.01	0	-0.0029	-0.0305	-0.03	0.012	0.03	0.03	0.03	0.02	0.018	0.01	0.01	0	0.0029	-0.75	-0.55	-0.28	-0.16	-0.09	-0.046	-0.022	-0.01	0	0	0	0	0.18	-0.01	0.05	-0.02	0	-0.02	-0.004	-0.02	-0.01	-0.004	0
			0.0027	-0.1	-0.26	-0.32	-0.328	-0.302	-0.19	-0.17	-0.09	-0.08	-0.02	-0.0183	-0.0027	0.05	0.212	0.27	0.276	0.28	0.18	0.16	0.09	0.07	0.02	0.0191	-2.79	-5.97	-4.93	-3.242	-1.6	-1.018	-0.482	-0.29	-0.14	-0.07	-0.04	-0.01	-1.09	-0.8	-2.04	-1.98	-0.86	-0.82	-0.374	-0.36	-0.16	-0.14	-0.03
			-0.0552	-0.18	-0.34	-0.382	-0.508	-0.48	-0.32	-0.29	-0.16	-0.14	-0.04	-0.0279	0.0569	0.15	0.31	0.38	0.44	0.45	0.3	0.27	0.15	0.13	0.04	0.0287	-2.21	-4.8	-7.054	-4.69	-2.354	-1.43	-0.682	-0.386	-0.19	-0.09	-0.05	-0.01	-1.29	-1.52	-1.6	-2.05	-0.78	-0.912	-0.406	-0.45	-0.19	-0.19	-0.04
			-0.1131	-0.3	-0.58	-0.66	-0.818	-0.87	-0.64	-0.57	-0.33	-0.28	-0.09	-0.0561	0.1111	0.27	0.552	0.62	0.73	0.77	0.6	0.54	0.32	0.27	0.09	0.058	-1.33	-3.12	-7.03	-10.81	-8.322	-5.428	-2.612	-1.65	-0.8	-0.46	-0.22	-0.08	-0.76	-0.674	-3.15	-2.66	-3.74	-3.6	-1.59	-1.532	-0.67	-0.6	-0.18
			-0.1149	-0.28	-0.63	-0.76	-0.848	-0.84	-0.85	-0.76	-0.47	-0.39	-0.14	-0.0717	0.1132	0.25	0.602	0.68	0.82	0.91	0.8	0.73	0.45	0.38	0.13	0.0738	-1.03	-2.35	-5.47	-8.65	-11.342	-7.458	-3.684	-2.24	-1.11	-0.61	-0.29	-0.09	-0.82	-1.02	-3.49	-3.71	-3.08	-3.62	-1.436	-1.63	-0.68	-0.69	-0.19
			-0.111	-0.26	-0.64	-0.78	-0.998	-0.93	-1.06	-0.97	-0.66	-0.55	-0.2	-0.0991	0.1127	0.25	0.622	0.73	0.95	1.03	0.98	0.92	0.62	0.53	0.19	0.1014	-0.44	-1.12	-2.49	-4.17	-8.472	-12.548	-9.662	-6.262	-3.04	-1.87	-0.82	-0.33	-0.42	-0.44	-1.62	-1.5	-4.076	-3.422	-4.404	-4.256	-1.79	-1.65	-0.5
			-0.0992	-0.2	-0.55	-0.66	-0.974	-1.06	-0.93	-1	-0.79	-0.65	-0.26	-0.1108	0.1012	0.19	0.528	0.62	0.92	0.98	1.03	0.95	0.73	0.62	0.25	0.1129	-0.34	-0.83	-1.87	-3.04	-6.26	-9.668	-12.542	-8.474	-4.17	-2.484	-1.12	-0.44	-0.4	-0.51	-1.64	-1.79	-4.25	-4.41	-3.424	-4.08	-1.5	-1.622	-0.43
			-0.0717	-0.14	-0.39	-0.47	-0.768	-0.85	-0.84	-0.85	-0.76	-0.63	-0.28	-0.1144	0.0736	0.13	0.382	0.45	0.73	0.79	0.91	0.82	0.68	0.6	0.26	0.1135	-0.1	-0.3	-0.616	-1.11	-2.24	-3.688	-7.452	-11.342	-8.65	-5.47	-2.34	-1.03	-0.18	-0.2	-0.684	-0.68	-1.62	-1.44	-3.624	-3.08	-3.71	-3.49	-1.02
			-0.0561	-0.09	-0.28	-0.33	-0.578	-0.64	-0.87	-0.82	-0.66	-0.582	-0.3	-0.1122	0.058	0.09	0.272	0.316	0.54	0.6	0.78	0.73	0.62	0.55	0.27	0.1112	-0.08	-0.22	-0.46	-0.8	-1.642	-2.61	-5.422	-8.322	-10.8	-7.03	-3.12	-1.32	-0.15	-0.18	-0.6	-0.67	-1.53	-1.59	-3.596	-3.75	-2.66	-3.15	-0.67
			-0.0279	-0.05	-0.13	-0.16	-0.288	-0.32	-0.49	-0.5	-0.39	-0.34	-0.18	-0.0536	0.0287	0.04	0.132	0.15	0.27	0.3	0.45	0.44	0.38	0.308	0.15	0.0575	-0.01	-0.06	-0.09	-0.19	-0.382	-0.688	-1.432	-2.36	-4.68	-7.05	-4.79	-2.2	-0.05	-0.05	-0.18	-0.19	-0.44	-0.41	-0.914	-0.79	-2.05	-1.6	-1.52
			-0.0183	-0.03	-0.08	-0.09	-0.178	-0.19	-0.31	-0.32	-0.32	-0.26	-0.09	0.0048	0.019	0.02	0.072	0.09	0.16	0.18	0.28	0.278	0.27	0.21	0.05	-0.0019	-0.02	-0.05	-0.074	-0.14	-0.29	-0.486	-1.012	-1.6	-3.24	-4.922	-5.97	-2.79	-0.04	-0.04	-0.14	-0.16	-0.356	-0.38	-0.82	-0.86	-1.98	-2.04	-0.79
			-0.0029	0	-0.01	-0.01	-0.024	-0.02	-0.04	-0.04	-0.04	-0.03	0.01	0.0178	0.0029	0	0.004	0.01	0.016	0.02	0.03	0.03	0.03	0.02	-0.03	-0.0321	0	-0.004	0	0	-0.01	-0.024	-0.042	-0.09	-0.16	-0.28	-0.55	-0.74	-0.01	0	0	-0.01	-0.01	-0.01	-0.024	0	-0.02	0.04	0
		North	-0.0305	-0.03	0.02	0.03	0.03	0.03	0.02	0.02	0.01	0.01	0	0.0029	0.0184	0.01	-0.028	-0.03	-0.04	-0.04	-0.02	-0.02	-0.01	-0.01	0	-0.0029	0.18	-0.01	0.046	-0.02	0	-0.024	-0.002	-0.02	0	0	0.002	0	-0.75	-0.55	-0.28	-0.17	-0.08	-0.04	-0.024	-0.01	-0.01	0	0
			-0.0028	0.05	0.22	0.27	0.272	0.28	0.17	0.16	0.08	0.08	0.02	0.0191	0.0027	-0.1	-0.268	-0.32	-0.33	-0.31	-0.19	-0.17	-0.09	-0.082	-0.02	-0.0184	-1.09	-0.79	-2.04	-1.97	-0.86	-0.822	-0.372	-0.36	-0.15	-0.14	-0.03	-0.03	-2.79	-5.974	-4.93	-3.25	-1.6	-1.018	-0.484	-0.29	-0.15	-0.08	-0.04
			0.0568	0.15	0.31	0.38	0.436	0.45	0.3	0.27	0.15	0.13	0.04	0.0288	-0.0552	-0.18	-0.348	-0.38	-0.51	-0.49	-0.32	-0.29	-0.16	-0.14	-0.04	-0.0279	-1.28	-1.52	-1.6	-2.04	-0.79	-0.918	-0.406	-0.45	-0.18	-0.184	-0.04	-0.04	-2.21	-4.8	-7.05	-4.69	-2.35	-1.43	-0.684	-0.384	-0.2	-0.09	-0.05
			0.111	0.27	0.56	0.62	0.732	0.78	0.6	0.55	0.31	0.27	0.09	0.058	-0.1131	-0.3	-0.588	-0.66	-0.82	-0.87	-0.63	-0.58	-0.33	-0.29	-0.09	-0.0561	-0.76	-0.67	-3.15	-2.65	-3.75	-3.6	-1.59	-1.534	-0.66	-0.6	-0.18	-0.14	-1.33	-3.12	-7.03	-10.81	-8.32	-5.424	-2.614	-1.646	-0.81	-0.462	-0.22
			0.1132	0.25	0.61	0.68	0.82	0.91	0.79	0.73	0.448	0.38	0.13	0.0737	-0.115	-0.28	-0.628	-0.76	-0.85	-0.84	-0.85	-0.76	-0.47	-0.4	-0.14	-0.0716	-0.82	-1.02	-3.49	-3.7	-3.08	-3.626	-1.434	-1.63	-0.67	-0.69	-0.19	-0.17	-1.04	-2.35	-5.47	-8.66	-11.34	-7.46	-3.686	-2.24	-1.12	-0.62	-0.29
			0.1127	0.25	0.63	0.73	0.948	1.03	0.98	0.928	0.61	0.53	0.19	0.1014	-0.1111	-0.26	-0.648	-0.78	-1	-0.93	-1.06	-0.972	-0.66	-0.55	-0.2	-0.0991	-0.42	-0.44	-1.62	-1.49	-4.08	-3.428	-4.402	-4.258	-1.78	-1.65	-0.5	-0.39	-0.44	-1.12	-2.48	-4.17	-8.47	-12.55	-9.664	-6.26	-3.05	-1.87	-0.82
			0.1012	0.19	0.53	0.62	0.922	0.98	1.03	0.95	0.73	0.624	0.25	0.1129	-0.0993	-0.204	-0.548	-0.66	-0.972	-1.06	-0.93	-1	-0.78	-0.65	-0.26	-0.1108	-0.4	-0.51	-1.65	-1.78	-4.252	-4.408	-3.422	-4.08	-1.49	-1.62	-0.43	-0.42	-0.34	-0.83	-1.87	-3.05	-6.26	-9.67	-12.544	-8.472	-4.17	-2.49	-1.12
			0.0737	0.13	0.388	0.45	0.732	0.79	0.91	0.82	0.68	0.6	0.26	0.1135	-0.0717	-0.14	-0.398	-0.47	-0.762	-0.85	-0.84	-0.85	-0.758	-0.63	-0.28	-0.1144	-0.18	-0.2	-0.69	-0.68	-1.63	-1.438	-3.62	-3.08	-3.7	-3.49	-1.01	-0.82	-0.1	-0.3	-0.61	-1.12	-2.232	-3.69	-7.454	-11.342	-8.66	-5.47	-2.34
			0.0579	0.09	0.28	0.31	0.542	0.6	0.77	0.734	0.62	0.558	0.27	0.1112	-0.0561	-0.1	-0.288	-0.33	-0.58	-0.64	-0.86	-0.82	-0.66	-0.59	-0.3	-0.1123	-0.15	-0.18	-0.6	-0.66	-1.53	-1.59	-3.596	-3.75	-2.65	-3.15	-0.67	-0.76	-0.08	-0.23	-0.46	-0.81	-1.64	-2.61	-5.424	-8.32	-10.81	-7.03	-3.12
			0.0287	0.04	0.13	0.15	0.272	0.3	0.45	0.44	0.37	0.31	0.15	0.0575	-0.0279	-0.05	-0.138	-0.16	-0.29	-0.32	-0.48	-0.51	-0.38	-0.342	-0.18	-0.0537	-0.05	-0.05	-0.19	-0.19	-0.45	-0.408	-0.912	-0.79	-2.04	-1.6	-1.52	-1.28	-0.02	-0.06	-0.09	-0.2	-0.38	-0.69	-1.43	-2.356	-4.69	-7.05	-4.79
			0.019	0.02	0.08	0.09	0.162	0.18	0.28	0.28	0.27	0.22	0.05	-0.002	-0.0183	-0.03	-0.088	-0.09	-0.172	-0.19	-0.3	-0.33	-0.32	-0.27	-0.09	0.0047	-0.036	-0.04	-0.14	-0.15	-0.36	-0.378	-0.82	-0.862	-1.97	-2.04	-0.79	-1.084	-0.02	-0.05	-0.07	-0.15	-0.29	-0.48	-1.014	-1.6	-3.25	-4.93	-5.97
			0.0029	0	0.01	0.01	0.012	0.02	0.03	0.03	0.03	0.02	-0.03	-0.0321	-0.0029	0	-0.01	-0.01	-0.022	-0.02	-0.03	-0.04	-0.03	-0.03	0.01	0.0178	0	0	-0.004	0	-0.018	-0.008	-0.022	0	-0.01	0.05	0	0.19	0	-0.01	0	-0.01	-0.002	-0.02	-0.044	-0.09	-0.17	-0.28	-0.55
Removal scenarios of transversal beams	Lower		-0.215	-0.2	0.01	0.01	-0.002	0	0	0	0	0	0	0	-0.2149	-0.2	0.01	0.01	0	0	0	0	0	0	0	0	0	0	0	0	0	0	0	0	0	0	0	0	0	0	0	0	0	0	0	0	0	0	0
			-0.0203	-0.04	-0.04	-0.02	-0.008	0	0	0	0	0	0	0	-0.0131	-0.03	-0.038	-0.02	-0.01	0	0	0	0	0	0	0.0001	0.03	0.03	0.01	0.01	0	0.002	0.006	0	0	0	0	0	0.02	0.03	0.02	0	0.01	0	0.006	0	0	0	0
			-0.2137	-0.21	-0.22	-0.22	0.002	0.01	-0.01	0	0	0	0	0	-0.214	-0.21	-0.228	-0.22	0	0.01	0	-0.01	0	-0.002	0	0	-0.01	0.01	0.01	0.01	0	0.002	0.008	0	0.01	0	0.006	0	-0.01	0	0.01	0	0.01	0	0.006	0	0	0	0
			-0.0186	-0.03	-0.024	-0.05	-0.048	-0.02	-0.01	-0.002	-0.002	0	0	0.0001	-0.0186	-0.03	-0.028	-0.05	-0.05	-0.03	0	-0.01	0	-0.004	0	0	0	-0.02	0	0.02	0.006	0.002	0.008	0	0.01	0	0.01	0	0	-0.02	0	0.01	0.01	0	0.006	0	0	0	0
			-0.0262	-0.03	0.5	0.48	0.502	0.51	-0.03	-0.03	-0.002	0	0	-0.0001	-0.0261	-0.03	0.502	0.488	0.5	0.51	-0.03	-0.03	0	-0.002	0	-0.0001	0	0.01	0.02	0	-0.01	-0.008	0.008	0	0.01	0	0.01	0	-0.004	0	0.02	0	-0.006	-0.002	0.006	0	0	0	0
			-0.0009	0	-0.03	-0.04	-0.028	-0.07	-0.04	-0.032	-0.01	0	0	0.0001	-0.0008	-0.01	-0.038	-0.04	-0.03	-0.07	-0.03	-0.04	0	-0.01	0	0	0	0	0.01	-0.03	0	0.032	0.038	-0.002	0.01	0.006	0.01	0	0	0	0.01	-0.04	0.004	0.03	0.036	0	0	0	0.01
			0.0033	0	-0.08	-0.08	1.522	1.49	1.49	1.53	-0.08	-0.08	0	0.0047	0.0045	0	-0.088	-0.08	1.53	1.49	1.49	1.526	-0.08	-0.09	0	0.0034	0	0	0	0.02	0.04	-0.088	-0.102	0.04	0.02	0	0.01	0	0	0	0	0.01	0.04	-0.1	-0.084	0.04	0.01	0	0
			0	0	0	-0.002	-0.038	-0.03	-0.07	-0.02	-0.04	-0.03	0	-0.0009	0	0	-0.008	0	-0.04	-0.04	-0.07	-0.03	-0.04	-0.034	0	-0.0008	0	0	0	0.01	0	0.038	0.038	0	-0.03	0.01	0.01	0	0	0	0.01	0	0	0.04	0.036	0	-0.04	0.01	0.01
			0	0	0	0	-0.032	-0.03	0.51	0.506	0.48	0.5	-0.03	-0.0277	-0.0001	0	-0.008	0	-0.032	-0.03	0.51	0.5	0.49	0.5	-0.03	-0.0275	0	0	0	0	0	0.002	-0.002	-0.01	0.004	0.02	0.01	0	0	0	0.01	0	0.006	0	-0.004	-0.01	0	0.02	0.01
			0	0	0	0	-0.008	-0.01	-0.03	-0.04	-0.06	-0.03	-0.02	-0.0183	0	0	-0.008	0	-0.01	-0.01	-0.02	-0.05	-0.05	-0.03	-0.03	-0.0184	0	0	0	0	0	0.002	0.008	0	0.02	0	-0.01	0.01	0	0	0.008	0	0.008	0	0.006	0.004	0.01	0	-0.01
			0	0	0	0	-0.008	0	0.01	0.01	-0.23	-0.23	-0.22	-0.2295	0	0	-0.008	0	-0.01	0	0.01	0	-0.224	-0.23	-0.22	-0.2299	0	0	0	0	0	0.002	0.008	0	0.01	0.01	0.01	0	0	0	0	0	0.008	0	0.006	0	0	0.01	0.01
			0	0	0	0	-0.008	0	0	0	-0.02	-0.04	-0.03	-0.0109	0.0001	0	0	0	-0.002	0	0	-0.01	-0.02	-0.04	-0.02	-0.0037	0	0	0	0	0	0.002	0.008	0	0.01	0.01	0.04	0.03	0	0	0	0	0.006	0	0.006	0	0	0.01	0.03
			0	0	0	0	0	0	0	0	0	0	0	-0.005	0	0	0	0	0	0	0	0	0	0	0	-0.0051	0	0	0	0	0	0	-0.002	0	0	0	0	0	0	0	0	0	0	0	0	0	-0.002	0	0
	Upper		0.1895	0.17	-0.03	-0.02	-0.008	0	0	0	0	0	0	0.0003	0.1894	0.17	-0.038	-0.014	-0.01	0	0	0	0	0	0	0.0003	-3.63	-3.75	-1.39	-1.04	-0.5	-0.372	-0.172	-0.134	-0.06	-0.04	-0.01	-0.01	-3.63	-3.75	-1.39	-1.04	-0.492	-0.37	-0.174	-0.132	-0.07	-0.04	-0.01
			0.0074	-0.03	-0.04	-0.04	-0.038	-0.02	-0.01	-0.01	-0.01	0	0	0.0007	0.007	-0.03	-0.048	-0.04	-0.04	-0.02	-0.01	-0.01	0	-0.01	0	0.0006	-1.97	-5.52	-6.34	-4.73	-2.224	-1.658	-0.772	-0.59	-0.27	-0.192	-0.07	-0.04	-1.97	-5.52	-6.34	-4.74	-2.22	-1.66	-0.774	-0.59	-0.28	-0.2	-0.07
			0.1136	0.14	0.08	0.07	-0.038	-0.03	-0.02	-0.01	-0.01	-0.002	0	0.0002	0.1138	0.14	0.082	0.074	-0.04	-0.03	-0.01	-0.01	-0.01	-0.01	0	0.0001	-0.37	0.24	-0.97	-1.51	-0.442	-0.33	-0.152	-0.12	-0.05	-0.03	-0.01	-0.008	-0.37	0.24	-0.97	-1.512	-0.44	-0.33	-0.152	-0.118	-0.05	-0.032	-0.01
			0.0005	-0.01	0	0	-0.058	-0.04	-0.03	-0.02	-0.02	-0.01	0	0.0002	0.0004	-0.01	-0.008	0	-0.06	-0.04	-0.02	-0.02	-0.01	-0.01	0	0.0002	1.14	2.03	1.1	-1.45	-2.87	-2.128	-0.972	-0.74	-0.33	-0.24	-0.09	-0.05	1.14	2.03	1.1	-1.45	-2.864	-2.13	-0.974	-0.74	-0.34	-0.24	-0.09
			-0.0081	-0.02	0.14	0.2	0.052	0.122	-0.04	-0.03	-0.02	-0.01	-0.002	0.0001	-0.0082	-0.02	0.134	0.2	0.05	0.12	-0.04	-0.03	-0.01	-0.01	-0.01	0.0002	-0.01	-0.02	-0.82	0.03	-0.82	-1.528	-0.352	-0.27	-0.12	-0.09	-0.03	-0.02	-0.01	-0.02	-0.81	0.03	-0.81	-1.53	-0.354	-0.27	-0.13	-0.09	-0.03
			0.0003	-0.01	-0.01	-0.03	-0.028	0.06	-0.04	-0.02	-0.02	-0.01	-0.01	-0.0002	-0.0001	-0.01	-0.018	-0.03	-0.03	0.06	-0.03	-0.02	-0.02	-0.02	-0.01	0.0001	0.14	0.25	0.66	0.87	0.514	-0.228	-0.922	-0.712	-0.31	-0.23	-0.08	-0.04	0.13	0.25	0.668	0.87	0.52	-0.224	-0.924	-0.714	-0.32	-0.23	-0.08
			-0.0001	-0.01	-0.02	-0.03	0.098	0.15	0.15	0.1	-0.03	-0.02	-0.01	0.0007	0.0007	-0.01	-0.028	-0.03	0.1	0.15	0.15	0.1	-0.03	-0.03	-0.01	-0.0001	-0.02	-0.04	-0.1	-0.15	-0.976	-0.208	-0.212	-0.98	-0.15	-0.1	-0.03	-0.02	-0.03	-0.04	-0.1	-0.16	-0.972	-0.216	-0.204	-0.98	-0.16	-0.1	-0.03
			0.0001	-0.01	-0.01	-0.02	-0.022	-0.04	0.06	-0.03	-0.03	-0.01	-0.01	-0.0002	-0.0002	-0.01	-0.018	-0.02	-0.03	-0.04	0.06	-0.03	-0.02	-0.02	-0.01	0.0002	-0.05	-0.08	-0.23	-0.31	-0.714	-0.928	-0.222	0.516	0.87	0.668	0.26	0.14	-0.05	-0.08	-0.23	-0.32	-0.71	-0.92	-0.228	0.514	0.86	0.66	0.26
			0.0002	-0.01	-0.01	-0.012	-0.028	-0.04	0.12	0.05	0.2	0.14	-0.02	-0.0086	0.0001	-0.01	-0.01	-0.01	-0.03	-0.04	0.13	0.05	0.2	0.14	-0.02	-0.0085	-0.02	-0.03	-0.09	-0.12	-0.27	-0.358	-1.522	-0.82	0.04	-0.81	-0.01	0	-0.02	-0.03	-0.09	-0.12	-0.268	-0.36	-1.524	-0.82	0.03	-0.81	-0.01
			0.0002	-0.01	-0.004	-0.01	-0.018	-0.02	-0.04	-0.06	0	0	-0.01	-0.0004	0.0002	-0.01	-0.008	-0.01	-0.02	-0.03	-0.04	-0.06	0	-0.01	-0.01	-0.0005	-0.05	-0.09	-0.24	-0.33	-0.74	-0.978	-2.122	-2.87	-1.45	1.1	2.04	1.14	-0.05	-0.09	-0.24	-0.34	-0.73	-0.974	-2.124	-2.87	-1.46	1.094	2.036
			0.0002	0	0	-0.01	-0.012	-0.01	-0.03	-0.04	0.07	0.08	0.15	0.1196	0.0002	0	-0.008	-0.01	-0.01	-0.01	-0.02	-0.04	0.074	0.08	0.15	0.1198	-0.01	-0.01	-0.032	-0.05	-0.114	-0.152	-0.33	-0.446	-1.51	-0.97	0.25	-0.36	-0.01	-0.01	-0.03	-0.05	-0.11	-0.15	-0.33	-0.444	-1.51	-0.98	0.25
			0.0006	0	0	0	-0.008	-0.01	-0.02	-0.04	-0.05	-0.04	-0.03	0.0126	0.0007	0	-0.008	0	-0.01	-0.01	-0.02	-0.04	-0.04	-0.05	-0.03	0.0123	-0.04	-0.08	-0.2	-0.27	-0.59	-0.778	-1.652	-2.224	-4.73	-6.34	-5.51	-1.97	-0.05	-0.08	-0.19	-0.27	-0.58	-0.78	-1.654	-2.222	-4.74	-6.34	-5.52
			0.0002	0	0	0	-0.002	0	0	-0.01	-0.01	-0.02	-0.03	-0.0286	0.0003	0	0.002	0	0	0	0	-0.01	0	-0.024	-0.04	-0.0286	-0.01	-0.02	-0.04	-0.06	-0.13	-0.168	-0.352	-0.48	-1	-1.34	-3.59	-3.48	-0.01	-0.02	-0.04	-0.06	-0.122	-0.17	-0.354	-0.48	-1.01	-1.34	-3.59
[truncated: 175 more columns]

## Sheet: Extended Fig. 7b
Fig. 7 | Example of results for the analysis of the axial force increments (ΔFx) between damaged and undamaged states for a Damage Scenario.															b. Heatmap of the Chord Damage Scenarios where the specific Lower Chord Damage Scenario is highlighted in red.
			All structural memebrs (222)
			Chords
			Lower																								Upper
			South												North												South												North
Removal scenarios of chords	Lower	South	NaN	0.41	0.04	0.03	0.032	0.02	0.01	-0.01	0	-0.01	0.01	-0.0124	0.1602	0.15	-0.088	-0.06	-0.05	-0.02	-0.01	0	-0.01	0	-0.01	0.0125	-0.2	-0.03	-0.04	-0.01	-0.014	0.002	-0.022	-0.01	-0.02	0	-0.02	-0.01	0.05	0.04	0.05	0.01	0.02	0	0.026	0.01	0.02	0.01	0.03
			-11.2657	NaN	-6.48	-5.35	-2.888	-2.45	-1.04	-1	-0.4	-0.44	-0.058	-0.1651	-1.9621	2.09	6.832	5.92	2.856	2.42	1.05	1	0.4	0.44	0.06	0.1686	10.1512	8.58	5.55	4.45	2.3	2	1.098	0.94	0.33	0.35	-0.04	0.04	-8.43	-8.51	-5.6	-4.53	-2.324	-2.02	-1.104	-0.95	-0.34	-0.342	0.05
			-4.7347	-8.95	NaN	-30.77	-13.068	-10.35	-4.81	-3.82	-2.03	-1.41	-0.63	-0.0355	5.7089	10.17	11.592	12.15	13.88	11.26	4.76	3.77	2.03	1.41	0.64	0.0454	8.7586	16.95	20.07	17.64	10.21	7.996	5.856	4.294	2.7	1.788	1.15	0.57	-9.09	-14.04	-20.96	-17.6	-10.262	-8.03	-5.86	-4.3	-2.7	-1.78	-1.142
			-4.7817	-10.413	-42.674	NaN	-21.138	-17.56	-7.95	-6.89	-3.2	-2.764	-0.77	-0.5829	6.0289	11.63	16.512	20.32	22.26	18.68	7.89	6.83	3.21	2.78	0.78	0.6029	10.194	17.18	35.0118	28.97	17.348	14.192	9.168	7.18	3.64	2.82	0.93	0.65	-10.21	-17.44	-32.18	-29.26	-17.43	-14.32	-9.214	-7.204	-3.65	-2.82	-0.92
			-4.5927	-7.678	-23.782	-28.14	NaN	-61.59	-21.08	-17.102	-9.16	-6.9	-2.61	-0.6721	4.5819	7.64	25.552	30.23	27.69	27.08	22.68	18.73	9.1	6.848	2.65	0.7124	6.8578	11.23	27.062	39.19	41.6	36.022	26.47	20.13	11.83	8.16	4.4	2.344	-6.91	-11.3	-27.64	-34.55	-42.58	-36.16	-26.544	-20.134	-11.82	-8.17	-4.39
			-3.9627	-7.79	-23.14	-28.59	-72.134	NaN	-31.23	-26.31	-13.154	-10.75	-3.4	-1.7943	3.9539	7.77	24.812	30.23	36.36	40.78	32.88	27.93	13.1	10.71	3.45	1.854	6.959	11.9	27.2308	36.57	61.0034	50.324	36.898	29.75	16.1	11.81	4.95	2.992	-6.99	-11.91	-27.29	-36.96	-56.28	-51.5	-37.774	-29.83	-16.11	-11.8	-4.93
			-1.7947	-3.41	-10.764	-13.17	-26.338	-31.24	NaN	-72.124	-28.58	-23.13	-7.79	-3.9653	1.8539	3.45	10.722	13.11	27.96	32.88	40.78	36.36	30.22	24.806	7.768	3.952	2.9936	4.96	11.82	16.12	29.77	36.892	50.286	61.0241	36.56	27.2268	11.9	6.9606	-3	-4.95	-11.812	-16.13	-29.85	-37.79	-51.494	-56.29	-36.95	-27.28	-11.89
			-0.6734	-2.62	-6.902	-9.16	-17.108	-21.07	-61.57	NaN	-28.14	-23.78	-7.68	-4.5943	0.7137	2.65	6.852	9.1	18.746	22.68	27.08	27.686	30.23	25.548	7.64	4.578	2.34	4.39	8.17	11.83	20.13	26.462	35.998	41.592	39.188	27.061	11.24	6.8616	-2.35	-4.4	-8.17	-11.82	-20.13	-26.55	-36.134	-42.59	-34.54	-27.64	-11.29
			-0.5826	-0.77	-2.76	-3.2	-6.888	-7.94	-17.56	-21.13	NaN	-42.667	-10.38	-4.7483	0.6027	0.78	2.78	3.21	6.83	7.88	18.68	22.26	20.312	16.51	11.66	6.059	0.65	0.92	2.82	3.64	7.17	9.152	14.188	17.34	28.96	35.0116	17.18	10.197	-0.66	-0.928	-2.82	-3.65	-7.192	-9.2	-14.31	-17.43	-29.26	-32.174	-17.43
			-0.0356	-0.63	-1.4	-2.02	-3.818	-4.8	-10.35	-13.06	-30.76	NaN	-8.925	-4.7093	0.0457	0.64	1.412	2.03	3.77	4.76	11.26	13.88	12.14	11.59	10.19	5.731	0.566	1.15	1.78	2.7	4.29	5.842	7.998	10.208	17.65	20.068	16.95	8.762	-0.57	-1.15	-1.78	-2.7	-4.294	-5.86	-8.024	-10.27	-17.6	-20.96	-14.03
			-0.1623	-0.06	-0.43	-0.39	-0.988	-1.02	-2.42	-2.84	-5.25	-6.36	NaN	-11.4243	0.1658	0.06	0.432	0.39	0.98	1.03	2.38	2.81	5.84	6.74	1.75	-2.255	0.03	-0.05	0.34	0.33	0.924	1.072	1.968	2.26	4.39	5.468	8.46	10.0006	-0.04	0.04	-0.34	-0.33	-0.93	-1.09	-1.984	-2.29	-4.46	-5.51	-8.36
			-0.0114	0.006	-0.006	0.01	-0.008	0.01	0.01	0.03	0.01	0.02	0.36	NaN	0.0115	-0.01	0.002	-0.01	0	-0.01	-0.02	-0.04	-0.04	-0.07	0.15	0.1439	-0.01	-0.02	0	-0.02	-0.01	-0.02	0.008	-0.01	0	-0.02	0	-0.17	0	0.02	0.01	0.02	0.01	0.02	-0.004	0.01	0	0.03	0.02
		North	0.1573	0.15	-0.08	-0.06	-0.048	-0.02	-0.02	0	-0.01	0.01	-0.01	0.0124	NaN	0.41	0.038	0.03	0.03	0.01	0.01	-0.01	0.01	-0.01	0.01	-0.0123	0.05	0.04	0.05	0.02	0.018	-0.008	0.028	0.01	0.03	0.01	0.03	0.01	-0.2	-0.03	-0.04	-0.02	-0.01	0	-0.024	-0.01	-0.03	-0.002	-0.02
			-1.9565	2.09	6.84	5.92	2.86	2.42	1.04	1	0.4	0.44	0.06	0.1691	-11.2641	NaN	-6.488	-5.35	-2.89	-2.46	-1.04	-1	-0.392	-0.44	-0.06	-0.1655	-8.44	-8.51	-5.6	-4.53	-2.33	-2.028	-1.102	-0.95	-0.33	-0.34	0.05	-0.032	10.1482	8.59	5.55	4.45	2.306	2	1.096	0.94	0.33	0.35	-0.04
			5.7043	10.16	11.6	12.14	13.882	11.27	4.76	3.776	2.03	1.42	0.64	0.0452	-4.7381	-8.95	NaN	-30.76	-13.07	-10.35	-4.8	-3.82	-2.02	-1.41	-0.63	-0.0356	-9.09	-14.04	-20.96	-17.6	-10.27	-8.034	-5.862	-4.302	-2.7	-1.78	-1.14	-0.57	8.751	16.96	20.06	17.64	10.218	8	5.856	4.298	2.7	1.786	1.15
			6.0273	11.63	16.538	20.318	22.272	18.68	7.89	6.84	3.21	2.78	0.786	0.6033	-4.7841	-10.416	-42.683	NaN	-21.16	-17.56	-7.95	-6.89	-3.2	-2.77	-0.77	-0.5836	-10.21	-17.45	-32.194	-29.26	-17.44	-14.328	-9.212	-7.21	-3.64	-2.82	-0.92	-0.65	10.1926	17.19	35.0138	28.988	17.358	14.2	9.166	7.18	3.63	2.82	0.93
			4.5753	7.63	25.524	30.2	27.658	27.08	22.68	18.73	9.098	6.846	2.65	0.7117	-4.5901	-7.67	-23.772	-28.11	NaN	-61.58	-21.06	-17.09	-9.16	-6.91	-2.61	-0.6728	-6.9	-11.29	-27.61	-34.52	-42.58	-36.13	-26.552	-20.122	-11.81	-8.17	-4.39	-2.34	6.848	11.22	27.032	39.186	41.57	35.998	26.466	20.12	11.82	8.16	4.396
			3.9523	7.77	24.81	30.22	36.362	40.78	32.88	27.95	13.1	10.72	3.45	1.8537	-3.9641	-7.79	-23.148	-28.59	-72.144	NaN	-31.236	-26.32	-13.16	-10.77	-3.4	-1.796	-6.99	-11.91	-27.28	-36.96	-56.32	-51.528	-37.802	-29.844	-16.11	-11.81	-4.94	-2.99	6.9566	11.9	27.2308	36.56	61.0156	50.326	36.906	29.76	16.1	11.82	4.95
			1.8543	3.45	10.73	13.11	27.96	32.88	40.78	36.37	30.224	24.81	7.77	3.9517	-1.7961	-3.41	-10.768	-13.17	-26.34	-31.242	NaN	-72.151	-28.59	-23.15	-7.79	-3.968	-3	-4.95	-11.82	-16.12	-29.854	-37.788	-51.492	-56.29	-36.96	-27.28	-11.9	-6.98	2.9914	4.95	11.82	16.11	29.778	36.88	50.3	61.0334	36.57	27.2358	11.9
			0.7113	2.64	6.84	9.09	18.722	22.68	27.08	27.658	30.19	25.52	7.63	4.5727	-0.6724	-2.61	-6.898	-9.15	-17.09	-21.05	-61.57	NaN	-28.11	-23.77	-7.67	-4.592	-2.34	-4.39	-8.17	-11.81	-20.11	-26.518	-36.122	-42.59	-34.51	-27.61	-11.28	-6.9	2.336	4.39	8.16	11.81	20.116	26.43	35.996	41.56	39.178	27.028	11.22
			0.6035	0.78	2.78	3.21	6.832	7.89	18.68	22.27	20.31	16.53	11.66	6.0567	-0.5837	-0.77	-2.768	-3.2	-6.9	-7.95	-17.56	-21.154	NaN	-42.677	-10.384	-4.751	-0.65	-0.92	-2.82	-3.64	-7.2	-9.208	-14.312	-17.44	-29.26	-32.19	-17.44	-10.21	0.65	0.92	2.82	3.63	7.18	9.156	14.192	17.348	28.978	35.0126	17.19
			0.0454	0.64	1.42	2.03	3.772	4.76	11.268	13.89	12.132	11.594	10.19	5.7267	-0.0358	-0.63	-1.408	-2.02	-3.82	-4.8	-10.35	-13.07	-30.76	NaN	-8.926	-4.713	-0.57	-1.15	-1.78	-2.7	-4.3	-5.858	-8.024	-10.27	-17.6	-20.97	-14.03	-9.08	0.56	1.15	1.79	2.7	4.3	5.85	7.996	10.21	17.64	20.06	16.97
			0.1662	0.06	0.44	0.39	0.982	1.03	2.38	2.81	5.84	6.75	1.75	-2.2493	-0.1627	-0.06	-0.438	-0.39	-0.99	-1.03	-2.42	-2.84	-5.25	-6.372	NaN	-11.414	-0.04	0.04	-0.34	-0.32	-0.93	-1.088	-1.984	-2.294	-4.45	-5.51	-8.36	-8.29	0.03	-0.05	0.34	0.32	0.93	1.074	1.97	2.26	4.38	5.47	8.47
			0.0114	-0.01	0.01	-0.01	0.002	-0.01	-0.02	-0.03	-0.04	-0.06	0.15	0.1403	-0.0113	0	-0.008	0.01	-0.01	0	0.01	0.02	0.02	0.02	0.36	NaN	0	0.02	0.01	0.03	0.008	0.022	-0.002	0.01	0.01	0.03	0.02	0.03	-0.01	-0.03	0	-0.02	0	-0.02	0.006	-0.01	-0.01	-0.024	0
	Upper	South	-2.5137	-5.15	-3.04	-2.68	-1.308	-1.13	-0.47	-0.48	-0.17	-0.22	-0.01	-0.1008	2.2979	4.25	3.152	2.68	1.31	1.13	0.47	0.48	0.17	0.218	0.01	0.1021	NaN	9.69	4.59	3.55	1.76	1.458	0.718	0.6	0.2	0.21	-0.04	0.02	-0.062	0.62	-1.14	-1.01	-0.54	-0.55	-0.284	-0.28	-0.04	-0.1	0.09
			-3.5227	-7.57	-10.19	-7.72	-3.728	-3.31	-1.32	-1.48	-0.43	-0.71	0.04	-0.4055	3.5719	7.73	8.512	7.84	3.74	3.308	1.32	1.47	0.43	0.7	-0.04	0.4104	18.5704	NaN	15.39	11.95	5.96	4.912	2.198	1.906	0.45	0.61	-0.33	-0.02	1.9916	0.96	-3.64	-3.18	-1.77	-1.79	-0.714	-0.79	0.08	-0.23	0.49
			-2.2157	-4.652	-12.032	-14.72	-8.508	-7.09	-3.02	-2.61	-1.2	-1.032	-0.28	-0.2182	2.2729	4.69	12.122	13.7	8.71	7.11	3.01	2.59	1.19	1.03	0.29	0.224	8.2276	15.29	NaN	27.72	13.45	10.276	5.888	4.43	2.21	1.63	0.58	0.36	-1.68	-3.2	-0.73	0.78	-2.33	-2.006	-1.972	-1.47	-0.82	-0.62	-0.19
			-2.2977	-5.67	-15.38	-18.29	-18.838	-14.31	-6.15	-5.64	-2.34	-2.34	-0.42	-0.736	2.3457	5.76	15.432	18.89	16.45	14.51	6.15	5.62	2.34	2.33	0.43	0.749	9.5568	17.9718	42.1222	NaN	28.29	21.952	12.032	9.23	4.13	3.29	0.66	0.58	-2.07	-4.22	1.59	0.17	-5.88	-5.26	-4.154	-3.29	-1.35	-1.27	0.12
			-1.4947	-3.23	-9.84	-12.34	-22.88	-26.446	-12.98	-10.93	-5.2	-4.252	-1.33	-0.7173	1.5269	3.27	9.932	12.43	23.12	25.28	13.02	10.97	5.212	4.26	1.34	0.736	5.2306	9.78	22.614	32.21	NaN	50.106	27.228	20.63	10.64	7.6	3.14	1.78	-1.36	-2.72	-3.93	-6.38	-1.776	0.818	-7.466	-5.65	-3.664	-2.52	-1.19
			-0.9276	-2.93	-8.1	-10.56	-20.348	-22.4	-16.88	-14.84	-6.84	-5.94	-1.61	-1.2681	0.9549	2.96	8.152	10.66	20.4	23.98	17.05	14.86	6.89	5.95	1.63	1.293	4.4414	8.48	18.274	26.42	51.1482	NaN	38.128	27.806	14.18	10.28	3.74	2.2402	-1.33	-2.81	-3.39	-5.86	0.938	0.18	-8.894	-7.91	-4.84	-3.53	-1.16
			-1.2687	-1.61	-5.942	-6.85	-14.848	-16.88	-22.392	-20.35	-10.56	-8.1	-2.93	-0.9286	1.2939	1.63	5.962	6.89	14.88	17.056	23.98	20.41	10.66	8.15	2.96	0.954	2.239	3.74	10.29	14.19	27.824	38.132	NaN	51.1482	26.42	18.28	8.48	4.4466	-0.84	-1.17	-3.54	-4.85	-7.92	-8.9	0.196	0.946	-5.85	-3.39	-2.8
			-0.7171	-1.33	-4.25	-5.2	-10.93	-12.97	-26.442	-22.876	-12.332	-9.84	-3.23	-1.4945	0.7359	1.34	4.262	5.21	10.97	13.01	25.28	23.12	12.43	9.93	3.27	1.525	1.77	3.13	7.6	10.63	20.628	27.212	50.088	NaN	32.2	22.61	9.78	5.2342	-0.72	-1.2	-2.51	-3.66	-5.65	-7.46	0.826	-1.782	-6.38	-3.93	-2.72
			-0.7357	-0.42	-2.332	-2.33	-5.642	-6.15	-14.3	-18.84	-18.29	-15.38	-5.67	-2.2993	0.7489	0.42	2.332	2.338	5.628	6.15	14.51	16.45	18.89	15.426	5.76	2.343	0.57	0.66	3.29	4.13	9.23	12.022	21.944	28.282	NaN	42.1152	17.9736	9.5598	-0.16	0.11	-1.27	-1.35	-3.28	-4.144	-5.25	-5.88	0.17	1.588	-4.212
			-0.2181	-0.29	-1.03	-1.2	-2.608	-3.01	-7.09	-8.506	-14.72	-12.032	-4.65	-2.2163	0.224	0.28	1.032	1.19	2.59	3.01	7.11	8.71	13.69	12.116	4.69	2.271	0.36	0.58	1.63	2.2	4.43	5.878	10.278	13.444	27.71	NaN	15.29	8.2288	-0.15	-0.19	-0.62	-0.82	-1.46	-1.97	-2.004	-2.34	0.776	-0.736	-3.2
			-0.4053	0.04	-0.71	-0.43	-1.488	-1.32	-3.31	-3.73	-7.72	-10.19	-7.57	-3.5293	0.4103	-0.04	0.702	0.43	1.47	1.31	3.31	3.74	7.84	8.51	7.73	3.564	-0.02	-0.34	0.61	0.44	1.906	2.19	4.908	5.956	11.95	15.39	NaN	18.572	0.098	0.48	-0.22	0.08	-0.78	-0.714	-1.784	-1.78	-3.18	-3.64	0.97
			-0.1008	-0.01	-0.22	-0.17	-0.488	-0.47	-1.13	-1.31	-2.68	-3.04	-5.15	-2.5155	0.1021	0.01	0.212	0.17	0.48	0.47	1.13	1.31	2.676	3.15	4.25	2.298	0.01	-0.05	0.21	0.19	0.604	0.712	1.458	1.758	3.55	4.59	9.69	NaN	0	0.09	-0.09	-0.04	-0.28	-0.284	-0.554	-0.55	-1.01	-1.14	0.63
		North	2.2963	4.24	3.16	2.68	1.312	1.13	0.47	0.48	0.17	0.22	0.01	0.1022	-2.5113	-5.15	-3.048	-2.68	-1.31	-1.13	-0.47	-0.484	-0.17	-0.22	-0.01	-0.1008	-0.06	0.62	-1.142	-1	-0.55	-0.554	-0.282	-0.282	-0.04	-0.094	0.09	0.01	NaN	9.69	4.59	3.54	1.762	1.46	0.716	0.604	0.19	0.21	-0.04
			3.5703	7.73	8.52	7.84	3.742	3.31	1.31	1.478	0.422	0.71	-0.04	0.4105	-3.5251	-7.57	-10.198	-7.72	-3.73	-3.31	-1.32	-1.49	-0.43	-0.71	0.04	-0.4055	1.9936	0.96	-3.64	-3.17	-1.78	-1.788	-0.712	-0.79	0.09	-0.23	0.49	0.1	18.569	NaN	15.39	11.95	5.96	4.91	2.196	1.908	0.44	0.61	-0.33
			2.2723	4.69	12.12	13.69	8.71	7.11	3.01	2.6	1.19	1.03	0.29	0.2239	-2.2161	-4.658	-12.038	-14.712	-8.51	-7.09	-3.01	-2.61	-1.2	-1.04	-0.286	-0.2182	-1.67	-3.2	-0.73	0.78	-2.34	-2.008	-1.972	-1.47	-0.81	-0.62	-0.19	-0.15	8.225	15.29	NaN	27.71	13.45	10.278	5.886	4.43	2.2	1.63	0.58
			2.3443	5.76	15.43	18.88	16.442	14.51	6.15	5.63	2.33	2.34	0.43	0.7487	-2.2981	-5.67	-15.388	-18.29	-18.85	-14.31	-6.15	-5.64	-2.33	-2.34	-0.42	-0.736	-2.07	-4.22	1.59	0.17	-5.88	-5.258	-4.152	-3.29	-1.34	-1.27	0.12	-0.15	9.5542	17.9686	42.1202	NaN	28.29	21.95	12.034	9.23	4.12	3.29	0.66
			1.5253	3.27	9.93	12.43	23.112	25.28	13.02	10.97	5.21	4.26	1.34	0.7357	-1.4951	-3.23	-9.842	-12.33	-22.872	-26.44	-12.972	-10.93	-5.2	-4.26	-1.33	-0.7177	-1.36	-2.72	-3.93	-6.38	-1.78	0.812	-7.472	-5.652	-3.66	-2.51	-1.19	-0.71	5.2286	9.78	22.61	32.2	NaN	50.1	27.226	20.63	10.63	7.6	3.14
			0.9541	2.96	8.15	10.66	20.402	23.98	17.04	14.86	6.88	5.958	1.63	1.2927	-0.928	-2.93	-8.108	-10.56	-20.35	-22.4	-16.874	-14.84	-6.84	-5.942	-1.61	-1.2685	-1.33	-2.81	-3.39	-5.85	0.93	0.182	-8.892	-7.91	-4.83	-3.53	-1.16	-0.83	4.4396	8.47	18.278	26.41	51.1482	NaN	38.116	27.8	14.17	10.28	3.74
			1.2933	1.63	5.96	6.89	14.862	17.046	23.88	20.4	10.66	8.15	2.96	0.9537	-1.2681	-1.61	-5.948	-6.84	-14.85	-16.888	-22.4	-20.35	-10.56	-8.104	-2.93	-0.9293	-0.83	-1.17	-3.54	-4.84	-7.92	-8.898	0.198	0.94	-5.85	-3.39	-2.8	-1.33	2.2362	3.74	10.29	14.18	27.82	38.128	NaN	51.1392	26.41	18.27	8.48
			0.7353	1.34	4.26	5.21	10.962	13.01	25.28	23.11	12.43	9.93	3.27	1.5247	-0.7172	-1.33	-4.258	-5.2	-10.936	-12.97	-26.436	-22.874	-12.33	-9.84	-3.23	-1.496	-0.72	-1.2	-2.52	-3.66	-5.65	-7.458	0.828	-1.784	-6.37	-3.93	-2.72	-1.35	1.77	3.13	7.6	10.63	20.63	27.21	50.086	NaN	32.19	22.61	9.78
			0.7493	0.42	2.34	2.33	5.622	6.15	14.5	16.444	18.88	15.428	5.76	2.3417	-0.7356	-0.42	-2.338	-2.33	-5.642	-6.15	-14.3	-18.84	-18.29	-15.39	-5.67	-2.3	-0.16	0.11	-1.27	-1.34	-3.282	-4.148	-5.242	-5.88	0.17	1.59	-4.21	-2.07	0.57	0.66	3.29	4.12	9.236	12.02	21.946	28.28	NaN	42.1122	17.9716
			0.224	0.28	1.03	1.19	2.592	3.01	7.11	8.71	13.69	12.118	4.69	2.2705	-0.2182	-0.29	-1.038	-1.2	-2.61	-3.02	-7.08	-8.51	-14.71	-12.034	-4.65	-2.217	-0.15	-0.19	-0.62	-0.82	-1.47	-1.968	-2.002	-2.34	0.78	-0.732	-3.2	-1.67	0.36	0.58	1.63	2.2	4.43	5.88	10.276	13.446	27.7	NaN	15.29
			0.4103	-0.04	0.71	0.43	1.472	1.31	3.3	3.74	7.83	8.518	7.73	3.5627	-0.4052	0.04	-0.708	-0.43	-1.49	-1.32	-3.31	-3.73	-7.72	-10.2	-7.58	-3.532	0.1	0.48	-0.23	0.09	-0.79	-0.718	-1.782	-1.78	-3.17	-3.64	0.97	1.9972	-0.02	-0.34	0.61	0.44	1.91	2.19	4.906	5.956	11.94	15.39	NaN
			0.1021	0.01	0.22	0.17	0.478	0.47	1.13	1.31	2.67	3.15	4.24	2.2957	-0.1007	-0.01	-0.218	-0.17	-0.486	-0.47	-1.13	-1.31	-2.67	-3.042	-5.15	-2.5132	0.01	0.09	-0.1	-0.04	-0.28	-0.288	-0.552	-0.55	-1	-1.14	0.63	-0.06	0.01	-0.05	0.21	0.19	0.61	0.71	1.456	1.76	3.54	4.59	9.69
[truncated: 175 more columns]

## Sheet: Extended Fig. 7c+7d
Fig. 7 | Example of results for the analysis of the axial force increments (ΔFx) between damaged and undamaged states for a Damage Scenario.															c. Heatmap of the specific Lower Chord Damage Scenario. d. Representation of the results on the bridge.
			All structural memebrs (222)
			Chords
			Lower																								Upper
			South												North												South												North
Removal of lower south chord N7			-1.7947	-3.41	-10.764	-13.17	-26.338	-31.24	NaN	-72.124	-28.58	-23.13	-7.79	-3.9653	1.8539	3.45	10.722	13.11	27.96	32.88	40.78	36.36	30.22	24.806	7.768	3.952	2.9936	4.96	11.82	16.12	29.77	36.892	50.286	61.0241	36.56	27.2268	11.9	6.9606	-3	-4.95	-11.812	-16.13	-29.85	-37.79	-51.494	-56.29	-36.95	-27.28	-11.89
[truncated: 175 more columns]

## Sheet: Extended Fig. 7e
Extended Data Fig. 7 | Example of results for the analysis of the axial force increments (ΔFx) between damaged and undamaged states for a Damage Scenario.															e. Conversion of the results in terms of axial demand increase or decrease with respect to the original demand and representation on the bridge.
						Removal Scenario of lower south chord N7
						Load in damaged state [kN]	Load in undamaged state [kN]	Differences Damaged-undamaged ΔFx [kN]	Loading and Unloading process in KN
	All structural memebrs (222)	Chords	Lower	South	1	-1.529	0.2657	-1.7947	1.7947
					2	14.44	17.85	-3.41	-3.41
					3	23.846	34.61	-10.764	-10.764
					4	37.49	50.66	-13.17	-13.17
					5	42.6	68.938	-26.338	-26.338
					6	51.68	82.92	-31.24	-31.24
					7	NaN	82.92	NaN	NaN
					8	-3.194	68.93	-72.124	-72.124
					9	22.08	50.66	-28.58	-28.58
					10	11.48	34.61	-23.13	-23.13
					11	10.1	17.89	-7.79	-7.79
					12	-3.651	0.3143	-3.9653	3.9653
				North	1	2.118	0.2641	1.8539	1.8539
					2	21.3	17.85	3.45	3.45
					3	45.34	34.618	10.722	10.722
					4	63.77	50.66	13.11	13.11
					5	96.9	68.94	27.96	27.96
					6	115.8	82.92	32.88	32.88
					7	123.7	82.92	40.78	40.78
					8	105.3	68.94	36.36	36.36
					9	80.88	50.66	30.22	30.22
					10	59.426	34.62	24.806	24.806
					11	25.658	17.89	7.768	7.768
					12	4.266	0.314	3.952	3.952
			Upper	South	1	-8.8864	-11.88	2.9936	-2.9936
					2	-22.57	-27.53	4.96	-4.96
					3	-22.11	-33.93	11.82	-11.82
					4	-35.67	-51.79	16.12	-16.12
					5	-30.25	-60.02	29.77	-29.77
					6	-24.32	-61.212	36.892	-36.892
					7	-10.922	-61.208	50.286	-50.286
					8	1.0141	-60.01	61.0241	-61.0241
					9	-15.22	-51.78	36.56	-36.56
					10	-6.6932	-33.92	27.2268	-27.2268
					11	-15.63	-27.53	11.9	-11.9
					12	-4.9194	-11.88	6.9606	-6.9606
				North	1	-14.88	-11.88	-3	3
					2	-32.48	-27.53	-4.95	4.95
					3	-45.742	-33.93	-11.812	11.812
					4	-67.91	-51.78	-16.13	16.13
					5	-89.87	-60.02	-29.85	29.85
					6	-98.99	-61.2	-37.79	37.79
					7	-112.7	-61.206	-51.494	51.494
					8	-116.3	-60.01	-56.29	56.29
					9	-88.72	-51.77	-36.95	36.95
					10	-61.2	-33.92	-27.28	27.28
					11	-39.42	-27.53	-11.89	11.89
					12	-18.86	-11.88	-6.98	6.98
		Diagonals		South	1	24.508	26.946	-2.438	-2.438
					2	25.974	29.366	-3.392	-3.392
					3	20.84	24.444	-3.604	-3.604
					4	24.358	31.162	-6.804	-6.804
					5	14.172	21.666	-7.494	-7.494
					6	-7.3218	3.056	-10.3778	10.3778
					7	19.99	3.0472	16.9428	16.9428
					8	6.0112	21.658	-15.6468	-15.6468
					9	17.422	31.136	-13.714	-13.714
					10	16.23	24.422	-8.192	-8.192
					11	21.396	29.344	-7.948	-7.948
					12	21.134	26.922	-5.788	-5.788
				North	1	29.374	26.948	2.426	2.426
					2	32.746	29.366	3.38	3.38
					3	28.036	24.444	3.592	3.592
					4	37.974	31.158	6.816	6.816
					5	29.224	21.668	7.556	7.556
					6	14.57	3.0452	11.5248	11.5248
					7	-4.4832	3.0482	-7.5314	7.5314
					8	28.946	21.658	7.288	7.288
					9	45.358	31.134	14.224	14.224
					10	32.57	24.42	8.15	8.15
					11	37.236	29.344	7.892	7.892
					12	32.704	26.922	5.782	5.782
		Verticals		South	1	-20.144	-20.8753	0.7313	-0.7313
					2	-17.7377	-20.043	2.3053	-2.3053
					3	-14.5257	-17.05	2.5243	-2.5243
					4	-16.1773	-20.3547	4.1774	-4.1774
					5	-11.62	-17.183	5.563	-5.563
					6	-10.3733	-16.4247	6.0514	-6.0514
					7	-6.4474	-3.3706	-3.0768	3.0768
					8	-10.3043	-16.4087	6.1044	-6.1044
					9	-9.6185	-17.16	7.5415	-7.5415
					10	-10.777	-20.3243	9.5473	-9.5473
					11	-11.3103	-17.0247	5.7144	-5.7144
					12	-14.5967	-20.0157	5.419	-5.419
					13	-18.772	-20.7923	2.0203	-2.0203
				North	1	-21.597	-20.8767	-0.7203	0.7203
					2	-22.3347	-20.043	-2.2917	2.2917
					3	-19.5583	-17.05	-2.5083	2.5083
					4	-24.5327	-20.353	-4.1797	4.1797
					5	-22.7653	-17.188	-5.5773	5.5773
					6	-23.2493	-16.4123	-6.837	6.837
					7	-3.972	-3.373	-0.599	0.599
					8	-17.243	-16.41	-0.833	0.833
					9	-23.882	-17.1603	-6.7217	6.7217
					10	-29.2937	-20.3223	-8.9714	8.9714
					11	-22.911	-17.025	-5.886	5.886
					12	-25.4027	-20.015	-5.3877	5.3877
					13	-22.7977	-20.7923	-2.0054	2.0054
		Horizontal bracing	Lower	South	1	3.096	0.9505	2.1455	2.1455
					2	3.827	0.9724	2.8546	2.8546
					3	7.21	3.779	3.431	3.431
					4	9.095	3.788	5.307	5.307
					5	11.62	6.165	5.455	5.455
					6	15.51	6.173	9.337	9.337
					7	36.37	6.17	30.2	30.2
					8	19.91	6.156	13.754	13.754
					9	-8.249	3.795	-12.044	12.044
					10	-4.503	3.774	-8.277	8.277
					11	-5.202	0.9259	-6.1279	6.1279
					12	-3.677	0.9021	-4.5791	4.5791
				North	1	-1.194	0.9529	-2.1469	2.1469
					2	-1.879	0.9754	-2.8544	2.8544
					3	0.4408	3.773	-3.3322	-3.3322
					4	-1.409	3.795	-5.204	-5.204
					5	-1.249	6.157	-7.406	-7.406
					6	-5.154	6.169	-11.323	-11.323
					7	21	6.172	14.828	14.828
					8	36.35	6.1656	30.1844	30.1844
					9	13.81	3.791	10.019	10.019
					10	10.06	3.781	6.279	6.279
					11	7.171	0.9249	6.2461	6.2461
					12	5.592	0.9013	4.6907	4.6907
			Upper	South	1	-7.786	-5.757	-2.029	2.029
					2	-0.0594	2.654	-2.7134	-2.7134
					3	-9.743	-6.661	-3.082	3.082
					4	-5.498	-0.5509	-4.9471	4.9471
					5	-12.04	-6.324	-5.716	5.716
					6	-13.39	-4.116	-9.274	9.274
					7	-9.953	-4.117	-5.836	5.836
					8	0.3021	-6.325	6.6271	-6.6271
					9	9.553	-0.5515	10.1045	10.1045
					10	-0.1053	-6.661	6.5557	-6.5557
					11	8.444	2.653	5.791	5.791
					12	-1.431	-5.752	4.321	-4.321
				North	1	-3.72	-5.756	2.036	-2.036
					2	5.364	2.654	2.71	2.71
					3	-3.572	-6.663	3.091	-3.091
					4	4.385	-0.5506	4.9356	4.9356
					5	-0.5783	-6.326	5.7477	-5.7477
					6	5.206	-4.115	9.321	9.321
					7	2.035	-4.116	6.151	-6.151
					8	-12.7	-6.323	-6.377	6.377
					9	-10.63	-0.5539	-10.0761	10.0761
					10	-13.15	-6.66	-6.49	6.49
					11	-3.165	2.651	-5.816	5.816
					12	-10.05	-5.753	-4.297	4.297
		Vertical bracing	North.upper to south.lower		1	-2.7273	-1.1323	-1.595	1.595
					2	-3.1751	-2.6528	-0.5223	0.5223
					3	-4.7392	-4.3159	-0.4233	0.4233
					4	-4.0736	-2.6927	-1.3809	1.3809
					5	-5.6598	-4.7413	-0.9185	0.9185
					6	-6.7271	-3.8969	-2.8302	2.8302
					7	-2.2899	-1.6877	-0.6022	0.6022
					8	8.6407	-3.894	12.5347	12.5347
					9	-4.6439	-4.7367	0.0928	-0.0928
					10	-5.3851	-2.6895	-2.6956	2.6956
					11	-5.1284	-4.3071	-0.8213	0.8213
					12	-3.8051	-2.6508	-1.1543	1.1543
					13	-4.6611	-1.2227	-3.4384	3.4384
			North.lower to south.upper		1	0.4626	-1.1326	1.5952	-1.5952
					2	-2.1308	-2.6535	0.5227	-0.5227
					3	-3.9025	-4.318	0.4155	-0.4155
					4	-1.3149	-2.6914	1.3765	-1.3765
					5	-3.6507	-4.7449	1.0942	-1.0942
					6	-1.3117	-3.8946	2.5829	-2.5829
					7	-5.8896	-1.6895	-4.2001	4.2001
					8	-14.98	-3.8942	-11.0858	11.0858
					9	-8.5291	-4.7408	-3.7883	3.7883
					10	0.0255	-2.6881	2.7136	-2.7136
					11	-3.3491	-4.3089	0.9598	-0.9598
					12	-1.4982	-2.6512	1.153	-1.153
					13	2.2139	-1.2221	3.436	3.436
		Stringers		South	1	-0.7936	-1.689	0.8954	-0.8954
					2	-10.18	-12.15	1.97	-1.97
					3	-10.91	-13.95	3.04	-3.04
					4	-17.33	-21.57	4.24	-4.24
					5	-17.42	-22.67	5.25	-5.25
					6	-19.47	-25.37	5.9	-5.9
					7	-19.7	-25.37	5.67	-5.67
					8	-16.96	-22.66	5.7	-5.7
					9	-15.93	-21.56	5.63	-5.63
					10	-9.3944	-13.95	4.5556	-4.5556
					11	-8.991	-12.15	3.159	-3.159
					12	-0.2113	-1.69	1.4787	-1.4787
				North	1	-2.583	-1.689	-0.894	0.894
					2	-14.11	-12.15	-1.96	1.96
					3	-16.98	-13.95	-3.03	3.03
					4	-25.77	-21.57	-4.2	4.2
					5	-27.87	-22.662	-5.208	5.208
					6	-31.24	-25.37	-5.87	5.87
					7	-30.952	-25.37	-5.582	5.582
					8	-28.2	-22.66	-5.54	5.54
					9	-27.07	-21.56	-5.51	5.51
					10	-18.43	-13.95	-4.48	4.48
					11	-15.23	-12.15	-3.08	3.08
					12	-3.162	-1.689	-1.473	1.473
		Transversal beams	Lower		1	0.5233	0.5227	0.0006	0.0006
					2	2.396	1.991	0.405	0.405
					3	0.7159	0.7429	-0.027	-0.027
					4	3.078	2.008	1.07	1.07
					5	-1.24	-1.756	0.516	-0.516
					6	4.823	2.66	2.163	2.163
					7	-15.84	-5.399	-10.441	10.441
					8	11.58	2.656	8.924	8.924
					9	-12.46	-1.762	-10.698	10.698
					10	4.005	2.008	1.997	1.997
					11	1.298	0.7634	0.5346	0.5346
					12	2.873	1.987	0.886	0.886
					13	0.0028	0.0022	0.0006	0.0006
			Upper		1	4.872	4.874	-0.002	-0.002
					2	2.158	1.762	0.396	0.396
					3	5.448	5.409	0.039	0.039
					4	2.976	1.89	1.086	1.086
					5	7.25	7.216	0.034	0.034
					6	5.012	2.862	2.15	2.15
					7	7.4628	5.781	1.6818	1.6818
					8	10.07	2.852	7.218	7.218
					9	8.507	7.197	1.31	1.31
					10	3.925	1.862	2.063	2.063
					11	5.415	5.387	0.028	0.028
					12	2.61	1.74	0.87	0.87
					13	4.992	4.915	0.077	0.077
