# Supplementary material for: Latent resistance mechanisms of steel truss bridges after critical failures
Source: Nature. 2025 Sep 3;645(8079):101–7. doi: 10.1038/s41586-025-09300-8 (PMC12408385; doi:10.1038/s41586-025-09300-8)
Supplement: Supplementary file 10 — Source Data Extended Data Fig. 9 [file 41586_2025_9300_MOESM10_ESM.xlsx]

## Sheet: Extended Fig. 9
				Lower Chord				Diagonal				Vertical
				Axial Forces		Bending Moments		Axial Forces		Bending Moments		Axial Forces		Bending Moments
				First Lined of defence	Collapse	First Lined of defence	Collapse	First Lined of defence	Collapse	First Lined of defence	Collapse	First Lined of defence	Collapse	First Lined of defence	Collapse
Removal scenarios of chords	Lower	South	1	0.0597712	0.12999	-0.00071875	-0.00163517	0.00831125	-0.00733662	0.00014	0.000173954	-0.00423375	-0.00162692	7e-05	3.87564e-05
			2	-0.130162	-0.269286	-0.00156	0.00524273	0.002	0.00616831	0.0001275	0.000794076	0.000875	0.00149915	6.25e-05	0.000152896
			3	-0.533425	-0.640334	-0.00628125	0.00490189	-0.01175	-0.00836859	0.0002025	0.000858956	-0.006375	-0.00287905	9.875e-05	0.000106048
			4	0	0	0	0	-0.00475	-0.00846262	0.0001425	0.000762576	-0.003	-0.00255537	7e-05	8.51789e-05
			5	-0.264225	-0.526439	-0.00071375	0.00435901	-0.022475	-0.0249177	0.00016625	0.000714151	-0.012475	-0.0102215	8e-05	0.000234242
			6	-0.2195	-0.579331	7.875e-05	0.0443387	-0.016875	-0.0235073	3.25e-05	0.000616361	-0.009875	-0.0102215	3e-05	0.000396082
			7	-0.099375	-0.294259	0.0001725	0.0382144	-0.04225	-0.0456041	-3.125e-05	0.000931359	-0.023625	-0.0189949	2.375e-05	0.000613288
			8	-0.086125	-0.270959	-0.00015625	-0.0065327	-0.044125	-0.0469205	-0.0004625	0.000937471	-0.024	-0.0187394	0.00152875	0.00139821
			9	-0.04	-0.12202	-0.0001275	-0.000544331	-0.083125	-0.137489	-0.0033475	0.010456	-0.059875	-0.0396934	0.0117625	0.0131427
			10	-0.03455	-0.105233	-0.00016375	-0.000578488	-0.161125	-0.142078	0.0145475	0.0141025	-0.032375	-0.0296678	0.0130288	0.012043
			11	-0.009625	-0.0284884	-7.625e-05	-0.000213663	0.092625	0.109149	0.0198737	0.0230527	0.021225	0.0322913	0.0135263	0.0120234
			12	-0.00728625	0.0203626	2.5e-05	7.41279e-05	0.0057275	0.00737	0.0178	0.0219027	0.003235	0.00424446	0.0038225	0.00381175
		North	1	0.0753613	0.153985	0.00071875	0.0090814	0.00840875	0.0085322	-0.00013875	-0.000188058	0.0042775	0.00182155	-7e-05	-5.2385e-05
			2	0.145375	0.335073	0.000445	0.0261984	-0.002	-0.0061401	-0.0001275	-0.000889516	-0.000875	-0.00236797	-6.25e-05	-0.000319421
			3	0.2064	0.403023	0.004805	0.0303547	0.011775	0.00674189	-0.0002025	-0.00100846	0.006275	0.000247019	-9.875e-05	-0.000258944
			4	0.254	0.467151	0.00480625	0.0310727	0.00475	0.00658204	-0.00014125	-0.000911142	0.003	0.000255537	-6.75e-05	-0.000234668
			5	0.27825	0.483866	-0.0011725	0.0166315	0.022375	0.022567	-0.00016625	-0.000514339	0.01225	0.00596252	-8e-05	-0.000208688
			6	0.2335	0.393023	-0.00014125	0.0215625	0.01675	0.0178655	-2.875e-05	-0.000443347	0.00975	0.00596252	-1.625e-05	-0.000289608
			7	0.098625	0.282267	-0.0001675	0.0210269	0.041875	0.0366714	-2.25e-05	-0.000234133	0.02425	0.011925	3.875e-05	-0.000328365
			8	0.085375	0.242733	0.00015375	-0.00311991	0.042875	0.0348848	-0.0001725	0.000218618	0.025125	0.0123509	-0.000225	-0.000571124
			9	0.040125	0.123474	0.0001275	0.000500727	0.09	0.0316878	0.0011325	0.0176761	0.0365	0.0187394	-0.0002275	0.00372317
			10	0.03475	0.107703	0.000165	0.000467297	0.07925	0.0323366	0.00119	0.0167494	0.0205	0.0176235	-0.0004825	0.00408305
			11	0.00975	0.0311773	7.375e-05	0.000251453	0.000625	0.0382605	0.0015025	0.0169064	-0.011	-0.00651618	0.00051875	0.00462095
			12	0.00753625	0.0246134	-2.375e-05	-7.55814e-05	0.0139138	0.0188566	0.00028125	0.00405971	0.0139612	-0.00756899	-0.0004125	0.000506814
	Upper	South	1	-0.127425	-0.279055	0.0005325	0.00252398	0.0025	0.00606488	0.000315	0.000377057	0.001125	0.00168654	0.0001575	8.26235e-05
			2	-0.21475	-0.379948	0.002785	0.000601744	0.01125	0.0201975	0.00011875	0.000533615	0.0055	0.00451448	5.875e-05	6.34583e-05
			3	-0.437648	-0.495828	0.01395	0.0328917	-0.00425	-0.00897038	0.0001525	0.000669017	-0.002625	-0.00250426	7.5e-05	9.96593e-05
			4	-0.362125	-0.593517	0.0141575	0.0442406	0.0035	0.00423131	6.125e-05	0.000492243	0.001075	-0.00170358	3e-05	3.74787e-05
			5	-0.21685	-0.542602	0.0033875	0.0422057	-0.016	-0.025858	0.0001325	0.000523272	-0.00925	-0.0103918	6.625e-05	2.47019e-05
			6	-0.1774	-0.476453	0.00064625	0.0398663	-0.01215	-0.0169252	4.125e-05	0.000411378	-0.007775	-0.00962521	2.875e-05	-2.04429e-05
			7	-0.1146	-0.3725	-0.00036	0.00406105	-0.043225	-0.0507757	-7.25e-05	7.56935e-05	-0.0241	-0.0189949	-0.000145	0.000165247
			8	-0.08975	-0.26327	-0.000355	0.00043314	-0.042	-0.048237	-7.125e-05	-0.000163141	-0.02375	-0.0192504	0.00017625	-0.00104813
			9	-0.0455	-0.148328	-6.125e-05	-0.000141715	-0.085625	-0.0878232	-0.00064625	0.0129741	-0.040875	-0.0327939	-0.0011475	-0.00330239
			10	-0.03525	-0.112166	-2.5e-05	-0.000336483	-0.083975	-0.131105	0.015835	0.0154998	-0.055375	-0.0360562	0.0124225	0.0164468
			11	-0.011625	-0.0384448	-1.75e-05	-3.05233e-05	-0.140575	-0.134255	0.0188012	0.0242365	-0.013125	-0.0183646	0.01173	0.0153083
			12	-0.008125	-0.0263081	4.125e-05	0.000117733	0.0879	0.09874	0.01706	0.0232525	0.025175	0.0321295	0.00901	0.0139489
		North	1	0.127625	0.301206	-0.00033625	0.0223779	-0.0025	-0.0067701	-0.00031625	-0.000396803	-0.001125	-0.00235945	-0.0001575	-0.000104344
			2	0.218	0.345145	-0.00030125	0.0234215	-0.01125	-0.0224918	-0.00011875	-0.000634697	-0.005375	-0.0068569	-5.875e-05	-0.000214225
			3	0.40225	0.517587	0.00458875	0.022548	0.004125	0.00714622	-0.0001525	-0.000856606	0.002625	0.00076661	-7.5e-05	-0.000237223
			4	0.36575	0.515407	0.00484	0.0178198	-0.003625	-0.00705219	-6.125e-05	-0.000595205	-0.001	-0.00212947	-3e-05	-0.000150767
			5	0.217875	0.361672	0.00065125	0.024992	0.015875	0.0206864	-0.00012125	-0.000362012	0.00925	0.0072402	-6.5e-05	-0.000286627
			6	0.179	0.343895	-0.000225	0.0246446	0.01225	0.0142924	-4.5e-05	-0.00019511	0.0079	0.00587734	-1.625e-05	-0.000255537
			7	0.115175	0.270785	0.00034125	-0.00224637	0.0433	0.048519	7.625e-05	0.000607898	0.024425	0.0150767	4.375e-05	0.000106899
			8	0.09005	0.266192	0.00032625	0.00161337	0.042275	0.0437236	0.00010625	0.0011354	0.024625	0.0143952	5.875e-05	-0.000770443
			9	0.045625	0.137573	7.375e-05	-5.01453e-05	0.085	0.0832158	0.00049875	0.00422191	0.044125	0.0276831	0.00072125	0.00294847
			10	0.03525	0.108096	2.125e-05	-8.28488e-05	0.088875	0.0414669	0.00092375	0.0156197	0.0405	0.0172487	0.00091375	0.00360818
			11	0.0115	0.0353488	1.625e-05	3.92442e-05	0.053	0.0163611	-0.0003325	0.0204687	0.01075	0.00339864	0.0005825	0.00430153
			12	0.008125	0.0248547	-4.25e-05	-0.000149709	-0.000875	0.0364363	0.0008075	0.0198881	-0.00625	-0.00617547	0.0003025	0.000180579
Removal scenarios of diagonals		South	1	-0.10685	-0.21436	-9.5e-05	-0.000234012	0.0161	0.0211754	1.75e-05	2.30371e-05	0.00795	0.00493186	7.5e-06	4.68484e-06
			2	-0.129225	-0.137369	-0.00024625	0.000180959	0.014875	0.0232816	5e-05	5.26563e-05	0.007275	0.00454855	2.5e-05	-4.00341e-05
			3	-0.140775	0.0543314	7.75e-05	6.90407e-05	0.01085	0.00015985	1.875e-05	4.70146e-07	0.005275	3.40716e-05	8.75e-06	4.25894e-07
			4	0.119425	-0.196715	0.0011475	0.00741788	0.013225	0.0228491	5e-05	-4.56041e-05	0.0063	0.00191652	2.5e-05	-5.32368e-05
			5	0.06865	-0.0957849	5.875e-05	0.00289971	0.008825	0.0028961	2e-05	-5.73578e-05	0.004075	1.70358e-05	1e-05	-4.25894e-07
			6	0.0546475	0.0907311	6.5e-05	0.00138299	0.0072875	0.0146084	1.5e-05	2.72685e-05	0.0030175	0.00178876	6.25e-06	7.6661e-06
			7	-0.0386813	0.165464	5.375e-05	0.00206759	-0.004325	-0.00602069	-1.25e-05	-1.22238e-05	-0.0018725	7.6661e-05	-6.25e-06	2.98126e-06
			8	-0.0199	-0.0343169	-3e-05	-7.77616e-05	0.0026	0.00168312	-8.75e-06	-3.43206e-05	0.0004	8.51789e-05	1.125e-05	-4.25894e-07
			9	-0.0171	-0.0564535	-3.75e-05	-0.000183866	-0.006325	0.0671744	7.25e-05	-0.000765867	0.02095	0.0116269	-0.00024375	-0.000348382
			10	-0.008025	-0.0248401	-6.25e-06	-2.61628e-05	0.12155	0.00392102	0.000365	9.87306e-06	-0.04615	-0.0130579	0.00027	0.000232964
			11	-0.0065	-0.0215552	-1.75e-05	-7.34012e-05	0	0	0	0	-0.068125	-0.0859796	0.0010625	0.00140928
			12	-0.003425	-0.0119041	-5e-06	-1.59884e-05	0.1231	0.146497	0.00065875	-0.000264692	0.02645	0.04523	-4.625e-05	-4.00341e-05
		North	1	0.106125	0.28827	0.0001075	-0.000240552	-0.016125	-0.0228585	-1.25e-05	-1.78655e-05	-0.007925	-0.00653322	-6.25e-06	-5.53663e-06
			2	0.1335	0.072311	0.00024625	0.00288081	-0.014925	-0.0259991	-5e-05	-5.21862e-05	-0.0073	-0.00752981	-2.5e-05	3.06644e-05
			3	0.0759	0.113517	0.000135	-0.000242006	-0.010925	-0.000216267	-1.75e-05	2.35073e-06	-0.0053	-7.6661e-05	-8.75e-06	0
			4	-0.05705	0.00815407	-0.00013625	0.00378779	-0.013275	-0.0240715	-4.875e-05	-7.28726e-05	-0.006325	-0.00549404	-2.375e-05	0.000118825
			5	-0.068575	-0.153081	-7.75e-05	0.0026686	-0.008875	-0.00768218	-2e-05	0.000111425	-0.004125	-7.6661e-05	-1e-05	4.25894e-07
			6	-0.053215	-0.0471483	7.375e-05	0.000666424	-0.007355	-0.012898	-1.625e-05	-3.43206e-05	-0.00311	-0.00305792	-8.75e-06	-1.10733e-05
			7	0.03864	0.00920203	2.375e-05	0.000802326	0.004405	0.0115994	1.625e-05	3.47908e-05	0.001565	0.00187394	1e-05	1.78876e-05
			8	0.019925	0.0608721	2.25e-05	-3.56105e-05	-0.001225	0.0032252	-1e-05	-6.11189e-05	-0.0011	4.25894e-05	-7.5e-06	4.25894e-07
			9	0.017025	0.0482558	2.875e-05	-3.85174e-05	-0.001025	0.0681335	-5.375e-05	-0.000784203	0.00455	0.0124702	7e-05	-0.000333475
			10	0.008	0.0241134	3.75e-06	-3.19767e-05	0.01745	0.00175835	-5e-06	9.40291e-06	0.024875	0.00072402	3.625e-05	2.55537e-06
			11	0.006425	0.0192878	1.75e-05	3.27035e-05	0.082525	-0.0311989	0.00016375	0.00168453	0.029125	0.0185945	-7.375e-05	-0.000174191
			12	0.003325	0.00969477	3.75e-06	1.45349e-05	0.02045	0.0916126	0.00015375	0.000144335	0.00405	0.00182283	3.875e-05	-9.79557e-06
Removal scenarios of verticals		South	1	-0.0406625	-0.0413568	-0.00081	-0.00162718	0.0195962	0.0240498	0.00027625	0.000340856	0.009755	0.005477	0.0001375	7.41056e-05
			2	-0.0980788	-0.122844	-0.0003625	-0.00065625	0.0118838	0.0170428	6.125e-05	4.09027e-05	0.00582875	0.00376917	3e-05	9.36968e-06
			3	-0.0746213	-0.0752907	-0.0001075	-0.000236192	0.00934625	0.00831077	2.625e-05	-6.81711e-05	0.00454125	0.00163671	1.375e-05	-1.44804e-05
			4	-0.07288	0.135981	-0.00089	0.0016468	0.0098	0.00981664	6.875e-05	0.000113305	0.004725	0.00110733	3.5e-05	2.98126e-05
			5	0.0951213	-0.156266	0.00013625	0.00215334	0.0081	0.0090221	2.5e-05	-7.80442e-05	0.00383375	0.000441652	1.25e-05	-9.36968e-06
			6	0.0400825	-0.142889	0.00014625	0.00192151	0.006095	0.00699389	2.375e-05	2.11566e-05	0.00269125	0.000518313	1.125e-05	1.27768e-06
			7	0.00676	0.160776	7.75e-05	0.00154942	0.00123125	0.00169676	1.5e-05	1.83357e-05	0.000315	0.000900341	6.25e-06	1.14991e-05
			8	-0.0213875	-0.137605	-5.625e-05	-0.000177326	-0.0016375	0.00048425	-6.25e-06	-4.79549e-05	0.00226625	0.00262223	0	-2.85349e-05
			9	-0.0147087	-0.0289775	-2.375e-05	-0.000180959	0.00375	0.0261669	1e-05	-0.000208745	-0.01475	-0.0245511	-3.625e-05	0.000210392
			10	-0.0099875	-0.0314535	-3.5e-05	-0.00018532	0.0325213	0.0187306	-0.0002025	0.000701928	0.0624087	0.0982423	0.00075875	-0.00083092
			11	-0.00523	-0.0168852	-7.5e-06	-3.56105e-05	-0.0880237	-0.121975	0.00079375	0.00128961	0	0	0	0
			12	-0.004	-0.0132558	-1e-05	-4.28779e-05	-0.083055	-0.0717174	0.00263	0.002441	0.05747	0.0806742	0.00090625	-0.000100937
			13	0.0025	0.00656032	3.875e-05	0.000103198	0.0282375	0.029315	-0.00212125	-0.000624354	-0.0162412	-0.0133859	-0.00066875	-0.000883731
		North	1	0.04225	0.110409	0.00078375	0.00290988	-0.0196375	-0.0254603	-0.00027375	-0.000365773	-0.00978	-0.0067632	-0.00013625	-9.71039e-05
			2	0.0926587	0.294046	0.000335	-0.000869186	-0.0119538	-0.0185172	-6.125e-05	-7.24024e-05	-0.00586625	-0.00536925	-3e-05	-1.23509e-05
			3	0.0682087	-0.168749	0.00023625	0.000301599	-0.00938375	-0.00949365	-2.625e-05	3.14998e-05	-0.0046	-0.00250298	-1.375e-05	2.04429e-05
			4	0.01045	0.340635	0.00042375	0.000787064	-0.00985375	-0.0102257	-6.875e-05	-0.000147626	-0.00474625	-0.00247147	-3.375e-05	-6.00511e-05
			5	-0.0582125	-0.14376	-0.00011	0.00158794	-0.00813375	-0.010953	-2.625e-05	7.71039e-05	-0.00384125	-0.00183135	-1.25e-05	1.53322e-05
			6	-0.0464038	-0.135398	-0.00016375	0.00180305	-0.006145	-0.00838411	-2.625e-05	-5.12459e-05	-0.00272875	-0.000979557	-1.375e-05	-1.32027e-05
			7	-0.00513125	0.114682	7.375e-05	0.00114608	-0.001105	0.00012929	7.5e-06	3.94922e-05	-0.0006075	-0.000732538	2.5e-06	2.59796e-05
			8	0.0214837	0.000121366	4e-05	-3.19767e-05	0.00105375	0.0067969	-7.5e-06	-2.72685e-05	0	0.000269591	-1e-05	-2.21465e-05
			9	0.0146213	0.0439026	2.25e-05	-0.000107558	-0.00125375	0.00655242	-1.375e-05	-0.000124118	0.00259625	0.00460264	-1.625e-05	-0.000107325
			10	0.009925	0.0296584	3.25e-05	6.8314e-05	0.00888375	0.111769	-5e-05	0.000940291	0.0062	0.0053948	0.000105	0.000373935
			11	0.0051875	0.0156076	7.5e-06	1.16279e-05	0.0373125	-0.147693	5e-05	0.000713681	-0.030475	0.00166525	0.0001125	-7.02726e-05
			12	0.00394625	0.011742	8.75e-06	1.74419e-05	0.0428375	0.140006	0.00020125	-0.000216737	0.00682125	0.006204	6.25e-05	0.000143101
			13	-0.0025625	-0.00827035	-3.875e-05	-0.000121366	0.0190625	0.0114462	0.00018125	-0.000874001	0.0085	0.00238075	9.125e-05	4.08859e-05
Removal scenarios of horizontal bracing	Lower	South	1	0.0695812	0.152275	2e-05	4.72384e-05	0.0110063	0.011039	-1.25e-06	9.40291e-07	0.00559375	0.00239779	0	0
			2	0.090745	0.106831	1.375e-05	0.00025218	0.0136325	0.0150024	-5e-06	-1.12835e-05	0.0069325	0.00347956	-3.75e-06	-2.98126e-06
			3	0.280263	0.209339	7.75e-05	-2.47093e-05	0.014925	0.0207099	-2.5e-06	-3.76117e-06	0.0076	0.0052385	-1.25e-06	-1.27768e-06
			4	0.136275	0.114855	7.625e-05	0.000303052	0.0152625	0.0177668	0	4.23131e-06	0.00785	0.00519591	-1.25e-06	1.70358e-06
			5	-0.07919	-0.0376395	1.5e-05	0.000207849	0.016675	0.0197931	-2.5e-06	-4.70146e-06	0.008625	0.00489779	-1.25e-06	-2.12947e-06
			6	-0.0548125	-0.0111148	1.5e-05	0.000605378	0.019	0.0196521	3.75e-06	-4.70146e-06	0.009975	0.00477002	1.25e-06	-3.83305e-06
			7	-0.036025	-0.0551177	-3.75e-06	0.000284157	0.02095	0.0230842	-2.5e-06	6.58204e-06	0.0106625	0.00596252	-1.25e-06	-1.27768e-06
			8	-0.02265	-0.0510029	2.5e-06	6.03198e-05	0.0264	0.0299013	3.75e-06	1.03432e-05	0.013675	0.00996593	2.5e-06	3.40716e-06
			9	-0.0190875	-0.0581105	-1.25e-06	4.36047e-06	0.0259	0.031448	1.25e-06	0.000147156	0.013425	0.00528109	1.5e-05	2.8109e-05
			10	-0.013575	-0.0419847	1.25e-06	9.44767e-06	0.014125	-0.00077386	4e-05	0.000349318	-0.001975	-0.0261712	1.125e-05	2.68313e-05
			11	-0.0117	0.0356686	-1.25e-06	-2.90698e-06	0.0420987	0.00061401	0.00011	0.000275505	-0.00070875	0.0139566	6.625e-05	6.72913e-05
			12	-0.00899375	0.0274128	3.75e-06	1.38081e-05	0.0171488	0.0221627	4.25e-05	9.44993e-05	0.0171238	0.00931431	-2.5e-06	4.25894e-06
		North	1	0.0878488	0.178932	3.25e-05	0.000103198	-0.0110025	-0.0109915	7.5e-06	6.58204e-06	-0.00558875	-0.00244037	3.75e-06	1.27768e-06
			2	0.109255	0.133975	-2e-05	0.000111919	-0.013625	-0.0149591	2.5e-06	6.11189e-06	-0.00692875	-0.00352215	1.25e-06	1.27768e-06
			3	0.121963	0.0866279	5.125e-05	0.000244913	-0.014925	-0.0208745	2.5e-06	-6.11189e-06	-0.0076	-0.00544719	1.25e-06	-3.40716e-06
			4	0.273813	0.197493	0.00028875	0.000132994	-0.015275	-0.0179267	2.5e-06	6.58204e-06	-0.0078625	-0.0054046	1.25e-06	1.27768e-06
			5	0.0610375	0.109782	1.125e-05	0.00034811	-0.016675	-0.0201693	2.5e-06	2.82087e-06	-0.0086	-0.00591993	1.25e-06	-2.55537e-06
			6	0.037	0.0840116	-2.625e-05	0.00041061	-0.0190125	-0.0200752	-2.5e-06	-4.70146e-06	-0.00995	-0.00579216	-1.25e-06	-1.70358e-06
			7	0.03695	0.0831395	8.75e-06	0.000117733	-0.020775	-0.022473	5e-06	6.11189e-06	-0.0113625	-0.00647359	1.25e-06	3.40716e-06
			8	0.0235675	0.0779797	-1.125e-05	-2.97965e-05	-0.02622	-0.0292196	1.25e-06	9.87306e-06	-0.014395	-0.010477	6.25e-06	8.94378e-06
			9	0.0190625	0.0568169	0	8.72093e-06	-0.0299625	-0.0166291	2e-05	5.1716e-05	-0.00365	-0.00596678	1.625e-05	2.4276e-05
			10	0.0135375	0.0406977	-3.75e-06	-1.01744e-05	-0.018225	0.0180818	2.25e-05	6.15891e-05	0.0119625	0.0258518	6.125e-05	6.17547e-05
			11	0.0117263	0.0360029	-3.75e-06	1.45349e-06	0.0454138	0.011354	-2.125e-05	0.000115656	0.0130887	-0.0113139	1.5e-05	1.36286e-05
			12	0.00900875	0.0277384	-1.25e-06	2.90698e-06	-0.0144587	-0.0115919	5.875e-05	6.441e-05	-0.00464625	-0.00647359	-3.75e-06	4.68484e-06
	Upper	South	1	0.0706625	0.163292	6.25e-05	6.75872e-05	0.01	0.0100141	7.5e-06	1.03432e-05	0.005075	0.00204429	2.5e-06	2.55537e-06
			2	0.0924	0.0877398	4.5e-05	5.81395e-05	-0.0124125	-0.0140809	-1.25e-06	2.35073e-06	-0.006325	-0.00338586	-3.75e-06	-2.12947e-06
			3	0.0602375	0.0777616	6.625e-05	3.4157e-05	0.013775	0.0197461	-1.25e-06	1.45745e-05	0.007	0.00498296	-2.5e-06	3.83305e-06
			4	0.0523112	0.0192071	1.375e-05	0.000217297	0.0141762	0.0176258	7.5e-06	1.08134e-05	0.00730125	0.00520443	2.5e-06	3.40716e-06
			5	-0.063725	-0.0524767	-3.75e-06	0.000390262	0.0155875	0.0196051	1.25e-05	1.45745e-05	0.008	0.00528109	6.25e-06	3.40716e-06
			6	-0.0412988	-0.0364433	1.25e-05	0.000170058	0.017575	0.01937	1.125e-05	1.12835e-05	0.009225	0.00498296	5e-06	2.12947e-06
			7	-0.0338125	-0.0697093	-8.75e-06	-1.16279e-05	0.018925	0.0200752	1.375e-05	1.45745e-05	0.009925	0.00562181	7.5e-06	4.68484e-06
			8	-0.021125	-0.0568895	7.5e-06	2.68895e-05	0.0236375	0.025952	1.125e-05	1.12835e-05	0.0126	0.00877342	6.25e-06	2.12947e-06
			9	0.0180662	0.0556315	1.25e-05	4.14244e-05	0.0242937	0.0183075	2e-05	5.03056e-05	0.00678125	0.00498893	2.5e-06	8.51789e-06
			10	-0.0125875	-0.0382195	1.625e-05	4.72384e-05	0.0150375	-0.0119417	1.5e-05	3.00893e-05	-0.009225	-0.0258944	7.5e-06	3.19421e-05
			11	0.0110625	0.034077	1.125e-05	3.48837e-05	0.0418875	-4.23131e-05	0.0001075	0.000149506	0.009675	-0.0117428	6.5e-05	9.75298e-05
			12	-0.0085375	-0.026061	1.125e-05	3.56105e-05	0.013975	0.0197461	3e-05	8.83874e-05	0.0094625	0.00783646	1.75e-05	3.06644e-05
		North	1	-0.0714713	0.141445	7.125e-05	0.000207122	-0.010025	-0.0103902	1e-05	9.87306e-06	-0.0050875	-0.00247019	5e-06	1.70358e-06
			2	0.092575	0.0981613	5.875e-05	7.48547e-05	0.0124125	0.0139257	1e-05	1.08134e-05	0.0063125	0.00322147	5e-06	2.98126e-06
			3	-0.0629125	-0.040202	2.5e-05	0.000303052	-0.0137875	-0.0201222	1.125e-05	1.17536e-05	-0.007025	-0.00540886	5e-06	-2.12947e-06
			4	0.0495175	0.0532696	6.25e-05	0.000242733	0.0141675	0.0175929	1e-05	-1.41044e-06	-0.00727375	-0.00519336	3.75e-06	-3.40716e-06
			5	0.06305	0.0486919	1.75e-05	0.000337209	-0.015625	-0.0201222	-8.75e-06	-8.93277e-06	-0.008075	-0.00570698	-5e-06	-3.83305e-06
			6	0.0406625	0.0515044	3.25e-05	0.000279797	-0.01755	-0.0195966	-8.75e-06	-7.99248e-06	-0.0091375	-0.0052385	-5e-06	-2.98126e-06
			7	0.0340875	0.0597311	1.625e-05	3.7064e-05	-0.018975	-0.0206535	-1e-05	-8.46262e-06	-0.01005	-0.00593271	-6.25e-06	-2.12947e-06
			8	0.0209875	0.0572674	2.125e-05	5.52326e-05	-0.0235625	-0.0265632	-7.5e-06	-6.58204e-06	-0.01225	-0.00894378	-6.25e-06	-2.12947e-06
			9	0.0181387	0.0538547	1e-05	3.4157e-05	0.0242988	0.0205971	1.375e-05	3.10296e-05	-0.00853625	-0.00541567	7.5e-06	-4.25894e-06
			10	0.0125125	0.0382994	5e-06	3.4157e-05	-0.0141625	0.00728726	7.875e-05	6.67607e-05	0.0038875	0.0243612	4.75e-05	4.25894e-05
			11	-0.0111	-0.0338074	-2.5e-06	2.32558e-05	-0.042235	-0.0124401	2.125e-05	9.685e-05	-0.0059625	0.0102257	1.625e-05	2.25724e-05
			12	0.0084875	0.0259012	7.5e-06	3.19767e-05	-0.0138375	-0.00691114	3.625e-05	9.54396e-05	-0.010275	-0.00600511	1.875e-05	2.08688e-05
Removal scenarios of vertical bracing	North.upper to south.lower		1	0.057415	0.0539985	-5e-06	0.000592297	0.0081975	0.00823178	-3.75e-06	-5.64175e-06	0.0041625	0.00178365	-1.25e-06	-1.27768e-06
			2	0.0163	-0.0561722	3.75e-06	0.000101017	0.001855	0.00282464	-2.5e-06	-3.76117e-06	0.00094875	0.000718484	-1.25e-06	-8.51789e-07
			3	-0.0007925	-0.0471141	5e-06	7.04942e-05	0.00097	0.00508557	-2.5e-06	-3.76117e-06	0.0005025	0.00142888	-1.25e-06	-1.27768e-06
			4	0.109166	0.172068	4.625e-05	8.21221e-05	-1.25e-05	-0.00308322	-1.25e-06	-1.88058e-06	5.25e-05	-0.00030494	0	-8.51789e-07
			5	0.0196475	-0.0349549	-5e-06	0.000657703	0.0011725	0.00202163	-1.25e-06	-1.41044e-06	0.00063	-1.83135e-05	0	-4.25894e-07
			6	0.0156725	-0.0243299	-1.25e-06	0.000664971	0.0015475	-0.000101081	-1.25e-06	-2.35073e-06	0.000895	-0.000278961	-1.25e-06	-1.27768e-06
			7	0.00757	-0.018061	6.25e-06	0.000109012	0.00161	0.00154302	0	6.58204e-06	0.00085375	0.000571124	0	1.70358e-06
			8	0.0098325	-0.0118009	-3.75e-06	6.46802e-05	0.00367375	0.00663611	1.25e-06	1.55148e-05	0.00225875	0.00325937	1.25e-06	4.25894e-06
			9	0.003425	0.00839898	-1.25e-06	1.16279e-05	0.00203125	0.00282087	7.5e-06	4.8425e-05	-0.00409875	-0.00447189	-3.75e-06	2.98126e-06
			10	0.00404375	0.0118706	-2.5e-06	-1.45349e-06	-0.00552875	-0.024921	-6.25e-06	0.000126939	-0.0091475	-0.0212939	4.25e-05	7.11244e-05
			11	0.00145125	0.00420349	-1.25e-06	-2.18023e-06	-0.0585912	-0.0252299	6.5e-05	0.000327692	0.0861612	0.0388416	6.25e-05	7.58092e-05
			12	0.00197875	0.00599128	0	-2.18023e-06	0.0470725	0.018544	9.375e-05	0.000215327	0.0185225	0.00143143	1e-05	1.44804e-05
			13	0.00669625	0.0204898	2.5e-06	4.36047e-06	-0.00976625	-0.0102802	-1.125e-05	1.36342e-05	-0.00817625	-0.00533816	7.5e-06	8.09199e-06
	North.lower to south.upper		1	0.0590425	0.191516	7.5e-06	8.72093e-05	-0.00820125	-0.00829713	3.75e-06	5.64175e-06	-0.004165	-0.00185051	2.5e-06	1.27768e-06
			2	-0.0165325	0.0552449	-5e-06	0.00034593	-0.0018625	-0.00298025	2.5e-06	3.76117e-06	-0.00095375	-0.000931431	1.25e-06	8.51789e-07
			3	0.0348337	-0.0229695	-6.25e-06	0.000570494	-0.000975	-0.00510954	1.25e-06	2.82087e-06	-0.00050625	-0.00170358	0	4.25894e-07
			4	0.100324	0.0168169	-2.375e-05	0.000600291	8.75e-06	0.00305642	1.25e-06	-9.40291e-07	-5.5e-05	0.000112436	1.25e-06	-4.25894e-07
			5	0.02484	-0.0369266	-8.75e-06	0.000730378	-0.00117875	-0.00231406	1.25e-06	9.40291e-07	-0.00063	-0.000701874	0	-2.55537e-06
			6	-0.0166712	-0.0251475	2.5e-06	0.000675145	-0.00155375	-0.000282087	0	-3.29102e-06	-0.000905	4.25894e-05	0	-2.55537e-06
			7	-0.008875	0.011609	5e-06	0.000250727	-0.0015625	-0.000879173	0	1.08134e-05	-0.00098	-0.000646934	0	2.98126e-06
			8	-0.0097875	-0.0206192	6.25e-06	9.6657e-05	-0.00379875	-0.00506112	-1.25e-06	2.77386e-05	-0.00173875	-0.00234029	1.25e-06	1.06474e-05
			9	-0.0033425	-0.0015407	2.5e-06	2.90698e-05	-0.00182375	0.0100071	1.25e-06	6.25294e-05	0.002275	-0.00028322	5e-06	2.25724e-05
			10	-0.0040425	-0.0120174	1.25e-06	1.88953e-05	0.0111	0.0291316	1.5e-05	0.000260461	0.017785	0.0342155	7.5e-06	7.2402e-05
			11	-0.00145875	-0.00452834	2.5e-06	8.72093e-06	0.0465525	-0.0320442	6.875e-05	0.000399154	0.08756	-0.0285149	2.875e-05	0.000268739
			12	-0.00198625	-0.00615843	1.25e-06	3.63372e-06	-0.0528812	-0.0144057	7e-05	0.000158909	-0.01056	0.012342	4e-05	5.15332e-05
			13	-0.00669875	-0.0205988	-2.5e-06	-5.81395e-06	0.0128325	0.0125035	-2.25e-05	1.45745e-05	0.00763875	0.00449276	-1.25e-05	-1.06474e-05
Removal scenarios of stringers		South	1	-0.0136288	-0.0199629	0.00064625	0.00231105	-0.0005125	-0.000610249	7.875e-05	7.94546e-05	-0.0002875	-0.000250426	4e-05	1.66099e-05
			2	-0.025875	-0.0235465	0.000745	0.00144186	-0.001	-0.00155148	9.875e-05	0.000108134	-0.0005	-0.000851789	5e-05	1.06474e-05
			3	-0.029125	-0.0379506	0.00250125	0.00860247	-0.0015	-0.00211566	0.000105	0.000154208	-0.000875	-0.0011925	5.375e-05	2.51278e-05
			4	-0.0325	-0.0617587	0.002475	0.0102376	-0.002625	-0.0035449	0.000105	0.000111895	-0.0015	-0.00174617	5.375e-05	3.44974e-05
			5	-0.03625	-0.0781977	-0.00024	0.0170632	-0.004	-0.0048425	8.5e-05	8.83874e-05	-0.00225	-0.00222317	4.125e-05	4.34412e-05
			6	-0.033375	-0.0762645	7.5e-05	0.0128641	-0.0055	-0.00648801	7.5e-06	5.31265e-05	-0.003	-0.0027598	1.25e-06	-2.0017e-05
			7	-0.02875	-0.0638081	-2.5e-05	-0.000442587	-0.007	-0.00798307	1.25e-05	3.8552e-05	-0.003625	-0.00315162	-6.25e-06	6.09029e-05
			8	-0.022375	-0.0563808	0.00015375	0.000522529	-0.008225	-0.00882934	-0.00014125	0.000205454	-0.004125	-0.00352641	8.75e-06	9.36968e-05
			9	-0.016875	-0.0434593	0.00014125	0.000461483	-0.008	-0.00787024	-0.000225	0.00273061	-0.003875	-0.0024276	-0.00041375	-0.000934838
			10	-0.0115	-0.0313953	0.00011625	0.000349564	-0.007	-0.00780442	0.00225125	0.00339915	-0.002375	-0.0036201	0.00162125	0.00204259
			11	-0.007375	-0.0200581	9.5e-05	0.000289244	-0.008125	-0.00594264	0.00279	0.00617677	-0.002625	-0.00332198	0.0016225	0.00250426
			12	-0.0032875	-0.00918605	7.5e-05	0.000231831	-0.00404	-0.00177527	0.00297375	0.00657217	-0.0009925	0.000795571	0.00170625	0.00267376
		North	1	0.0135625	0.0280189	0.0004225	0.00461846	0.0005125	0.000496474	-7.75e-05	-8.13352e-05	0.0002875	0.000130324	-4e-05	-1.95911e-05
			2	0.024875	0.0693314	0.000455	0.00418605	0.001	0.000705219	-9.875e-05	-0.000122708	0.0005	1.70358e-05	-5.125e-05	-3.74787e-05
			3	0.02775	0.0950291	0.00156875	0.00741134	0.001625	0.00117536	-0.000105	-0.0001622	0.000875	0.000212947	-5.375e-05	-4.68484e-05
			4	0.030875	0.118445	0.0015875	0.0106119	0.002625	0.00206864	-9.5e-05	-0.000110484	0.001375	0.000212947	-5e-05	-4.38671e-05
			5	0.0351	0.127209	0.00041875	0.0147805	0.00395	0.00324401	-6e-05	-7.56935e-05	0.0021	0.000570698	-3.5e-05	-4.25894e-05
			6	0.032375	0.0980378	6.375e-05	0.0117813	0.005375	0.00460743	8.75e-06	1.41044e-05	0.002625	0.000962521	1.25e-06	-4.30153e-05
			7	0.027875	0.0804506	4.75e-05	-0.000452035	0.006875	0.00601787	1.375e-05	9.12083e-05	0.00325	0.00137138	3.75e-06	5.83475e-05
			8	0.022125	0.059593	-0.0001025	0.00016061	0.008	0.00667607	0.00011125	0.000470146	0.00325	0.00177172	7.125e-05	0.000100937
			9	0.016625	0.0462209	-0.00013375	0.000101744	0.007875	0.00588622	0.0002875	0.00188999	0.00275	0.000894378	6.375e-05	0.000183986
			10	0.0115	0.0315407	-0.000115	-0.000335029	0.005625	0.00653503	0.0008725	0.00336765	0.004875	0.00293867	0.00028625	-0.000481261
			11	0.007125	0.0201308	-9.625e-05	-0.00028343	0.006625	0.00694875	0.0010325	0.0055905	0.005125	0.00335605	0.00042625	0.000748296
			12	0.003275	0.00918459	-7.375e-05	-0.000208576	0.0040375	0.00556559	0.00122125	0.00598025	0.00135	0.000471891	0.00056375	0.000925894
Removal scenarios of transversal beams	Lower		1	0.00499875	0.0455589	0.00023	0.000773983	-2.5e-06	-5.64175e-05	5.375e-05	5.78279e-05	0	-2.12947e-05	2.75e-05	-1.36286e-05
			2	0.010925	0.0227035	0.00014375	0.000276163	0.0015125	0.00220498	4.375e-05	5.26563e-05	0.000775	0.000545145	2.25e-05	-1.32027e-05
			3	0.0978862	0.104302	5.25e-05	0.00121076	-7.5e-06	-4.70146e-06	3.75e-05	6.01787e-05	-3.75e-06	-3.83305e-05	1.875e-05	-1.49063e-05
			4	0.0839125	-0.00296512	0.000475	0.00130596	0.0001875	0.00164081	3.5e-05	4.04325e-05	0.0001375	-5.53663e-05	1.75e-05	-1.32027e-05
			5	0.09505	0.118401	7.25e-05	0.002	0	7.05219e-05	3.375e-05	4.41937e-05	0	-0.000106474	1.75e-05	9.36968e-06
			6	0.012	4.36047e-05	6.75e-05	0.00148837	0.0013125	3.29102e-05	4.125e-05	5.54772e-05	0.0007625	-0.000153322	2e-05	7.6661e-06
			7	-0.0049	0.0357849	6.125e-05	0.000659884	3.75e-05	0.000423131	4.375e-05	4.88952e-05	-0.0001375	-0.000383305	2.125e-05	6.81431e-06
			8	0.007625	-0.00893169	6.75e-05	0.000377907	0.00305	0.00505877	4.75e-05	7.85143e-05	0.001975	0.00250852	3e-05	3.6201e-05
			9	0.0002625	0.00688953	3e-05	0.000132994	-0.00125	0.001937	6e-05	0.000172543	0.0038125	0.00138416	6.125e-05	0.000112436
			10	0.00315	0.0087936	2.875e-05	0.000105378	0.008475	0.0221721	0.00014125	0.000168782	0.0133625	0.022632	5.25e-05	0.00010477
			11	-3.75e-06	1.45349e-05	1.875e-05	6.32267e-05	-0.004075	0.028787	0.000155	0.00111848	0.0583575	0.00401618	0.00025625	0.000148211
			12	0.00155	0.00459302	2.375e-05	7.41279e-05	0.0337875	0.0150729	0.00036375	0.000481429	0.0149875	0.0079046	-4.125e-05	-4.94037e-05
			13	0	3.63372e-06	3.125e-05	9.81105e-05	1.25e-06	6.91114e-05	0.00010875	6.95816e-05	3.75e-06	1.06474e-05	5.125e-05	2.12947e-05
	Upper		1	0.0008875	-0.0371584	0.0008025	0.00296076	-1.25e-05	-0.000141044	0.000185	0.000190879	-1.25e-05	-0.000127768	9.125e-05	-4.64225e-05
			2	0.012125	0.0374637	-0.000635	0.00169767	0.0014625	0.00223789	0.00012875	-0.000141044	0.00075	0.00056644	-6.5e-05	-3.40716e-05
			3	0.0117125	-0.0155523	0.00095125	0.00168605	0	4.70146e-05	-0.00013875	-0.000200282	0	-0.000170358	-7e-05	-4.81261e-05
			4	0.0671375	-0.00624273	0.00064	0.00174637	0.0002375	0.00154208	-0.00013625	-0.000176775	0.0001625	-6.81431e-05	-7e-05	-5.06814e-05
			5	0.0161375	-0.0224855	0.0008275	0.000972384	1.25e-05	-0.000188058	-0.0001425	-0.000189939	-1.25e-05	-0.000383305	-7.375e-05	-5.36627e-05
			6	0.0128625	-0.0217224	0.00046625	0.00107703	0.00115	0.000131641	0.0001475	0.000176305	0.0006625	7.2402e-05	-7.625e-05	4.72743e-05
			7	-0.0007125	0.00132994	0.00030875	0.000501453	-8.75e-06	0.000109544	0.000145	0.000196991	-5.875e-05	-0.000142249	6.5e-05	4.55707e-05
			8	0.0075875	-0.00576308	0.00018	0.000618459	0.0026625	0.00413258	0.00018125	-0.000209685	0.0016125	0.00221465	0.00010375	-4.25894e-05
			9	0.0003125	0.00327035	-0.00011125	-0.000422238	0.0003375	0.00470146	-0.0002525	-0.000362953	-0.001075	-0.00187394	-0.0001125	0.000123935
			10	0.0032875	0.0104506	-6.625e-05	-0.000272529	0.00835	0.0195487	0.00041375	0.000262341	0.012225	0.0230792	3.125e-05	-0.000198041
			11	5e-05	0.000247093	-5.75e-05	-0.000209302	-0.002875	-0.0208181	0.000285	0.00045087	0.0627875	0.00553663	0.00040625	0.000880324
			12	0.0015125	0.00475291	-3.625e-05	-0.000131541	0.0304	0.0105266	0.00123875	0.000349788	0.0131375	0.00648637	0.00067625	0.000471891
			13	-1.25e-05	-3.63372e-05	9.5e-05	0.000300872	0.0022625	0.00756935	-0.00061	-0.000469205	0.0001125	0.00123509	-0.00030375	-0.00020017
			Max	0.40225	0.517587	0.0141575	0.0443387	0.1231	0.146497	0.0198737	0.0242365	0.08756	0.0982423	0.0135263	0.0164468
			Mín	-0.533425	-0.640334	-0.00628125	-0.0065327	-0.161125	-0.147693	-0.0033475	-0.00100846	-0.068125	-0.0859796	-0.0011475	-0.00330239
			Max abs	0.640334		0.0443387		0.161125		0.0242365		0.0982423		0.0164468
